# Supplementary material for: Prevalence and attributable health burden of chronic respiratory diseases, 1990–2017: a systematic analysis for the Global Burden of Disease Study 2017
Source: Lancet Respir Med. 2020 Jun;8(6):585–96. doi: 10.1016/S2213-2600(20)30105-3 (PMC7284317; doi:10.1016/S2213-2600(20)30105-3)
Supplement: Supplementary appendix 2 [file mmc2.xlsx]

## Sheet: all_crd
All chronic respiratory diseases
Location	Male					Female					Both
	Prevalence	YLDs	DALYs	Deaths	YLLs	Prevalence	YLDs	DALYs	Deaths	YLLs	Prevalence	YLDs	DALYs	Deaths	YLLs
Global	6·63% (6·17% to 7·16%)	19,727,779·32 (16,293,762·61 to 23,197,400·11)	58,646,081·30 (54,939,031·88 to 62,280,884·80)	2,164,430·88 (2,083,037·61 to 2,227,055·39)	38,918,301·98 (37,520,079·52 to 40,092,111·05)	7·63% (7·10% to 8·19%)	24,584,056·36 (20,528,025·93 to 28,258,014·01)	53,670,681·70 (49,040,869·07 to 57,861,571·00)	1,749,765·15 (1,626,288·76 to 1,877,751·60)	29,086,625·34 (27,197,033·16 to 31,655,325·23)	7·13% (6·63% to 7·65%)	44,311,835·68 (36,751,640·32 to 51,407,142·39)	112,316,763·00 (104,649,690·54 to 119,692,782·84)	3,914,196·03 (3,790,578·82 to 4,044,819·23)	68,004,927·32 (65,869,370·42 to 70,592,229·56)
China	6·33% (5·84% to 6·84%)	3,671,215·58 (2,997,731·66 to 4,324,521·74)	12,505,266·40 (11,674,665·99 to 13,295,537·80)	582,553·63 (554,511·92 to 609,225·38)	8,834,050·82 (8,360,307·84 to 9,289,958·25)	6·98% (6·43% to 7·50%)	5,152,364·18 (4,332,438·06 to 5,874,746·63)	10,628,973·31 (9,689,143·74 to 11,943,365·36)	427,131·66 (394,137·81 to 528,059·58)	5,476,609·13 (5,031,022·36 to 6,769,445·44)	6·65% (6·14% to 7·14%)	8,823,579·76 (7,439,522·35 to 10,135,345·86)	23,134,239·71 (21,565,082·82 to 24,884,707·72)	1,009,685·29 (967,831·75 to 1,113,971·75)	14,310,659·95 (13,691,136·91 to 15,694,612·19)
Democratic People's Republic of Korea	10·17% (9·34% to 11·09%)	113,521·45 (91,895·34 to 135,285·36)	426,017·98 (341,261·39 to 504,915·23)	15,731·84 (11,975·30 to 19,206·48)	312,496·53 (231,098·77 to 387,643·18)	13·21% (12·13% to 14·29%)	198,673·49 (167,556·03 to 226,819·14)	626,111·68 (483,105·57 to 838,607·58)	28,645·77 (20,634·26 to 43,469·22)	427,438·20 (292,277·19 to 633,290·53)	11·71% (10·80% to 12·64%)	312,194·94 (260,041·82 to 357,858·64)	1,052,129·66 (889,943·06 to 1,262,709·59)	44,377·61 (35,470·46 to 59,567·59)	739,934·73 (590,681·00 to 952,655·84)
Taiwan (Province of China)	12·25% (11·28% to 13·24%)	124,653·97 (100,806·94 to 148,146·03)	203,460·55 (179,464·46 to 227,646·24)	6,458·56 (5,974·04 to 6,959·02)	78,806·58 (72,752·38 to 85,467·95)	12·81% (11·81% to 13·80%)	166,542·86 (139,067·50 to 191,280·49)	199,267·15 (171,769·57 to 224,478·09)	3,015·69 (2,737·67 to 3,318·62)	32,724·29 (29,628·00 to 35,963·51)	12·53% (11·60% to 13·45%)	291,196·83 (243,020·16 to 336,124·54)	402,727·70 (352,691·19 to 447,780·24)	9,474·24 (8,910·27 to 10,059·17)	111,530·87 (104,702·59 to 118,639·71)
Cambodia	6·54% (5·86% to 7·27%)	39,406·54 (31,433·43 to 47,782·07)	95,228·37 (84,201·03 to 107,334·84)	2,675·43 (2,358·31 to 2,988·15)	55,821·84 (47,749·63 to 64,297·72)	7·37% (6·66% to 8·13%)	50,958·46 (41,129·58 to 60,893·66)	85,617·68 (73,314·55 to 97,910·57)	1,753·40 (1,342·99 to 2,178·33)	34,659·23 (28,084·68 to 42,979·04)	6·97% (6·27% to 7·70%)	90,365·00 (72,908·05 to 107,974·08)	180,846·06 (160,166·46 to 202,593·35)	4,428·84 (3,943·81 to 4,936·14)	90,481·06 (80,679·12 to 101,643·33)
Indonesia	6·54% (5·95% to 7·15%)	610,793·01 (486,414·67 to 741,927·65)	1,942,038·46 (1,779,915·86 to 2,110,912·42)	62,082·99 (57,365·55 to 66,972·43)	1,331,245·44 (1,231,909·28 to 1,436,459·15)	8·08% (7·40% to 8·79%)	852,992·27 (693,075·48 to 1,014,730·46)	1,601,611·68 (1,424,409·02 to 1,787,064·52)	34,233·06 (30,946·57 to 39,022·23)	748,619·41 (676,193·63 to 841,280·32)	7·30% (6·67% to 7·95%)	1,463,785·28 (1,182,535·42 to 1,758,945·87)	3,543,650·14 (3,237,292·68 to 3,865,411·41)	96,316·05 (90,478·32 to 103,506·82)	2,079,864·85 (1,959,309·11 to 2,212,756·66)
Lao People's Democratic Republic	7·04% (6·36% to 7·84%)	19,365·12 (15,573·40 to 23,347·98)	53,209·33 (44,866·27 to 61,136·69)	1,451·81 (1,141·62 to 1,733·45)	33,844·21 (26,152·74 to 41,142·41)	7·73% (7·03% to 8·45%)	23,065·59 (18,477·72 to 27,758·84)	52,322·81 (42,891·47 to 65,388·19)	1,153·45 (869·70 to 1,702·81)	29,257·22 (21,510·01 to 41,338·46)	7·38% (6·72% to 8·11%)	42,430·71 (34,391·24 to 50,948·98)	105,532·15 (90,776·03 to 121,093·97)	2,605·26 (2,186·63 to 3,170·71)	63,101·43 (51,879·21 to 76,806·80)
Malaysia	5·40% (4·85% to 5·97%)	59,672·34 (47,578·77 to 73,207·02)	133,583·91 (118,180·68 to 150,069·01)	3,710·45 (3,280·98 to 4,253·63)	73,911·56 (65,018·42 to 84,686·22)	6·61% (5·99% to 7·27%)	78,192·25 (63,128·07 to 94,108·64)	117,628·59 (99,605·97 to 141,967·82)	2,059·33 (1,571·01 to 3,496·26)	39,436·34 (30,416·16 to 59,685·58)	5·99% (5·42% to 6·57%)	137,864·59 (110,674·69 to 167,245·82)	251,212·50 (220,642·17 to 287,231·00)	5,769·78 (5,024·58 to 7,462·97)	113,347·90 (100,516·45 to 138,534·15)
Maldives	5·56% (4·97% to 6·17%)	1,044·68 (823·90 to 1,307·09)	1,916·31 (1,675·41 to 2,187·32)	50·65 (45·18 to 56·06)	871·63 (768·27 to 964·71)	6·60% (5·95% to 7·28%)	973·98 (782·17 to 1,174·70)	1,934·84 (1,685·95 to 2,213·97)	51·54 (43·82 to 63·87)	960·85 (826·40 to 1,178·83)	5·99% (5·39% to 6·58%)	2,018·66 (1,619·53 to 2,477·51)	3,851·15 (3,396·40 to 4,355·04)	102·19 (93·34 to 113·97)	1,832·49 (1,680·15 to 2,028·22)
Myanmar	8·03% (7·34% to 8·81%)	174,326·62 (141,084·25 to 207,579·56)	768,451·11 (684,780·50 to 852,445·41)	29,030·11 (25,742·50 to 31,845·12)	594,124·49 (515,382·82 to 667,038·69)	8·28% (7·63% to 8·95%)	213,752·72 (174,261·76 to 250,323·62)	699,704·93 (434,346·83 to 837,435·44)	26,504·48 (11,642·49 to 33,297·79)	485,952·21 (221,363·12 to 620,052·23)	8·16% (7·51% to 8·86%)	388,079·35 (318,514·14 to 453,283·03)	1,468,156·05 (1,185,548·23 to 1,639,752·16)	55,534·59 (39,927·73 to 63,018·81)	1,080,076·70 (807,028·56 to 1,233,602·41)
Philippines	8·74% (7·83% to 9·65%)	413,385·76 (333,224·29 to 496,369·68)	953,388·80 (836,372·31 to 1,070,767·67)	22,021·53 (18,692·16 to 25,799·76)	540,003·04 (459,384·07 to 633,619·97)	8·84% (7·96% to 9·77%)	404,609·78 (327,747·68 to 482,379·87)	693,000·15 (605,019·31 to 784,595·09)	11,039·30 (9,324·03 to 13,182·69)	288,390·37 (243,243·83 to 339,508·50)	8·79% (7·96% to 9·73%)	817,995·54 (663,543·79 to 969,693·81)	1,646,388·94 (1,465,566·29 to 1,822,550·20)	33,060·84 (29,151·00 to 37,479·77)	828,393·41 (735,854·60 to 933,232·20)
Sri Lanka	7·11% (6·47% to 7·75%)	54,858·29 (43,437·60 to 66,711·18)	177,098·29 (150,144·03 to 207,037·30)	7,052·98 (5,882·51 to 8,427·62)	122,240·00 (98,737·91 to 148,152·21)	7·61% (6·96% to 8·33%)	65,432·67 (52,785·08 to 78,504·48)	143,460·40 (116,600·06 to 167,464·55)	5,213·76 (3,512·14 to 6,445·31)	78,027·73 (55,838·82 to 97,900·36)	7·37% (6·73% to 8·04%)	120,290·97 (96,389·33 to 144,605·02)	320,558·69 (280,951·10 to 363,821·09)	12,266·74 (10,413·97 to 14,216·71)	200,267·73 (168,297·07 to 233,985·93)
Thailand	7·30% (6·62% to 8·04%)	185,253·99 (148,670·26 to 225,602·68)	416,972·42 (368,190·12 to 468,916·92)	13,711·82 (12,011·39 to 15,814·78)	231,718·44 (201,716·43 to 267,347·87)	6·95% (6·28% to 7·62%)	174,518·20 (139,430·95 to 213,579·42)	269,704·47 (226,332·54 to 322,687·05)	6,101·00 (5,024·92 to 9,136·26)	95,186·27 (78,017·07 to 142,306·51)	7·12% (6·48% to 7·80%)	359,772·19 (289,119·74 to 437,408·10)	686,676·90 (603,623·78 to 786,402·49)	19,812·82 (17,542·73 to 24,204·76)	326,904·71 (288,132·19 to 397,154·57)
Timor-Leste	6·50% (5·75% to 7·31%)	3,085·51 (2,469·54 to 3,758·30)	8,882·49 (7,363·09 to 10,268·59)	284·50 (222·21 to 341·69)	5,796·98 (4,430·83 to 7,005·19)	6·74% (6·04% to 7·51%)	3,380·12 (2,706·49 to 4,047·42)	7,166·18 (5,817·44 to 9,376·24)	166·71 (125·90 to 258·14)	3,786·06 (2,643·99 to 5,863·90)	6·62% (5·91% to 7·37%)	6,465·62 (5,194·87 to 7,828·84)	16,048·66 (13,617·59 to 18,362·57)	451·21 (373·31 to 534·10)	9,583·04 (7,487·90 to 11,586·29)
Viet Nam	6·60% (6·00% to 7·26%)	200,240·25 (160,085·80 to 245,720·67)	609,302·18 (541,122·96 to 689,664·08)	21,850·63 (19,411·93 to 25,512·90)	409,061·92 (358,868·74 to 485,556·86)	6·85% (6·25% to 7·46%)	263,367·28 (210,176·14 to 316,783·83)	459,670·82 (373,135·52 to 533,342·99)	14,094·87 (9,214·49 to 17,298·85)	196,303·55 (125,406·68 to 245,252·46)	6·73% (6·14% to 7·32%)	463,607·53 (372,085·39 to 559,901·91)	1,068,973·00 (947,332·66 to 1,191,546·98)	35,945·50 (30,451·68 to 40,988·62)	605,365·47 (520,575·74 to 694,240·02)
Fiji	10·97% (9·83% to 12·09%)	3,028·97 (2,322·80 to 3,848·50)	9,614·46 (8,347·07 to 11,006·91)	254·41 (218·19 to 297·02)	6,585·49 (5,573·67 to 7,725·19)	12·37% (11·10% to 13·67%)	3,627·67 (2,825·49 to 4,539·44)	6,696·25 (5,679·13 to 7,847·95)	123·74 (101·58 to 150·61)	3,068·59 (2,511·84 to 3,796·96)	11·66% (10·51% to 12·80%)	6,656·64 (5,193·64 to 8,306·61)	16,310·72 (14,348·35 to 18,483·47)	378·15 (332·52 to 429·39)	9,654·08 (8,466·49 to 10,985·54)
Kiribati	11·01% (9·83% to 12·37%)	398·26 (306·70 to 505·89)	1,427·95 (1,213·50 to 1,655·48)	33·78 (28·07 to 39·52)	1,029·69 (837·03 to 1,234·29)	12·87% (11·58% to 14·27%)	525·70 (412·90 to 660·24)	1,309·15 (1,099·02 to 1,549·86)	29·01 (22·34 to 36·08)	783·45 (603·05 to 987·56)	11·96% (10·75% to 13·27%)	923·96 (718·95 to 1,156·79)	2,737·10 (2,399·58 to 3,088·51)	62·79 (54·62 to 71·15)	1,813·14 (1,548·44 to 2,084·09)
Marshall Islands	10·22% (9·03% to 11·40%)	183·05 (140·33 to 232·31)	681·98 (565·95 to 805·02)	16·85 (13·56 to 20·37)	498·93 (393·55 to 608·89)	11·47% (10·25% to 12·75%)	206·61 (159·34 to 260·37)	440·25 (321·14 to 544·07)	7·00 (3·86 to 9·55)	233·63 (122·38 to 321·67)	10·83% (9·68% to 12·01%)	389·66 (301·06 to 487·98)	1,122·23 (954·21 to 1,283·84)	23·85 (19·90 to 28·42)	732·57 (602·65 to 879·63)
Micronesia (Federated States of)	11·10% (9·89% to 12·39%)	373·14 (288·91 to 467·54)	1,113·38 (892·86 to 1,352·82)	26·82 (20·71 to 33·05)	740·24 (536·94 to 954·81)	12·72% (11·50% to 14·05%)	450·37 (354·53 to 556·54)	871·86 (693·92 to 1,072·20)	16·31 (11·64 to 21·84)	421·49 (272·96 to 588·50)	11·89% (10·69% to 13·16%)	823·51 (646·11 to 1,024·03)	1,985·23 (1,651·85 to 2,337·15)	43·12 (34·83 to 51·16)	1,161·72 (852·91 to 1,436·19)
Papua New Guinea	13·52% (12·15% to 15·06%)	45,762·07 (36,096·78 to 56,748·59)	278,699·91 (232,688·13 to 328,963·41)	7,464·72 (6,187·43 to 8,958·98)	232,937·85 (186,808·85 to 281,912·49)	14·73% (13·27% to 16·27%)	53,121·43 (42,231·84 to 64,800·12)	207,682·94 (173,219·78 to 250,479·32)	4,681·02 (3,637·22 to 5,836·97)	154,561·51 (120,565·35 to 196,757·45)	14·10% (12·79% to 15·53%)	98,883·50 (78,787·58 to 120,943·38)	486,382·85 (424,419·71 to 555,228·11)	12,145·74 (10,500·69 to 13,948·94)	387,499·35 (330,888·50 to 451,355·57)
Samoa	10·94% (9·68% to 12·26%)	711·59 (549·05 to 909·68)	1,536·97 (1,286·73 to 1,773·32)	37·98 (32·31 to 46·27)	825·38 (677·13 to 999·83)	12·46% (11·07% to 13·91%)	850·40 (670·66 to 1,049·17)	1,379·35 (1,151·90 to 1,631·40)	25·69 (19·65 to 33·97)	528·96 (397·99 to 690·59)	11·68% (10·37% to 13·03%)	1,561·98 (1,222·47 to 1,941·00)	2,916·32 (2,478·20 to 3,348·08)	63·67 (54·49 to 73·81)	1,354·34 (1,143·92 to 1,575·38)
Solomon Islands	10·48% (9·21% to 11·84%)	2,110·21 (1,609·50 to 2,683·37)	5,375·52 (4,576·82 to 6,171·22)	134·43 (113·80 to 155·37)	3,265·31 (2,711·04 to 3,876·00)	11·93% (10·56% to 13·34%)	2,579·12 (2,005·67 to 3,210·81)	4,740·45 (4,029·47 to 5,609·23)	81·37 (66·27 to 96·47)	2,161·32 (1,754·66 to 2,740·89)	11·19% (9·88% to 12·58%)	4,689·34 (3,618·20 to 5,861·77)	10,115·97 (8,826·33 to 11,574·10)	215·80 (191·70 to 241·08)	5,426·63 (4,729·13 to 6,242·19)
Tonga	13·35% (11·75% to 15·03%)	407·45 (309·92 to 527·12)	987·17 (855·59 to 1,136·16)	28·85 (25·51 to 33·73)	579·72 (509·81 to 680·45)	14·79% (13·20% to 16·54%)	483·60 (371·71 to 611·30)	723·91 (604·68 to 861·75)	13·62 (10·70 to 17·25)	240·31 (189·30 to 300·72)	14·07% (12·55% to 15·75%)	891·04 (680·04 to 1,138·31)	1,711·08 (1,483·08 to 1,966·74)	42·47 (37·77 to 48·36)	820·03 (726·92 to 927·06)
Vanuatu	12·33% (10·93% to 13·89%)	1,136·23 (877·43 to 1,434·08)	3,708·29 (3,079·77 to 4,438·45)	97·53 (78·95 to 118·95)	2,572·06 (1,999·33 to 3,237·36)	13·75% (12·27% to 15·34%)	1,374·03 (1,071·81 to 1,697·60)	2,747·80 (2,146·39 to 3,851·79)	48·36 (31·93 to 84·68)	1,373·76 (882·61 to 2,436·13)	13·03% (11·62% to 14·56%)	2,510·26 (1,952·41 to 3,122·89)	6,456·08 (5,303·28 to 7,846·18)	145·89 (115·00 to 184·99)	3,945·83 (2,961·14 to 5,224·85)
Armenia	7·28% (6·68% to 7·88%)	5,713·73 (4,584·44 to 6,974·57)	16,838·74 (15,451·14 to 18,345·36)	704·27 (661·20 to 754·78)	11,125·01 (10,437·48 to 11,915·01)	9·76% (8·93% to 10·63%)	9,736·01 (7,855·07 to 11,648·14)	16,866·91 (14,876·12 to 18,910·37)	606·36 (556·95 to 657·43)	7,130·90 (6,535·16 to 7,739·45)	8·56% (7·90% to 9·28%)	15,449·74 (12,588·37 to 18,475·97)	33,705·65 (30,471·58 to 36,918·59)	1,310·63 (1,245·00 to 1,379·45)	18,255·91 (17,353·45 to 19,281·45)
Azerbaijan	5·84% (5·35% to 6·33%)	15,677·09 (12,306·91 to 19,377·75)	44,920·07 (39,486·84 to 50,742·37)	1,384·13 (1,204·76 to 1,576·63)	29,242·98 (25,183·15 to 33,776·28)	7·69% (7·04% to 8·38%)	24,632·98 (19,785·99 to 29,603·33)	43,287·45 (36,490·91 to 52,037·85)	955·38 (686·93 to 1,407·26)	18,654·47 (14,624·58 to 26,954·76)	6·76% (6·21% to 7·33%)	40,310·07 (32,227·86 to 48,791·24)	88,207·52 (77,600·26 to 99,926·71)	2,339·51 (2,035·35 to 2,836·18)	47,897·45 (41,825·94 to 57,092·11)
Georgia	7·93% (7·30% to 8·64%)	7,578·06 (6,087·17 to 9,195·27)	27,311·80 (25,027·62 to 29,786·39)	1,027·39 (947·11 to 1,110·84)	19,733·74 (18,193·68 to 21,288·84)	10·27% (9·36% to 11·28%)	12,621·42 (10,301·05 to 15,002·30)	23,144·22 (20,399·83 to 25,847·49)	748·87 (631·96 to 841·57)	10,522·81 (9,155·11 to 11,712·35)	9·15% (8·42% to 9·99%)	20,199·47 (16,454·59 to 24,186·76)	50,456·02 (45,980·92 to 54,986·74)	1,776·26 (1,647·61 to 1,894·00)	30,256·55 (28,355·74 to 32,101·73)
Kazakhstan	6·00% (5·53% to 6·53%)	28,097·60 (22,249·58 to 34,353·76)	105,204·12 (96,265·14 to 115,924·11)	3,513·33 (3,215·14 to 3,869·24)	77,106·52 (70,328·37 to 85,433·59)	7·92% (7·28% to 8·64%)	46,606·98 (37,437·06 to 55,119·63)	84,829·42 (74,633·42 to 95,497·44)	2,101·28 (1,889·50 to 2,431·72)	38,222·44 (34,107·57 to 45,716·64)	6·99% (6·46% to 7·59%)	74,704·58 (60,246·49 to 89,231·31)	190,033·53 (173,576·34 to 207,836·36)	5,614·61 (5,217·68 to 6,097·00)	115,328·96 (107,017·07 to 126,285·50)
Kyrgyzstan	5·53% (5·03% to 6·07%)	8,937·92 (6,909·06 to 11,316·03)	25,259·40 (22,995·55 to 27,739·68)	806·46 (754·49 to 864·14)	16,321·48 (15,182·13 to 17,570·33)	7·17% (6·59% to 7·86%)	13,772·69 (10,827·82 to 16,825·10)	23,558·48 (20,526·83 to 26,670·02)	586·31 (540·63 to 632·18)	9,785·79 (8,998·38 to 10,677·64)	6·36% (5·83% to 6·95%)	22,710·62 (17,911·35 to 28,097·74)	48,817·89 (44,072·47 to 54,191·03)	1,392·77 (1,325·67 to 1,463·44)	26,107·27 (24,729·53 to 27,465·03)
Mongolia	5·35% (4·89% to 5·81%)	4,539·77 (3,531·83 to 5,748·35)	9,924·51 (8,631·44 to 11,258·36)	209·27 (182·70 to 238·69)	5,384·74 (4,671·17 to 6,139·18)	6·90% (6·34% to 7·50%)	7,045·19 (5,545·66 to 8,653·48)	10,035·41 (8,410·10 to 11,820·38)	136·70 (112·38 to 195·19)	2,990·22 (2,469·66 to 4,190·10)	6·13% (5·64% to 6·66%)	11,584·95 (9,155·12 to 14,326·57)	19,959·92 (17,272·00 to 22,770·31)	345·97 (308·82 to 412·23)	8,374·97 (7,395·50 to 9,876·51)
Tajikistan	4·58% (4·17% to 5·03%)	11,381·62 (8,713·50 to 14,313·65)	33,816·75 (29,798·00 to 38,041·13)	874·50 (775·96 to 998·92)	22,435·12 (19,816·23 to 25,638·57)	5·64% (5·15% to 6·13%)	15,847·35 (12,592·04 to 19,354·62)	31,029·47 (27,019·17 to 35,945·10)	589·15 (492·62 to 810·01)	15,182·12 (12,901·47 to 19,175·80)	5·11% (4·65% to 5·57%)	27,228·97 (21,473·57 to 33,664·84)	64,846·22 (57,441·39 to 72,681·70)	1,463·65 (1,317·92 to 1,681·42)	37,617·25 (34,029·42 to 42,258·39)
Turkmenistan	4·93% (4·48% to 5·41%)	6,437·11 (4,975·23 to 8,139·23)	12,904·39 (11,221·07 to 14,678·81)	255·77 (229·02 to 282·59)	6,467·28 (5,762·17 to 7,178·44)	6·42% (5·90% to 6·99%)	9,351·41 (7,506·78 to 11,415·00)	13,246·74 (11,288·69 to 15,334·78)	184·69 (164·61 to 208·12)	3,895·33 (3,441·10 to 4,373·39)	5·66% (5·20% to 6·16%)	15,788·52 (12,452·40 to 19,620·53)	26,151·13 (22,728·74 to 29,999·62)	440·46 (407·72 to 472·90)	10,362·61 (9,534·56 to 11,168·54)
Uzbekistan	5·20% (4·70% to 5·72%)	42,468·43 (32,546·68 to 54,620·01)	103,794·30 (90,484·39 to 118,588·12)	2,544·11 (2,214·67 to 2,918·19)	61,325·88 (52,708·70 to 71,191·38)	6·71% (6·13% to 7·32%)	62,652·18 (48,745·43 to 77,050·94)	101,963·16 (86,906·56 to 117,735·32)	1,694·40 (1,438·20 to 1,982·75)	39,310·98 (33,269·74 to 46,081·05)	5·96% (5·44% to 6·48%)	105,120·61 (81,828·09 to 131,460·07)	205,757·46 (180,497·41 to 233,659·08)	4,238·51 (3,803·59 to 4,704·70)	100,636·85 (89,590·28 to 112,285·08)
Albania	9·79% (8·89% to 10·74%)	8,306·61 (6,659·64 to 9,969·21)	16,192·79 (13,828·22 to 18,717·48)	525·62 (417·57 to 646·68)	7,886·18 (6,188·00 to 9,738·45)	7·38% (6·85% to 7·91%)	6,002·61 (4,846·43 to 7,159·27)	8,958·46 (7,426·89 to 10,509·54)	210·41 (150·05 to 289·61)	2,955·85 (2,105·85 to 4,080·49)	8·59% (7·92% to 9·27%)	14,309·22 (11,633·26 to 16,957·23)	25,151·25 (21,852·09 to 28,580·29)	736·03 (616·23 to 874·13)	10,842·03 (8,940·39 to 13,033·23)
Bosnia and Herzegovina	12·32% (11·29% to 13·50%)	12,089·39 (9,771·49 to 14,464·16)	24,897·25 (22,206·83 to 27,761·94)	794·06 (703·06 to 882·57)	12,807·86 (11,396·02 to 14,321·06)	12·14% (11·12% to 13·34%)	12,767·05 (10,239·82 to 15,302·77)	20,155·31 (17,400·24 to 23,143·86)	516·11 (447·65 to 605·50)	7,388·27 (6,393·88 to 8,817·71)	12·23% (11·20% to 13·41%)	24,856·43 (20,079·47 to 29,648·66)	45,052·56 (40,074·61 to 50,055·17)	1,310·16 (1,188·44 to 1,429·29)	20,196·13 (18,432·95 to 22,016·98)
Bulgaria	12·47% (11·31% to 13·78%)	25,833·93 (20,648·64 to 30,837·97)	58,056·22 (52,156·28 to 64,375·64)	1,929·34 (1,749·23 to 2,137·94)	32,222·29 (29,066·65 to 35,819·76)	13·26% (11·97% to 14·68%)	29,549·19 (23,741·09 to 35,479·59)	49,437·17 (43,090·54 to 55,587·87)	1,369·86 (1,223·41 to 1,553·70)	19,887·98 (17,781·53 to 22,268·88)	12·88% (11·70% to 14·21%)	55,383·13 (44,935·90 to 65,465·77)	107,493·40 (96,031·27 to 118,695·82)	3,299·20 (3,051·28 to 3,555·08)	52,110·27 (48,366·71 to 56,149·60)
Croatia	11·96% (10·80% to 13·21%)	14,661·13 (11,595·08 to 17,630·28)	30,823·97 (27,562·34 to 33,864·16)	1,116·68 (1,021·46 to 1,214·08)	16,162·85 (14,805·36 to 17,575·33)	12·67% (11·49% to 13·88%)	16,662·01 (13,392·47 to 20,068·33)	25,886·07 (22,295·75 to 29,478·34)	773·67 (695·02 to 856·65)	9,224·06 (8,300·90 to 10,202·25)	12·33% (11·22% to 13·48%)	31,323·14 (25,134·65 to 37,217·65)	56,710·05 (50,344·05 to 62,957·11)	1,890·35 (1,770·49 to 2,011·29)	25,386·91 (23,770·47 to 27,009·42)
Czechia	11·34% (10·23% to 12·46%)	35,599·68 (28,850·65 to 42,641·27)	75,488·67 (67,710·09 to 83,678·83)	2,299·60 (2,118·25 to 2,499·31)	39,888·99 (36,508·47 to 43,480·96)	11·90% (10·72% to 13·16%)	39,060·33 (30,996·01 to 46,688·77)	62,219·09 (54,228·65 to 70,185·47)	1,564·25 (1,424·09 to 1,724·45)	23,158·76 (21,063·45 to 25,529·94)	11·62% (10·53% to 12·74%)	74,660·01 (60,827·01 to 88,884·63)	137,707·76 (123,366·72 to 152,172·73)	3,863·85 (3,605·95 to 4,125·13)	63,047·75 (58,683·26 to 67,648·19)
Hungary	12·42% (11·23% to 13·78%)	35,335·95 (28,590·65 to 42,201·99)	91,362·29 (82,713·73 to 100,508·59)	3,059·13 (2,828·56 to 3,310·51)	56,026·34 (51,506·34 to 61,067·44)	13·75% (12·35% to 15·23%)	43,942·32 (35,048·51 to 52,604·99)	82,395·02 (73,170·91 to 91,885·37)	2,398·21 (2,167·68 to 2,638·93)	38,452·71 (34,640·22 to 42,195·08)	13·12% (11·86% to 14·45%)	79,278·27 (64,247·11 to 94,202·50)	173,757·31 (157,313·27 to 189,486·38)	5,457·34 (5,154·20 to 5,778·37)	94,479·04 (89,108·37 to 100,391·37)
North Macedonia	10·49% (9·57% to 11·49%)	6,724·88 (5,389·33 to 8,118·53)	12,705·31 (11,203·24 to 14,171·26)	361·19 (321·81 to 403·23)	5,980·43 (5,330·82 to 6,665·12)	10·91% (10·02% to 11·91%)	6,896·19 (5,498·24 to 8,298·11)	9,832·74 (8,230·76 to 11,442·02)	172·41 (148·68 to 225·26)	2,936·56 (2,512·48 to 3,900·95)	10·70% (9·85% to 11·69%)	13,621·07 (10,942·29 to 16,255·44)	22,538·05 (19,663·24 to 25,402·86)	533·60 (485·06 to 598·83)	8,916·98 (8,103·07 to 10,097·16)
Montenegro	9·59% (8·78% to 10·46%)	1,721·10 (1,382·01 to 2,060·81)	2,539·01 (2,188·03 to 2,885·32)	55·12 (47·52 to 63·85)	817·91 (706·33 to 949·11)	9·84% (8·96% to 10·77%)	1,823·13 (1,454·04 to 2,188·46)	2,265·10 (1,880·36 to 2,652·31)	30·70 (25·04 to 38·10)	441·98 (367·35 to 560·64)	9·72% (8·89% to 10·59%)	3,544·22 (2,884·45 to 4,217·67)	4,804·11 (4,086·92 to 5,523·32)	85·82 (76·22 to 96·39)	1,259·89 (1,117·17 to 1,415·53)
Poland	11·12% (10·21% to 12·17%)	119,130·96 (96,235·09 to 143,253·88)	238,168·67 (212,572·04 to 265,004·59)	7,213·09 (6,588·06 to 7,899·11)	119,037·71 (108,117·16 to 130,886·43)	13·50% (12·31% to 14·84%)	160,977·95 (126,854·76 to 192,060·63)	228,365·89 (193,813·97 to 261,083·74)	4,613·31 (4,162·74 to 5,115·22)	67,387·94 (60,860·68 to 74,972·06)	12·35% (11·32% to 13·47%)	280,108·92 (224,741·25 to 336,189·86)	466,534·56 (412,488·40 to 523,839·43)	11,826·40 (11,031·01 to 12,669·24)	186,425·65 (173,548·65 to 200,304·78)
Romania	12·34% (11·29% to 13·46%)	69,625·37 (56,426·59 to 83,489·69)	157,921·57 (142,196·60 to 173,437·41)	4,939·26 (4,582·22 to 5,326·45)	88,296·20 (81,848·57 to 95,608·32)	12·29% (11·18% to 13·53%)	72,090·58 (57,613·90 to 87,582·36)	106,616·33 (92,109·63 to 122,865·09)	2,508·89 (2,285·37 to 2,727·15)	34,525·74 (31,427·60 to 37,621·62)	12·32% (11·31% to 13·47%)	141,715·95 (114,843·55 to 169,980·97)	264,537·90 (236,758·61 to 294,780·15)	7,448·15 (7,035·62 to 7,880·17)	122,821·95 (115,533·17 to 130,852·94)
Serbia	11·65% (10·55% to 12·91%)	31,250·38 (25,078·08 to 37,464·56)	69,665·37 (62,673·87 to 76,494·44)	2,353·48 (2,136·78 to 2,582·68)	38,414·99 (34,794·50 to 42,137·28)	12·21% (11·09% to 13·45%)	33,963·49 (27,289·75 to 40,782·55)	59,431·43 (52,051·06 to 67,620·46)	1,806·35 (1,583·65 to 2,156·21)	25,467·94 (22,440·92 to 30,352·43)	11·93% (10·82% to 13·14%)	65,213·87 (52,716·04 to 77,456·91)	129,096·80 (116,284·60 to 142,190·21)	4,159·83 (3,846·98 to 4,602·24)	63,882·93 (59,021·07 to 70,673·46)
Slovakia	9·19% (8·36% to 10·15%)	14,542·14 (11,710·37 to 17,531·61)	26,703·47 (23,374·21 to 30,048·53)	678·82 (613·00 to 753·59)	12,161·33 (10,943·06 to 13,655·90)	9·68% (8·80% to 10·64%)	16,231·19 (13,109·28 to 19,283·43)	22,917·64 (19,498·33 to 26,392·06)	428·58 (373·53 to 539·00)	6,686·45 (5,790·25 to 7,903·31)	9·44% (8·61% to 10·34%)	30,773·33 (24,875·86 to 36,768·48)	49,621·11 (43,200·51 to 55,909·58)	1,107·39 (1,008·55 to 1,262·90)	18,847·78 (17,297·67 to 20,711·10)
Slovenia	11·60% (10·57% to 12·71%)	6,922·62 (5,593·94 to 8,361·22)	11,890·28 (10,504·39 to 13,356·31)	369·75 (332·63 to 407·52)	4,967·65 (4,463·64 to 5,503·98)	12·22% (11·18% to 13·34%)	7,395·54 (5,941·39 to 8,875·18)	10,181·27 (8,633·83 to 11,709·31)	260·32 (231·16 to 292·74)	2,785·73 (2,485·24 to 3,142·25)	11·91% (10·89% to 13·02%)	14,318·16 (11,571·46 to 17,293·31)	22,071·55 (19,362·27 to 24,893·64)	630·07 (584·25 to 678·18)	7,753·38 (7,167·66 to 8,383·30)
Belarus	7·30% (6·70% to 7·94%)	14,960·06 (11,693·32 to 18,599·79)	39,866·50 (36,003·55 to 44,110·33)	1,312·90 (1,201·41 to 1,436·15)	24,906·44 (22,613·26 to 27,684·68)	11·68% (10·68% to 12·75%)	38,391·24 (31,373·43 to 45,455·76)	48,081·62 (40,863·46 to 55,109·61)	751·99 (669·87 to 856·04)	9,690·39 (8,572·68 to 11,255·32)	9·64% (8·82% to 10·46%)	53,351·30 (43,789·80 to 63,486·96)	87,948·12 (78,088·83 to 98,530·69)	2,064·90 (1,926·52 to 2,229·52)	34,596·83 (32,027·99 to 37,466·53)
Estonia	6·04% (5·52% to 6·61%)	1,753·67 (1,402·03 to 2,141·33)	4,678·85 (4,119·68 to 5,354·67)	172·57 (148·56 to 202·39)	2,925·18 (2,489·01 to 3,449·56)	10·80% (9·81% to 11·91%)	5,038·26 (4,173·42 to 5,915·11)	6,579·75 (5,662·75 to 7,523·25)	120·40 (101·79 to 140·93)	1,541·50 (1,291·01 to 1,829·10)	8·57% (7·84% to 9·38%)	6,791·93 (5,596·43 to 7,988·74)	11,258·60 (9,929·06 to 12,598·43)	292·97 (259·31 to 327·91)	4,466·68 (3,912·64 to 5,042·38)
Latvia	7·42% (6·80% to 8·03%)	3,062·75 (2,418·99 to 3,800·15)	7,645·07 (6,691·48 to 8,629·00)	256·01 (223·37 to 291·20)	4,582·32 (3,957·36 to 5,237·89)	11·87% (10·83% to 12·98%)	8,022·18 (6,600·06 to 9,452·83)	10,254·99 (8,791·95 to 11,669·16)	177·54 (153·07 to 204·77)	2,232·82 (1,901·73 to 2,612·92)	9·83% (9·01% to 10·68%)	11,084·93 (9,128·94 to 13,175·07)	17,900·06 (15,834·18 to 20,047·88)	433·55 (394·20 to 474·71)	6,815·14 (6,128·16 to 7,534·79)
Lithuania	6·81% (6·24% to 7·46%)	4,115·42 (3,266·23 to 5,005·92)	12,923·68 (11,720·92 to 14,143·06)	515·14 (472·79 to 561·14)	8,808·26 (8,015·29 to 9,648·30)	11·48% (10·39% to 12·59%)	11,410·83 (9,388·15 to 13,490·03)	14,794·13 (12,703·56 to 16,913·66)	266·59 (240·64 to 293·45)	3,383·30 (3,056·95 to 3,740·98)	9·33% (8·54% to 10·18%)	15,526·25 (12,834·76 to 18,238·57)	27,717·81 (24,782·76 to 30,740·25)	781·73 (730·22 to 834·64)	12,191·56 (11,320·21 to 13,122·91)
Republic of Moldova	5·96% (5·44% to 6·48%)	4,933·76 (3,866·94 to 6,130·99)	16,499·39 (15,160·87 to 17,951·20)	594·13 (557·22 to 634·19)	11,565·63 (10,830·18 to 12,339·09)	9·47% (8·68% to 10·35%)	11,890·96 (9,819·39 to 14,055·96)	16,528·80 (14,272·92 to 18,692·14)	322·13 (297·13 to 351·98)	4,637·85 (4,275·02 to 5,087·25)	7·80% (7·20% to 8·45%)	16,824·72 (13,828·36 to 20,016·91)	33,028·19 (29,748·69 to 36,336·36)	916·27 (874·39 to 961·17)	16,203·48 (15,372·88 to 17,096·53)
Russian Federation	5·27% (4·88% to 5·68%)	169,854·79 (134,981·46 to 207,127·03)	655,634·91 (619,233·22 to 694,867·48)	24,850·83 (24,362·36 to 25,430·37)	485,780·12 (475,428·66 to 497,371·88)	11·34% (10·50% to 12·24%)	597,778·59 (495,793·67 to 702,155·01)	794,305·31 (692,136·56 to 896,638·30)	13,381·04 (12,916·29 to 13,993·59)	196,526·71 (190,583·29 to 206,242·30)	8·52% (7·91% to 9·15%)	767,633·39 (636,307·42 to 894,490·67)	1,449,940·22 (1,318,216·25 to 1,580,466·15)	38,231·87 (37,537·61 to 39,156·12)	682,306·83 (670,011·61 to 698,313·55)
Ukraine	6·05% (5·54% to 6·54%)	57,775·31 (45,138·97 to 72,375·10)	206,948·49 (189,466·65 to 225,532·05)	7,384·13 (6,893·87 to 7,916·03)	149,173·18 (138,583·44 to 160,653·75)	12·46% (11·59% to 13·47%)	199,735·54 (164,267·61 to 232,922·33)	256,000·85 (219,896·51 to 290,594·25)	3,982·04 (3,653·90 to 4,380·29)	56,265·31 (51,324·01 to 62,391·79)	9·51% (8·87% to 10·23%)	257,510·86 (211,216·95 to 301,722·37)	462,949·34 (413,791·20 to 510,517·98)	11,366·17 (10,717·17 to 12,022·87)	205,438·49 (192,773·37 to 218,300·36)
Brunei Darussalam	5·10% (4·62% to 5·63%)	731·97 (569·19 to 909·28)	1,714·27 (1,523·47 to 1,928·48)	54·20 (48·23 to 61·64)	982·30 (872·13 to 1,110·47)	6·39% (5·77% to 7·08%)	739·02 (576·47 to 931·74)	1,464·17 (1,270·64 to 1,721·32)	43·04 (36·31 to 48·86)	725·15 (625·41 to 929·73)	5·72% (5·21% to 6·27%)	1,470·99 (1,156·39 to 1,841·10)	3,178·44 (2,832·76 to 3,582·01)	97·24 (87·26 to 106·52)	1,707·45 (1,552·39 to 1,920·16)
Japan	7·44% (6·92% to 7·97%)	360,002·69 (293,916·75 to 423,883·37)	770,515·16 (702,724·72 to 836,088·93)	35,408·78 (34,243·34 to 36,779·33)	410,512·47 (396,432·97 to 427,695·05)	10·02% (9·28% to 10·77%)	405,920·30 (328,248·43 to 490,146·42)	583,593·86 (504,072·72 to 668,007·50)	18,329·99 (17,572·28 to 19,368·76)	177,673·56 (169,893·04 to 189,801·38)	8·76% (8·14% to 9·40%)	765,922·99 (619,282·37 to 911,989·23)	1,354,109·01 (1,214,721·67 to 1,496,102·20)	53,738·77 (52,292·40 to 55,295·10)	588,186·02 (572,521·89 to 606,583·01)
Republic of Korea	8·92% (8·29% to 9·61%)	191,443·82 (156,868·48 to 223,980·29)	303,467·31 (265,710·37 to 337,520·51)	8,378·83 (7,510·87 to 9,331·39)	112,023·48 (99,861·58 to 124,611·61)	8·59% (7·91% to 9·28%)	136,040·99 (108,546·37 to 165,615·11)	192,333·09 (164,444·66 to 223,798·79)	5,594·20 (4,957·86 to 6,352·08)	56,292·10 (50,049·14 to 63,726·31)	8·76% (8·16% to 9·36%)	327,484·81 (267,202·76 to 387,779·45)	495,800·39 (435,178·29 to 555,086·10)	13,973·03 (12,968·72 to 15,081·01)	168,315·59 (156,047·71 to 181,829·39)
Singapore	5·25% (4·79% to 5·73%)	8,849·60 (6,972·30 to 10,962·04)	15,945·77 (13,895·06 to 18,243·81)	434·07 (396·95 to 475·60)	7,096·16 (6,441·00 to 7,843·87)	6·58% (5·97% to 7·20%)	10,726·86 (8,418·16 to 13,473·53)	13,356·26 (11,012·34 to 16,170·98)	179·83 (163·02 to 199·82)	2,629·41 (2,358·19 to 2,993·92)	5·93% (5·42% to 6·46%)	19,576·46 (15,488·34 to 24,495·24)	29,302·03 (25,013·90 to 34,093·91)	613·90 (572·91 to 658·61)	9,725·57 (9,051·46 to 10,496·17)
Australia	11·99% (10·91% to 13·17%)	72,130·78 (55,584·01 to 91,228·24)	153,726·42 (132,799·88 to 176,255·87)	6,078·94 (5,340·93 to 6,847·34)	81,595·65 (70,787·73 to 93,190·52)	14·51% (13·21% to 15·93%)	100,532·64 (78,527·40 to 126,931·66)	161,749·31 (137,247·92 to 186,924·90)	4,743·02 (4,100·64 to 5,417·41)	61,216·67 (52,269·41 to 70,406·40)	13·27% (12·13% to 14·50%)	172,663·42 (134,139·81 to 218,750·55)	315,475·73 (273,887·08 to 361,208·60)	10,821·96 (9,862·70 to 11,801·65)	142,812·31 (129,588·46 to 156,788·81)
New Zealand	10·44% (9·52% to 11·41%)	11,800·84 (9,266·43 to 14,623·10)	27,668·18 (24,862·68 to 30,803·66)	1,143·45 (1,061·76 to 1,239·13)	15,867·34 (14,726·48 to 17,233·12)	12·08% (11·06% to 13·09%)	16,668·30 (13,224·43 to 20,415·45)	31,001·43 (27,327·79 to 34,961·90)	999·83 (915·82 to 1,085·76)	14,333·13 (13,128·99 to 15,571·67)	11·28% (10·34% to 12·22%)	28,469·14 (22,597·71 to 35,053·61)	58,669·61 (52,651·87 to 65,148·03)	2,143·28 (2,027·36 to 2,261·62)	30,200·47 (28,550·80 to 31,972·25)
Andorra	11·37% (10·42% to 12·38%)	252·33 (199·58 to 309·90)	525·72 (443·57 to 611·34)	20·26 (16·21 to 24·73)	273·39 (216·72 to 338·58)	11·47% (10·46% to 12·41%)	250·36 (198·44 to 305·83)	401·23 (322·87 to 509·52)	12·42 (7·90 to 19·38)	150·87 (96·16 to 240·42)	11·42% (10·48% to 12·36%)	502·69 (400·46 to 612·67)	926·96 (794·96 to 1,072·25)	32·68 (26·44 to 39·51)	424·26 (342·77 to 512·76)
Austria	11·65% (10·63% to 12·80%)	24,163·68 (19,029·79 to 29,888·42)	50,981·72 (45,045·20 to 57,325·20)	1,825·99 (1,683·82 to 1,982·87)	26,818·04 (24,619·04 to 29,118·30)	15·34% (13·84% to 16·87%)	31,666·85 (25,912·27 to 37,602·14)	50,588·17 (44,708·44 to 56,608·97)	1,557·10 (1,415·09 to 1,702·08)	18,921·33 (17,185·96 to 20,703·81)	13·52% (12·33% to 14·84%)	55,830·53 (45,717·93 to 66,509·05)	101,569·89 (90,968·85 to 112,448·37)	3,383·09 (3,181·28 to 3,583·72)	45,739·37 (42,855·65 to 48,718·35)
Belgium	12·82% (11·76% to 14·00%)	41,835·89 (33,838·44 to 50,005·34)	93,585·24 (84,163·36 to 103,116·98)	3,813·69 (3,498·97 to 4,166·76)	51,749·35 (47,514·57 to 56,530·58)	10·69% (9·82% to 11·67%)	37,129·31 (30,120·56 to 43,991·51)	71,747·05 (63,469·29 to 79,654·98)	2,990·56 (2,690·52 to 3,342·06)	34,617·74 (31,132·92 to 38,819·52)	11·74% (10·82% to 12·77%)	78,965·20 (64,089·21 to 93,344·52)	165,332·29 (148,821·02 to 180,543·34)	6,804·25 (6,341·53 to 7,267·01)	86,367·09 (80,683·96 to 92,134·28)
Cyprus	9·60% (8·78% to 10·48%)	3,310·03 (2,623·23 to 4,053·91)	7,287·30 (6,430·36 to 8,215·64)	295·52 (260·15 to 339·42)	3,977·27 (3,489·65 to 4,592·81)	10·44% (9·55% to 11·42%)	3,698·45 (2,900·28 to 4,536·15)	5,704·97 (4,737·93 to 6,656·38)	178·81 (87·74 to 217·06)	2,006·53 (1,272·25 to 2,401·04)	10·03% (9·21% to 10·89%)	7,008·48 (5,582·74 to 8,558·31)	12,992·27 (11,477·22 to 14,603·36)	474·32 (386·85 to 530·38)	5,983·80 (5,294·80 to 6,615·08)
Denmark	10·37% (9·42% to 11·34%)	16,204·48 (12,866·16 to 19,834·35)	45,259·26 (41,144·90 to 49,452·38)	2,057·36 (1,884·16 to 2,247·99)	29,054·78 (26,526·24 to 31,879·08)	11·95% (10·93% to 12·99%)	20,329·80 (16,228·31 to 24,549·91)	49,971·06 (44,994·49 to 55,373·41)	2,262·09 (2,048·86 to 2,495·35)	29,641·26 (26,698·49 to 32,998·26)	11·17% (10·24% to 12·16%)	36,534·28 (29,256·88 to 44,427·08)	95,230·32 (86,901·33 to 104,048·44)	4,319·45 (4,047·94 to 4,617·16)	58,696·04 (54,782·57 to 63,042·40)
Finland	10·65% (9·77% to 11·62%)	16,715·53 (13,072·51 to 20,807·78)	33,248·99 (29,375·33 to 37,688·92)	1,135·24 (1,037·71 to 1,248·32)	16,533·46 (15,036·66 to 18,239·20)	10·50% (9·58% to 11·38%)	16,640·02 (12,995·90 to 20,623·03)	25,294·97 (21,551·75 to 29,479·46)	648·55 (584·93 to 716·49)	8,654·95 (7,768·70 to 9,621·79)	10·58% (9·69% to 11·45%)	33,355·55 (26,117·83 to 41,091·36)	58,543·96 (51,168·50 to 66,640·82)	1,783·79 (1,661·62 to 1,912·19)	25,188·41 (23,360·09 to 27,107·86)
France	10·64% (9·71% to 11·61%)	142,153·64 (110,732·06 to 178,852·00)	282,767·13 (248,168·75 to 322,461·37)	11,120·84 (10,189·51 to 12,190·50)	140,613·49 (128,714·63 to 154,531·41)	10·98% (9·99% to 11·99%)	160,721·52 (124,177·19 to 203,986·17)	252,804·39 (216,413·52 to 297,210·57)	9,795·68 (8,781·31 to 10,953·54)	92,082·87 (82,903·55 to 103,355·10)	10·82% (9·89% to 11·79%)	302,875·16 (236,798·01 to 382,448·81)	535,571·52 (465,396·46 to 618,534·66)	20,916·52 (19,547·40 to 22,477·23)	232,696·36 (217,396·33 to 250,229·09)
Germany	11·74% (10·72% to 12·91%)	285,839·85 (224,461·55 to 347,871·11)	641,349·96 (569,588·46 to 718,231·90)	24,445·86 (21,311·01 to 27,590·04)	355,510·11 (308,705·79 to 404,347·61)	12·59% (11·52% to 13·78%)	344,032·57 (284,015·54 to 408,504·89)	606,284·24 (533,710·32 to 685,088·38)	21,928·79 (18,938·66 to 25,426·69)	262,251·67 (223,498·08 to 306,969·61)	12·17% (11·20% to 13·31%)	629,872·42 (514,360·47 to 751,129·86)	1,247,634·20 (1,115,717·28 to 1,384,834·07)	46,374·65 (42,014·97 to 50,862·23)	617,761·78 (558,811·89 to 681,889·20)
Greece	11·18% (10·15% to 12·26%)	41,811·68 (34,143·24 to 50,279·91)	78,103·37 (70,161·34 to 87,295·96)	3,144·93 (2,866·90 to 3,423·89)	36,291·69 (33,025·73 to 39,464·45)	11·78% (10·82% to 12·83%)	46,764·23 (38,432·74 to 55,033·25)	75,908·81 (66,643·32 to 85,176·68)	2,923·87 (2,600·34 to 3,311·12)	29,144·58 (25,950·06 to 32,608·06)	11·49% (10·58% to 12·51%)	88,575·91 (73,460·33 to 104,700·00)	154,012·18 (138,156·40 to 170,515·20)	6,068·80 (5,644·77 to 6,546·28)	65,436·28 (61,116·68 to 70,160·47)
Iceland	12·54% (11·41% to 13·71%)	1,175·13 (912·00 to 1,464·60)	1,923·42 (1,653·90 to 2,239·61)	56·14 (51·66 to 60·79)	748·28 (690·40 to 808·90)	13·90% (12·62% to 15·22%)	1,491·66 (1,182·13 to 1,811·57)	2,147·50 (1,835·01 to 2,482·14)	57·81 (52·72 to 63·26)	655·84 (599·87 to 717·01)	13·22% (12·08% to 14·38%)	2,666·80 (2,088·65 to 3,275·58)	4,070·92 (3,483·81 to 4,703·52)	113·95 (107·35 to 120·97)	1,404·12 (1,322·75 to 1,495·78)
Ireland	13·23% (12·09% to 14·42%)	17,372·05 (13,628·04 to 21,559·44)	32,725·53 (28,468·60 to 37,131·70)	1,157·51 (1,050·23 to 1,266·63)	15,353·47 (13,914·90 to 16,845·84)	12·20% (11·10% to 13·32%)	16,497·04 (12,919·47 to 20,411·07)	29,402·28 (25,577·77 to 33,583·50)	1,068·43 (961·09 to 1,194·12)	12,905·25 (11,510·23 to 14,490·38)	12·71% (11·61% to 13·85%)	33,869·09 (26,652·30 to 41,473·27)	62,127·81 (54,250·02 to 70,128·75)	2,225·94 (2,077·38 to 2,394·34)	28,258·72 (26,268·02 to 30,364·77)
Israel	8·53% (7·77% to 9·35%)	19,813·09 (15,266·18 to 24,886·02)	33,485·15 (28,864·75 to 38,768·05)	927·50 (844·46 to 1,016·06)	13,672·06 (12,431·36 to 15,103·51)	8·58% (7·83% to 9·41%)	21,004·10 (16,569·11 to 25,952·47)	31,505·44 (26,708·22 to 36,617·20)	884·75 (796·40 to 981·80)	10,501·34 (9,431·83 to 11,717·98)	8·56% (7·84% to 9·33%)	40,817·18 (31,980·60 to 51,241·10)	64,990·59 (55,999·43 to 75,000·22)	1,812·25 (1,694·27 to 1,932·74)	24,173·41 (22,510·90 to 25,873·75)
Italy	8·56% (7·76% to 9·38%)	142,072·22 (112,463·77 to 172,135·70)	325,479·01 (291,341·66 to 358,396·30)	16,689·06 (15,282·25 to 18,191·26)	183,406·79 (167,434·24 to 199,988·72)	7·76% (7·07% to 8·46%)	139,131·67 (111,619·36 to 168,983·07)	253,989·82 (224,462·51 to 285,069·11)	12,355·21 (11,164·30 to 13,708·23)	114,858·15 (104,006·83 to 127,719·21)	8·15% (7·46% to 8·90%)	281,203·90 (227,140·07 to 339,477·86)	579,468·83 (517,380·96 to 637,676·68)	29,044·28 (27,298·79 to 30,974·09)	298,264·93 (280,370·24 to 318,378·01)
Luxembourg	12·85% (11·73% to 14·00%)	2,016·38 (1,567·96 to 2,501·66)	3,545·55 (3,086·93 to 4,071·59)	110·36 (97·90 to 125·17)	1,529·17 (1,345·28 to 1,755·23)	11·70% (10·72% to 12·73%)	1,967·96 (1,567·20 to 2,379·77)	3,398·60 (2,929·51 to 3,953·33)	126·36 (106·74 to 152·08)	1,430·64 (1,198·92 to 1,747·76)	12·28% (11·27% to 13·32%)	3,984·34 (3,156·50 to 4,858·69)	6,944·15 (6,105·33 to 7,905·93)	236·73 (212·53 to 264·96)	2,959·81 (2,649·42 to 3,300·14)
Malta	10·81% (9·89% to 11·85%)	1,288·35 (1,020·05 to 1,578·61)	2,855·67 (2,540·86 to 3,173·49)	113·12 (103·63 to 123·38)	1,567·32 (1,436·02 to 1,718·37)	11·11% (10·16% to 12·03%)	1,337·16 (1,060·67 to 1,623·33)	2,073·53 (1,795·90 to 2,373·22)	58·58 (52·54 to 64·99)	736·36 (657·80 to 819·05)	10·96% (10·05% to 11·88%)	2,625·52 (2,099·00 to 3,191·88)	4,929·20 (4,345·68 to 5,501·69)	171·70 (160·75 to 183·30)	2,303·68 (2,148·95 to 2,470·16)
Netherlands	11·99% (11·01% to 13·00%)	62,953·77 (50,200·09 to 75,648·79)	129,595·00 (116,107·27 to 143,215·33)	5,068·94 (4,689·55 to 5,498·90)	66,641·22 (61,329·11 to 72,555·15)	12·95% (11·92% to 14·09%)	64,774·39 (52,499·38 to 78,560·11)	127,603·04 (113,501·03 to 142,566·08)	5,039·89 (4,593·15 to 5,536·20)	62,828·65 (57,297·73 to 69,231·80)	12·48% (11·53% to 13·50%)	127,728·16 (103,654·46 to 154,523·98)	257,198·04 (231,621·02 to 283,388·08)	10,108·83 (9,506·52 to 10,750·56)	129,469·87 (121,645·89 to 138,267·33)
Norway	12·11% (11·16% to 13·08%)	16,660·24 (12,892·98 to 20,931·63)	34,488·92 (30,662·23 to 38,833·12)	1,300·37 (1,246·43 to 1,368·25)	17,828·68 (17,065·68 to 18,812·09)	13·57% (12·55% to 14·63%)	17,023·96 (13,462·82 to 21,122·98)	33,639·01 (29,960·55 to 37,768·07)	1,338·79 (1,283·09 to 1,419·13)	16,615·05 (15,912·17 to 17,675·40)	12·84% (11·83% to 13·83%)	33,684·20 (26,416·71 to 41,904·38)	68,127·93 (60,626·27 to 76,350·24)	2,639·16 (2,558·80 to 2,732·56)	34,443·73 (33,389·34 to 35,647·96)
Portugal	11·97% (10·89% to 13·01%)	32,442·19 (24,861·72 to 40,821·30)	75,542·57 (66,865·92 to 84,768·95)	3,519·60 (3,209·62 to 3,836·78)	43,100·38 (39,227·32 to 47,060·67)	13·66% (12·59% to 14·86%)	45,136·56 (35,473·78 to 55,552·92)	74,183·52 (63,914·88 to 85,539·82)	3,078·02 (2,741·42 to 3,435·63)	29,046·96 (25,892·14 to 32,450·28)	12·85% (11·80% to 13·98%)	77,578·75 (60,432·73 to 96,429·90)	149,726·09 (131,683·70 to 168,152·47)	6,597·62 (6,180·98 to 7,072·53)	72,147·35 (67,524·14 to 77,571·82)
Spain	10·36% (9·53% to 11·27%)	117,566·98 (92,585·42 to 145,125·24)	339,448·21 (308,948·77 to 372,964·38)	19,502·25 (17,963·65 to 21,137·29)	221,881·23 (204,825·63 to 240,888·54)	10·88% (10·01% to 11·73%)	127,029·70 (101,832·23 to 157,366·36)	247,178·73 (217,642·12 to 279,417·35)	13,987·56 (12,545·05 to 15,538·21)	120,149·03 (106,984·35 to 134,215·45)	10·62% (9·82% to 11·47%)	244,596·68 (197,278·19 to 299,432·18)	586,626·94 (533,455·56 to 647,994·47)	33,489·81 (31,360·05 to 35,835·35)	342,030·26 (321,811·42 to 364,422·17)
Sweden	14·27% (13·20% to 15·43%)	36,444·48 (28,519·86 to 45,463·75)	61,803·97 (53,093·57 to 71,307·56)	1,989·07 (1,845·56 to 2,162·05)	25,359·50 (23,399·42 to 27,501·93)	14·24% (13·02% to 15·36%)	45,751·57 (37,207·51 to 55,341·58)	74,661·48 (65,422·37 to 84,551·56)	2,528·80 (2,316·66 to 2,759·78)	28,909·91 (26,402·89 to 31,647·52)	14·26% (13·16% to 15·38%)	82,196·05 (66,101·32 to 100,435·11)	136,465·45 (119,636·53 to 155,576·75)	4,517·87 (4,259·06 to 4,794·71)	54,269·40 (51,057·79 to 57,659·11)
Switzerland	11·65% (10·61% to 12·70%)	27,516·57 (21,891·89 to 33,488·80)	46,415·45 (40,471·94 to 52,629·02)	1,483·51 (1,346·01 to 1,629·61)	18,898·88 (17,100·41 to 20,817·10)	10·83% (9·88% to 11·78%)	25,895·50 (20,500·01 to 31,773·12)	40,699·98 (35,029·29 to 46,625·34)	1,332·12 (1,206·79 to 1,471·67)	14,804·48 (13,333·92 to 16,377·71)	11·24% (10·31% to 12·17%)	53,412·07 (42,702·93 to 65,343·04)	87,115·43 (76,040·91 to 98,704·11)	2,815·64 (2,644·71 to 3,012·95)	33,703·36 (31,424·93 to 36,065·07)
United Kingdom	14·31% (13·29% to 15·41%)	256,065·22 (204,071·38 to 314,550·77)	586,773·07 (533,671·59 to 645,496·40)	24,049·80 (23,543·84 to 24,642·53)	330,707·85 (323,426·02 to 339,111·88)	16·38% (15·20% to 17·55%)	322,432·82 (262,681·04 to 389,429·72)	616,198·57 (555,166·77 to 682,431·37)	23,247·83 (22,569·41 to 23,907·71)	293,765·75 (285,113·75 to 302,625·11)	15·36% (14·26% to 16·48%)	578,498·04 (469,503·94 to 700,175·04)	1,202,971·64 (1,087,824·36 to 1,326,740·18)	47,297·63 (46,507·98 to 48,191·14)	624,473·60 (613,991·86 to 637,296·93)
Argentina	7·45% (6·79% to 8·18%)	79,375·44 (62,412·01 to 99,969·76)	261,503·84 (230,906·63 to 298,118·73)	10,965·05 (9,594·07 to 12,597·24)	182,128·40 (157,532·95 to 212,213·95)	8·73% (8·00% to 9·56%)	114,902·88 (93,215·52 to 140,126·05)	228,910·73 (201,055·21 to 260,900·83)	8,027·43 (6,958·37 to 9,240·76)	114,007·86 (97,970·70 to 131,917·94)	8·11% (7·46% to 8·86%)	194,278·32 (155,788·73 to 238,126·20)	490,414·58 (441,795·38 to 543,976·87)	18,992·48 (17,318·39 to 20,969·65)	296,136·26 (267,996·52 to 329,932·62)
Chile	7·31% (6·65% to 8·00%)	31,713·55 (24,732·14 to 39,638·56)	76,816·26 (66,873·30 to 86,997·96)	3,130·65 (2,748·58 to 3,540·10)	45,102·72 (39,282·35 to 51,745·98)	8·77% (7·99% to 9·55%)	45,516·81 (36,636·14 to 55,273·38)	83,825·48 (73,003·93 to 95,384·59)	3,009·93 (2,629·22 to 3,472·49)	38,308·66 (33,070·04 to 44,493·29)	8·05% (7·37% to 8·75%)	77,230·36 (61,594·07 to 94,149·97)	160,641·74 (141,856·81 to 179,483·17)	6,140·57 (5,601·56 to 6,755·50)	83,411·38 (75,538·42 to 92,618·24)
Uruguay	9·22% (8·40% to 10·04%)	7,517·33 (5,922·58 to 9,320·65)	27,043·41 (24,084·21 to 30,115·51)	1,245·68 (1,098·98 to 1,408·37)	19,526·08 (17,150·42 to 22,258·29)	10·77% (9·90% to 11·72%)	11,267·60 (9,153·93 to 13,568·33)	22,463·56 (19,711·94 to 25,364·90)	819·10 (701·57 to 953·28)	11,195·96 (9,520·08 to 13,045·96)	10·03% (9·22% to 10·92%)	18,784·93 (15,187·58 to 22,702·42)	49,506·98 (44,645·44 to 54,560·88)	2,064·78 (1,877·55 to 2,261·30)	30,722·05 (27,761·44 to 33,827·24)
Canada	9·41% (8·65% to 10·29%)	91,950·29 (71,534·22 to 115,701·01)	209,330·98 (187,429·87 to 233,945·99)	8,684·21 (7,975·01 to 9,471·03)	117,380·69 (107,621·40 to 128,540·30)	10·07% (9·22% to 11·05%)	104,803·56 (86,441·56 to 124,991·04)	198,595·36 (177,453·63 to 219,868·92)	7,449·22 (6,771·75 to 8,180·78)	93,791·81 (84,453·74 to 103,884·09)	9·75% (8·97% to 10·66%)	196,753·85 (159,726·19 to 237,080·03)	407,926·35 (368,057·82 to 451,454·72)	16,133·43 (15,148·92 to 17,219·58)	211,172·50 (197,601·09 to 225,470·46)
United States of America	9·80% (9·31% to 10·33%)	1,386,305·20 (1,146,481·52 to 1,603,427·45)	2,958,559·38 (2,713,927·26 to 3,185,275·54)	98,061·55 (94,866·78 to 101,326·67)	1,572,254·18 (1,520,135·52 to 1,628,882·19)	11·41% (10·91% to 11·95%)	1,557,099·04 (1,275,487·62 to 1,814,728·67)	3,036,919·59 (2,751,199·13 to 3,301,415·27)	98,921·45 (95,519·62 to 102,408·16)	1,479,820·55 (1,424,820·36 to 1,531,233·94)	10·62% (10·12% to 11·14%)	2,943,404·24 (2,425,094·08 to 3,408,807·47)	5,995,478·97 (5,484,785·87 to 6,465,800·69)	196,983·01 (192,329·24 to 201,965·36)	3,052,074·73 (2,977,238·21 to 3,129,665·20)
Antigua and Barbuda	7·94% (7·05% to 8·90%)	166·04 (123·18 to 217·45)	291·76 (248·21 to 345·28)	6·53 (5·91 to 7·22)	125·72 (113·35 to 139·08)	8·86% (7·97% to 9·76%)	203·68 (154·58 to 262·57)	302·65 (251·99 to 361·42)	5·25 (4·77 to 5·80)	98·98 (89·03 to 109·91)	8·41% (7·56% to 9·33%)	369·72 (279·28 to 474·17)	594·41 (502·27 to 703·68)	11·78 (10·95 to 12·69)	224·70 (208·01 to 242·76)
Bahamas	8·29% (7·35% to 9·30%)	735·59 (546·87 to 965·96)	1,467·32 (1,254·97 to 1,725·30)	31·72 (28·04 to 35·51)	731·73 (645·33 to 825·25)	9·31% (8·36% to 10·30%)	907·80 (679·83 to 1,179·40)	1,367·34 (1,125·49 to 1,642·54)	20·31 (17·58 to 23·18)	459·54 (397·08 to 527·19)	8·81% (7·90% to 9·77%)	1,643·39 (1,229·79 to 2,142·00)	2,834·66 (2,405·81 to 3,331·58)	52·03 (47·43 to 56·89)	1,191·27 (1,083·87 to 1,303·68)
Barbados	7·70% (6·88% to 8·55%)	550·96 (417·05 to 713·11)	1,159·64 (1,004·23 to 1,339·12)	36·89 (32·71 to 41·57)	608·68 (536·15 to 686·24)	8·73% (7·95% to 9·56%)	706·44 (548·11 to 886·97)	1,134·77 (966·74 to 1,322·60)	26·29 (22·51 to 29·71)	428·33 (367·54 to 484·93)	8·24% (7·42% to 9·06%)	1,257·40 (972·76 to 1,593·32)	2,294·41 (2,000·56 to 2,633·86)	63·18 (57·51 to 68·75)	1,037·01 (940·53 to 1,130·54)
Belize	9·02% (7·76% to 10·39%)	858·09 (625·49 to 1,151·35)	1,981·53 (1,727·06 to 2,298·84)	47·52 (43·87 to 51·56)	1,123·44 (1,039·43 to 1,221·40)	9·35% (8·20% to 10·60%)	910·95 (670·44 to 1,219·99)	1,447·09 (1,196·03 to 1,764·15)	21·12 (19·02 to 23·88)	536·14 (482·40 to 612·39)	9·19% (8·02% to 10·45%)	1,769·04 (1,295·82 to 2,362·68)	3,428·62 (2,931·74 to 4,051·86)	68·64 (64·22 to 73·71)	1,659·58 (1,548·19 to 1,786·01)
Cuba	9·24% (8·29% to 10·18%)	27,330·35 (21,075·86 to 34,467·19)	66,345·60 (57,905·67 to 75,099·91)	2,407·65 (2,101·11 to 2,742·47)	39,015·25 (33,776·10 to 44,809·81)	10·83% (9·88% to 11·79%)	34,481·33 (27,380·01 to 42,348·32)	69,311·30 (60,501·01 to 78,560·80)	1,998·22 (1,716·94 to 2,301·15)	34,829·97 (29,679·08 to 40,640·28)	10·04% (9·15% to 10·90%)	61,811·68 (48,606·60 to 77,045·83)	135,656·90 (120,313·30 to 151,879·65)	4,405·87 (3,976·65 to 4,840·72)	73,845·22 (66,065·79 to 81,771·93)
Dominica	8·55% (7·69% to 9·53%)	148·88 (112·80 to 193·13)	421·88 (377·23 to 474·26)	14·57 (13·16 to 16·09)	273·00 (248·07 to 300·66)	9·27% (8·39% to 10·19%)	161·11 (123·61 to 205·44)	295·85 (256·32 to 346·32)	7·82 (6·92 to 8·78)	134·74 (119·73 to 151·11)	8·90% (8·07% to 9·82%)	309·99 (237·87 to 395·50)	717·73 (638·32 to 809·90)	22·39 (20·71 to 24·38)	407·74 (378·54 to 442·38)
Dominican Republic	6·98% (6·12% to 7·85%)	18,217·82 (13,620·24 to 23,776·23)	37,980·67 (32,268·61 to 44,556·52)	1,009·15 (851·05 to 1,169·60)	19,762·85 (16,467·62 to 23,176·23)	7·69% (6·85% to 8·49%)	20,950·23 (16,130·24 to 26,633·58)	35,045·30 (29,289·17 to 41,739·79)	696·09 (555·34 to 858·41)	14,095·07 (11,236·82 to 18,192·06)	7·33% (6·50% to 8·15%)	39,168·05 (29,861·81 to 50,335·14)	73,025·96 (62,857·04 to 84,600·04)	1,705·23 (1,494·30 to 1,920·85)	33,857·92 (29,247·06 to 38,868·60)
Grenada	8·45% (7·41% to 9·53%)	242·83 (183·83 to 313·97)	547·07 (479·69 to 625·97)	16·39 (14·91 to 18·13)	304·24 (277·54 to 333·63)	11·03% (9·99% to 12·08%)	307·39 (234·65 to 391·52)	533·95 (456·93 to 620·46)	13·95 (12·35 to 15·63)	226·56 (203·75 to 251·21)	9·70% (8·76% to 10·67%)	550·22 (422·59 to 700·66)	1,081·02 (945·49 to 1,245·40)	30·34 (28·04 to 32·75)	530·80 (493·82 to 569·76)
Guyana	8·29% (7·17% to 9·47%)	1,455·78 (1,067·72 to 1,972·80)	3,196·45 (2,730·15 to 3,750·02)	70·97 (60·78 to 82·37)	1,740·66 (1,484·70 to 2,029·77)	9·01% (7·98% to 10·07%)	1,678·60 (1,250·58 to 2,197·15)	2,746·19 (2,286·50 to 3,309·73)	41·85 (35·53 to 48·77)	1,067·59 (903·64 to 1,244·59)	8·66% (7·60% to 9·73%)	3,134·38 (2,319·81 to 4,171·85)	5,942·64 (5,074·23 to 7,054·08)	112·82 (101·28 to 126·69)	2,808·25 (2,511·64 to 3,147·19)
Haiti	9·12% (7·98% to 10·50%)	25,169·87 (18,529·15 to 34,242·54)	73,861·21 (61,432·69 to 88,465·66)	1,759·92 (1,390·61 to 2,153·20)	48,691·34 (38,609·37 to 61,072·30)	9·24% (8·19% to 10·30%)	28,830·30 (21,726·33 to 37,414·17)	67,582·61 (49,067·21 to 83,326·80)	1,374·44 (766·12 to 1,870·36)	38,752·31 (20,909·81 to 51,576·16)	9·19% (8·10% to 10·36%)	54,000·17 (40,627·08 to 71,176·89)	141,443·82 (117,485·58 to 166,861·07)	3,134·36 (2,439·26 to 3,799·90)	87,443·65 (69,513·53 to 105,603·79)
Jamaica	8·96% (8·00% to 10·03%)	6,203·93 (4,689·93 to 8,119·67)	16,294·75 (13,822·75 to 18,981·45)	517·93 (427·71 to 619·34)	10,090·81 (8,255·93 to 12,238·27)	9·29% (8·33% to 10·29%)	6,637·51 (5,053·42 to 8,675·39)	9,793·91 (8,031·56 to 11,830·63)	177·00 (140·58 to 216·10)	3,156·40 (2,495·82 to 3,904·45)	9·12% (8·20% to 10·12%)	12,841·44 (9,784·03 to 16,645·27)	26,088·66 (22,479·62 to 30,418·97)	694·93 (604·83 to 794·47)	13,247·22 (11,373·27 to 15,387·43)
Saint Lucia	8·96% (8·02% to 9·95%)	400·88 (301·52 to 513·43)	1,108·91 (993·87 to 1,248·44)	35·67 (32·41 to 39·29)	708·03 (641·52 to 776·91)	9·49% (8·54% to 10·44%)	438·23 (335·94 to 560·52)	767·63 (656·74 to 891·64)	17·59 (15·65 to 19·82)	329·40 (290·50 to 372·58)	9·22% (8·31% to 10·15%)	839·11 (644·32 to 1,068·32)	1,876·54 (1,660·67 to 2,119·19)	53·26 (49·45 to 57·16)	1,037·43 (963·29 to 1,114·68)
Saint Vincent and the Grenadines	8·47% (7·52% to 9·48%)	244·02 (183·11 to 321·03)	561·52 (493·86 to 641·71)	15·73 (14·21 to 17·32)	317·50 (287·91 to 350·38)	9·30% (8·38% to 10·28%)	261·41 (199·57 to 338·10)	381·40 (315·78 to 459·07)	5·85 (5·26 to 6·54)	119·99 (107·48 to 133·48)	8·88% (7·97% to 9·81%)	505·43 (385·09 to 652·41)	942·92 (813·90 to 1,097·26)	21·58 (19·99 to 23·33)	437·49 (405·57 to 471·84)
Suriname	9·37% (8·24% to 10·57%)	1,334·79 (998·67 to 1,765·67)	2,869·48 (2,457·80 to 3,345·77)	72·22 (63·25 to 82·81)	1,534·69 (1,334·95 to 1,777·40)	10·55% (9·48% to 11·66%)	1,603·40 (1,229·93 to 2,045·34)	2,716·39 (2,300·24 to 3,178·28)	50·81 (44·29 to 58·11)	1,113·00 (970·63 to 1,268·34)	9·96% (8·90% to 11·09%)	2,938·18 (2,230·54 to 3,786·43)	5,585·87 (4,835·28 to 6,464·54)	123·03 (111·53 to 134·97)	2,647·69 (2,389·58 to 2,922·99)
Trinidad and Tobago	9·31% (8·33% to 10·36%)	3,225·89 (2,441·48 to 4,195·98)	6,708·49 (5,639·10 to 8,037·53)	165·18 (129·76 to 202·71)	3,482·60 (2,693·98 to 4,331·78)	9·74% (8·83% to 10·72%)	3,450·93 (2,642·69 to 4,397·80)	5,220·86 (4,286·83 to 6,296·54)	86·78 (66·79 to 111·92)	1,769·94 (1,347·80 to 2,308·77)	9·52% (8·60% to 10·48%)	6,676·81 (5,122·07 to 8,560·39)	11,929·35 (10,173·84 to 14,079·78)	251·96 (209·42 to 299·43)	5,252·54 (4,296·56 to 6,285·97)
Bolivia (Plurinational State of)	7·75% (6·67% to 8·93%)	22,009·88 (16,220·91 to 29,592·40)	51,460·43 (41,823·30 to 61,961·38)	1,622·02 (1,246·35 to 2,090·59)	29,450·55 (22,369·12 to 37,874·95)	8·53% (7·45% to 9·77%)	25,115·39 (18,701·26 to 33,322·41)	51,453·63 (42,220·59 to 61,517·08)	1,499·95 (1,074·43 to 1,840·04)	26,338·24 (18,976·29 to 32,920·02)	8·14% (7·09% to 9·33%)	47,125·27 (35,212·24 to 62,407·20)	102,914·06 (86,944·59 to 122,274·82)	3,121·97 (2,566·10 to 3,719·14)	55,788·79 (45,301·43 to 66,081·98)
Ecuador	6·67% (5·78% to 7·66%)	27,910·97 (20,936·23 to 36,718·14)	55,425·51 (48,177·23 to 64,865·78)	1,921·50 (1,708·60 to 2,150·27)	27,514·55 (24,405·22 to 31,127·60)	6·48% (5·68% to 7·30%)	28,977·58 (22,043·94 to 37,396·15)	49,738·18 (42,144·56 to 58,265·39)	1,465·46 (1,287·29 to 1,662·43)	20,760·60 (18,234·56 to 23,729·30)	6·57% (5·75% to 7·42%)	56,888·55 (42,894·79 to 73,469·82)	105,163·70 (90,958·34 to 122,530·69)	3,386·96 (3,114·49 to 3,693·36)	48,275·15 (44,240·33 to 52,710·87)
Peru	6·80% (5·89% to 7·80%)	58,104·97 (43,387·18 to 76,096·70)	125,462·95 (105,286·12 to 149,088·63)	4,120·68 (3,446·46 to 4,856·53)	67,357·98 (54,844·72 to 80,780·72)	7·20% (6·26% to 8·17%)	63,686·01 (48,128·75 to 83,019·79)	114,766·28 (89,478·16 to 137,952·12)	3,371·36 (1,980·09 to 4,209·42)	51,080·27 (31,431·92 to 64,504·38)	7·00% (6·08% to 7·96%)	121,790·98 (92,549·28 to 159,302·08)	240,229·23 (202,839·41 to 281,400·67)	7,492·05 (5,966·29 to 8,602·57)	118,438·25 (96,343·35 to 136,638·15)
Colombia	6·61% (5·96% to 7·34%)	98,084·85 (77,556·99 to 122,309·28)	215,420·68 (189,966·43 to 243,478·24)	7,881·29 (6,932·39 to 8,854·60)	117,335·82 (102,685·65 to 132,648·70)	6·76% (6·10% to 7·40%)	110,134·28 (86,693·13 to 134,170·81)	208,122·45 (180,469·01 to 236,353·56)	7,422·11 (6,457·73 to 8,549·76)	97,988·17 (85,021·09 to 113,680·89)	6·69% (6·05% to 7·39%)	208,219·13 (164,313·14 to 255,329·39)	423,543·13 (375,378·30 to 476,032·75)	15,303·41 (14,017·37 to 16,763·06)	215,323·99 (195,778·71 to 237,299·32)
Costa Rica	7·70% (6·92% to 8·54%)	9,872·11 (7,614·05 to 12,570·08)	20,209·86 (17,884·08 to 23,029·79)	730·66 (666·54 to 802·59)	10,337·75 (9,433·90 to 11,355·02)	8·27% (7·52% to 9·07%)	11,931·82 (9,383·65 to 14,767·69)	19,775·86 (17,147·92 to 22,750·91)	600·55 (520·49 to 676·22)	7,844·04 (6,945·06 to 8,783·39)	7·99% (7·25% to 8·79%)	21,803·92 (17,030·30 to 27,311·92)	39,985·72 (35,190·25 to 45,482·91)	1,331·20 (1,228·85 to 1,430·18)	18,181·79 (16,919·33 to 19,548·21)
El Salvador	7·06% (6·27% to 7·90%)	10,915·30 (8,308·80 to 14,013·39)	20,315·03 (17,131·47 to 23,926·52)	621·14 (513·19 to 740·70)	9,399·73 (7,592·76 to 11,442·50)	7·66% (6·91% to 8·41%)	14,807·10 (11,668·49 to 18,358·65)	25,131·74 (21,303·58 to 29,491·02)	712·14 (564·63 to 900·87)	10,324·64 (8,184·56 to 13,284·20)	7·38% (6·62% to 8·15%)	25,722·40 (20,039·83 to 32,349·69)	45,446·77 (39,085·61 to 52,526·18)	1,333·28 (1,152·98 to 1,563·98)	19,724·37 (16,797·19 to 23,446·60)
Guatemala	5·34% (4·72% to 5·97%)	24,766·36 (19,059·38 to 31,182·33)	46,598·51 (40,554·55 to 53,538·14)	1,089·50 (960·72 to 1,235·50)	21,832·15 (19,179·17 to 24,972·15)	5·70% (5·12% to 6·28%)	30,718·70 (24,366·77 to 37,593·58)	49,634·65 (42,881·53 to 57,647·83)	905·33 (785·56 to 1,040·14)	18,915·95 (16,318·83 to 21,694·88)	5·52% (4·94% to 6·09%)	55,485·06 (43,735·32 to 68,619·88)	96,233·16 (84,114·66 to 110,231·58)	1,994·83 (1,812·60 to 2,183·50)	40,748·10 (36,954·97 to 44,863·27)
Honduras	7·13% (6·22% to 8·12%)	18,018·01 (13,790·46 to 23,318·54)	38,169·00 (32,170·50 to 44,768·66)	896·58 (721·74 to 1,121·60)	20,150·99 (15,879·43 to 25,049·19)	7·74% (6·90% to 8·62%)	22,310·91 (17,369·29 to 27,854·69)	48,936·53 (39,769·73 to 61,787·65)	1,159·58 (807·00 to 1,642·83)	26,625·62 (19,349·89 to 38,282·88)	7·44% (6·61% to 8·34%)	40,328·92 (31,225·72 to 51,060·05)	87,105·52 (74,414·03 to 102,519·64)	2,056·16 (1,667·47 to 2,537·90)	46,776·61 (38,097·13 to 57,440·61)
Mexico	5·52% (4·95% to 6·13%)	200,309·29 (157,580·13 to 249,982·22)	494,547·53 (450,987·88 to 544,264·53)	18,535·05 (17,848·03 to 19,498·86)	294,238·24 (283,798·39 to 309,093·36)	6·73% (6·14% to 7·34%)	291,430·99 (237,082·37 to 348,310·47)	531,751·80 (474,760·93 to 588,505·78)	15,780·82 (15,131·31 to 16,362·59)	240,320·81 (231,264·28 to 249,062·50)	6·14% (5·56% to 6·74%)	491,740·28 (394,323·20 to 592,745·45)	1,026,299·33 (930,049·23 to 1,129,571·53)	34,315·87 (33,436·91 to 35,186·72)	534,559·05 (521,492·35 to 549,230·76)
Nicaragua	5·89% (5·16% to 6·63%)	10,354·54 (7,941·42 to 13,250·80)	17,264·98 (14,549·66 to 20,465·89)	417·73 (365·79 to 479·03)	6,910·43 (5,974·98 to 8,090·17)	6·28% (5·62% to 6·95%)	12,362·14 (9,733·32 to 15,350·47)	19,401·19 (16,438·51 to 22,691·47)	459·54 (335·35 to 536·47)	7,039·04 (5,302·22 to 8,196·19)	6·09% (5·41% to 6·78%)	22,716·68 (17,770·35 to 28,503·04)	36,666·16 (31,414·26 to 42,837·54)	877·28 (756·85 to 977·09)	13,949·48 (12,366·35 to 15,550·60)
Panama	7·16% (6·39% to 8·04%)	7,797·04 (6,031·06 to 9,955·37)	14,022·38 (12,043·15 to 16,160·14)	396·30 (363·75 to 431·52)	6,225·34 (5,699·35 to 6,747·72)	7·67% (6·88% to 8·47%)	8,826·04 (6,944·84 to 10,998·52)	14,328·41 (12,469·36 to 16,506·35)	370·72 (330·92 to 409·94)	5,502·37 (4,971·04 to 6,049·33)	7·42% (6·63% to 8·18%)	16,623·08 (13,027·17 to 20,785·54)	28,350·78 (24,654·66 to 32,802·98)	767·02 (717·82 to 815·00)	11,727·70 (11,017·63 to 12,466·85)
Venezuela (Bolivarian Republic of)	6·82% (6·13% to 7·53%)	62,081·24 (48,416·29 to 77,643·28)	116,552·69 (100,178·50 to 135,270·74)	2,986·65 (2,512·52 to 3,548·08)	54,471·45 (45,208·36 to 65,442·67)	7·53% (6·84% to 8·25%)	75,954·81 (60,419·95 to 91,241·75)	120,421·95 (103,114·82 to 139,189·97)	2,706·97 (2,212·74 to 3,223·06)	44,467·14 (35,890·38 to 54,081·85)	7·17% (6·49% to 7·86%)	138,036·05 (109,749·54 to 168,914·11)	236,974·64 (205,814·19 to 270,168·77)	5,693·62 (5,024·40 to 6,437·13)	98,938·59 (87,317·22 to 113,185·02)
Brazil	7·29% (6·61% to 8·03%)	370,238·97 (287,972·93 to 461,308·17)	1,083,143·33 (1,002,356·61 to 1,173,390·21)	39,679·22 (38,643·11 to 40,757·39)	712,904·36 (694,714·28 to 732,487·44)	8·73% (7·99% to 9·52%)	505,104·67 (406,133·61 to 621,021·84)	1,062,904·89 (965,192·06 to 1,180,983·88)	33,066·46 (31,859·09 to 34,094·54)	557,800·22 (537,344·81 to 577,171·05)	8·03% (7·31% to 8·78%)	875,343·64 (694,766·95 to 1,077,495·27)	2,146,048·23 (1,970,451·04 to 2,343,989·16)	72,745·68 (71,097·52 to 74,323·57)	1,270,704·58 (1,243,612·98 to 1,298,828·93)
Paraguay	7·68% (6·75% to 8·67%)	12,774·12 (9,593·81 to 16,681·17)	25,644·13 (21,483·27 to 30,342·41)	714·88 (580·51 to 862·31)	12,870·01 (10,147·57 to 15,743·02)	9·63% (8·42% to 10·90%)	16,183·40 (12,192·62 to 21,445·06)	22,286·96 (17,915·19 to 28,067·07)	360·27 (274·87 to 523·10)	6,103·56 (4,554·02 to 8,978·74)	8·65% (7·64% to 9·73%)	28,957·53 (21,823·61 to 37,908·12)	47,931·09 (40,174·67 to 57,215·88)	1,075·15 (909·69 to 1,299·03)	18,973·57 (15,841·47 to 23,050·73)
Algeria	8·20% (7·45% to 8·94%)	116,180·85 (91,578·98 to 143,216·15)	177,770·90 (151,283·40 to 206,017·18)	3,360·90 (2,839·42 to 3,989·67)	61,590·05 (52,845·36 to 72,266·85)	8·53% (7·72% to 9·42%)	108,862·45 (84,399·49 to 135,670·61)	152,588·21 (126,530·72 to 181,135·70)	2,147·52 (1,480·25 to 2,630·51)	43,725·75 (29,694·14 to 53,158·83)	8·36% (7·62% to 9·15%)	225,043·30 (178,304·43 to 278,072·89)	330,359·11 (279,196·36 to 382,820·61)	5,508·42 (4,792·30 to 6,295·12)	105,315·80 (89,657·50 to 120,145·85)
Bahrain	7·27% (6·58% to 8·00%)	4,594·99 (3,583·80 to 5,757·37)	6,049·52 (5,041·42 to 7,204·24)	66·81 (58·26 to 76·91)	1,454·53 (1,267·09 to 1,676·75)	8·32% (7·48% to 9·17%)	3,327·10 (2,630·77 to 4,084·72)	4,326·16 (3,568·91 to 5,176·65)	47·07 (38·65 to 71·35)	999·05 (821·50 to 1,466·64)	7·66% (6·95% to 8·43%)	7,922·09 (6,288·20 to 9,791·23)	10,375·67 (8,702·96 to 12,286·51)	113·88 (100·76 to 141·07)	2,453·58 (2,157·94 to 3,010·76)
Egypt	8·51% (7·70% to 9·43%)	274,217·35 (213,113·87 to 343,628·02)	607,174·77 (526,207·36 to 699,424·10)	13,098·83 (11,107·82 to 15,486·39)	332,957·42 (282,182·27 to 391,575·01)	9·39% (8·50% to 10·43%)	296,173·66 (228,926·18 to 368,708·85)	494,988·44 (417,659·18 to 599,401·89)	6,891·63 (5,589·42 to 9,238·24)	198,814·78 (159,298·05 to 287,718·73)	8·93% (8·09% to 9·89%)	570,391·01 (444,924·31 to 707,556·32)	1,102,163·21 (964,492·69 to 1,261,550·64)	19,990·46 (17,481·94 to 22,824·06)	531,772·20 (465,287·25 to 615,199·73)
Iran (Islamic Republic of)	5·33% (4·86% to 5·85%)	133,570·35 (103,646·58 to 169,172·13)	300,205·69 (270,290·84 to 333,778·36)	8,971·51 (8,626·95 to 9,385·72)	166,635·34 (159,802·53 to 175,281·34)	6·59% (6·06% to 7·18%)	187,444·38 (150,101·31 to 227,673·86)	293,344·58 (254,648·85 to 333,323·35)	5,976·48 (5,470·74 to 6,565·62)	105,900·20 (96,779·11 to 115,913·47)	5·95% (5·45% to 6·49%)	321,014·73 (253,766·92 to 393,850·57)	593,550·27 (526,223·12 to 667,012·32)	14,947·99 (14,448·37 to 15,793·93)	272,535·54 (261,811·62 to 287,732·40)
Iraq	6·72% (5·93% to 7·57%)	89,880·46 (68,610·64 to 115,725·16)	121,510·73 (100,030·11 to 146,785·80)	1,326·30 (1,194·83 to 1,466·93)	31,630·27 (28,481·36 to 34,921·86)	7·71% (6·84% to 8·67%)	105,164·39 (81,220·12 to 131,816·81)	127,420·86 (103,640·30 to 154,614·70)	805·49 (702·18 to 1,012·12)	22,256·47 (19,512·03 to 25,829·77)	7·20% (6·40% to 8·10%)	195,044·84 (150,542·69 to 245,927·95)	248,931·59 (203,645·09 to 300,559·18)	2,131·79 (1,952·05 to 2,366·63)	53,886·74 (49,790·34 to 58,666·82)
Jordan	7·50% (6·63% to 8·48%)	25,130·30 (19,269·07 to 32,457·35)	35,380·33 (29,468·26 to 42,725·58)	501·46 (430·70 to 592·53)	10,250·03 (8,795·67 to 12,069·84)	8·58% (7·59% to 9·64%)	26,311·60 (20,146·25 to 33,676·55)	31,347·81 (25,136·11 to 38,527·73)	228·48 (187·09 to 289·91)	5,036·21 (4,119·56 to 6,429·06)	8·00% (7·09% to 8·98%)	51,441·90 (39,373·27 to 66,051·17)	66,728·14 (54,504·36 to 81,240·91)	729·93 (645·11 to 829·06)	15,286·25 (13,477·12 to 17,323·17)
Kuwait	7·45% (6·72% to 8·19%)	10,910·86 (8,407·62 to 13,767·67)	13,489·18 (10,996·44 to 16,438·21)	120·11 (109·27 to 132·35)	2,578·32 (2,332·37 to 2,837·44)	8·10% (7·29% to 8·99%)	10,538·03 (8,223·89 to 13,131·71)	11,709·03 (9,388·14 to 14,322·58)	46·21 (40·87 to 56·42)	1,171·01 (1,025·34 to 1,470·12)	7·75% (7·02% to 8·52%)	21,448·89 (16,751·76 to 26,828·23)	25,198·21 (20,539·71 to 30,609·07)	166·32 (153·46 to 179·74)	3,749·32 (3,449·18 to 4,120·23)
Lebanon	8·17% (7·31% to 9·15%)	22,447·04 (17,357·48 to 28,620·73)	33,300·10 (28,002·95 to 39,354·96)	559·11 (486·79 to 677·17)	10,853·06 (9,418·67 to 12,963·21)	10·26% (9·32% to 11·33%)	31,650·70 (25,149·03 to 38,631·57)	41,802·46 (34,813·07 to 49,266·70)	616·32 (447·47 to 761·53)	10,151·77 (7,049·80 to 12,656·09)	9·21% (8·34% to 10·17%)	54,097·74 (42,570·15 to 67,186·45)	75,102·56 (63,450·66 to 87,658·87)	1,175·43 (982·75 to 1,356·13)	21,004·82 (17,395·38 to 24,181·56)
Libya	7·13% (6·45% to 7·88%)	16,789·07 (13,169·36 to 20,803·37)	33,403·47 (27,490·57 to 39,562·96)	768·29 (592·28 to 978·91)	16,614·40 (12,724·12 to 21,246·03)	7·89% (7·16% to 8·68%)	18,273·89 (14,375·51 to 22,687·57)	28,585·96 (22,898·05 to 34,170·87)	437·13 (236·63 to 570·40)	10,312·07 (5,250·98 to 13,683·68)	7·50% (6·83% to 8·25%)	35,062·96 (27,820·67 to 43,230·00)	61,989·43 (52,208·96 to 71,049·45)	1,205·42 (925·71 to 1,466·01)	26,926·47 (20,670·02 to 32,617·56)
Morocco	7·13% (6·50% to 7·79%)	91,771·74 (72,498·58 to 111,521·63)	185,636·00 (154,990·42 to 215,875·10)	4,851·96 (3,818·35 to 6,142·08)	93,864·26 (73,946·00 to 119,280·09)	7·99% (7·35% to 8·70%)	108,151·49 (87,276·02 to 130,085·81)	168,026·76 (137,210·69 to 196,298·70)	2,827·84 (1,976·28 to 3,692·43)	59,875·26 (37,023·34 to 80,559·59)	7·56% (6·96% to 8·22%)	199,923·23 (160,965·50 to 240,177·87)	353,662·76 (302,943·39 to 401,764·91)	7,679·80 (6,300·06 to 9,262·82)	153,739·52 (123,957·48 to 188,009·50)
Palestine	6·54% (5·69% to 7·53%)	9,217·31 (6,873·77 to 11,947·79)	14,542·54 (12,114·15 to 17,355·11)	238·28 (212·97 to 266·30)	5,325·23 (4,794·07 to 5,906·00)	7·41% (6·54% to 8·34%)	10,809·94 (8,232·15 to 13,762·43)	14,267·07 (11,633·12 to 17,321·08)	173·14 (150·19 to 228·33)	3,457·13 (3,024·30 to 4,381·76)	6·97% (6·14% to 7·87%)	20,027·25 (15,186·95 to 25,494·49)	28,809·61 (23,796·35 to 34,477·42)	411·42 (374·51 to 471·76)	8,782·36 (8,069·64 to 9,964·20)
Oman	5·19% (4·63% to 5·81%)	9,558·88 (7,292·07 to 12,185·61)	11,973·70 (9,614·40 to 14,769·01)	110·99 (87·72 to 137·07)	2,414·82 (1,891·87 to 3,001·25)	6·11% (5·46% to 6·82%)	6,061·28 (4,638·91 to 7,688·57)	7,252·42 (5,823·07 to 8,883·62)	56·87 (43·38 to 67·77)	1,191·14 (929·84 to 1,470·32)	5·51% (4·94% to 6·14%)	15,620·17 (12,050·61 to 19,794·85)	19,226·13 (15,508·09 to 23,523·59)	167·86 (140·48 to 196·24)	3,605·96 (2,994·36 to 4,267·44)
Qatar	5·44% (4·90% to 6·09%)	8,090·26 (6,266·10 to 10,057·60)	9,419·98 (7,578·54 to 11,475·01)	47·09 (37·62 to 58·54)	1,329·72 (1,046·87 to 1,655·60)	7·34% (6·53% to 8·21%)	3,479·46 (2,721·78 to 4,381·79)	3,871·37 (3,097·37 to 4,737·40)	14·11 (10·63 to 22·61)	391·91 (295·23 to 598·99)	5·91% (5·33% to 6·57%)	11,569·71 (9,079·59 to 14,288·39)	13,291·35 (10,706·40 to 16,023·41)	61·20 (50·31 to 75·62)	1,721·63 (1,402·74 to 2,130·93)
Saudi Arabia	4·54% (4·10% to 5·00%)	60,159·39 (46,444·56 to 75,766·39)	97,529·58 (81,374·47 to 114,361·70)	1,587·61 (1,310·90 to 1,871·28)	37,370·19 (30,014·41 to 45,795·80)	5·12% (4·26% to 5·68%)	53,729·93 (42,263·46 to 66,276·62)	80,744·41 (67,857·15 to 95,513·64)	1,077·16 (770·65 to 1,325·66)	27,014·48 (19,335·24 to 34,635·53)	4·78% (4·34% to 5·25%)	113,889·32 (90,479·56 to 140,779·08)	178,273·98 (150,976·75 to 205,516·50)	2,664·78 (2,293·98 to 3,068·26)	64,384·66 (54,109·94 to 75,802·65)
Syrian Arab Republic	7·27% (6·56% to 8·03%)	44,932·12 (35,204·19 to 55,547·49)	89,569·87 (76,043·93 to 103,854·97)	1,992·54 (1,616·61 to 2,430·62)	44,637·75 (36,258·76 to 54,681·36)	7·93% (7·15% to 8·70%)	49,495·43 (38,553·16 to 60,845·29)	74,549·10 (63,234·97 to 87,036·65)	1,001·38 (780·60 to 1,330·87)	25,053·67 (19,464·82 to 31,300·00)	7·60% (6·86% to 8·33%)	94,427·55 (74,783·00 to 115,619·69)	164,118·97 (142,036·00 to 187,888·36)	2,993·92 (2,548·11 to 3,493·13)	69,691·42 (59,838·54 to 80,887·66)
Tunisia	8·23% (7·56% to 8·97%)	34,004·19 (27,010·36 to 41,267·78)	60,341·16 (50,140·12 to 70,676·07)	1,672·03 (1,280·96 to 2,123·88)	26,336·97 (19,752·16 to 33,993·63)	7·25% (6·65% to 7·88%)	28,343·72 (22,621·24 to 34,461·72)	41,628·96 (34,816·51 to 49,792·89)	825·35 (597·41 to 1,140·49)	13,285·24 (9,614·73 to 18,673·02)	7·74% (7·12% to 8·38%)	62,347·91 (49,989·63 to 75,603·72)	101,970·12 (87,374·07 to 118,124·00)	2,497·38 (2,024·80 to 3,063·39)	39,622·21 (31,529·10 to 48,908·19)
Turkey	9·23% (8·55% to 9·94%)	257,055·04 (205,877·48 to 314,355·17)	614,972·70 (544,383·83 to 685,557·15)	21,326·50 (18,929·37 to 23,829·69)	357,917·66 (315,406·48 to 401,089·60)	11·22% (10·36% to 12·15%)	341,741·41 (276,330·05 to 415,349·69)	484,244·17 (412,483·00 to 557,781·94)	9,050·62 (6,488·82 to 10,577·14)	142,502·76 (111,648·04 to 164,460·10)	10·22% (9·52% to 10·98%)	598,796·45 (485,688·63 to 719,198·77)	1,099,216·88 (973,583·80 to 1,229,827·14)	30,377·12 (26,575·95 to 33,322·68)	500,420·43 (446,256·42 to 549,537·10)
United Arab Emirates	9·49% (8·59% to 10·51%)	48,235·64 (37,265·78 to 60,991·32)	100,300·74 (82,075·44 to 120,460·59)	1,362·54 (1,017·78 to 1,755·35)	52,065·10 (38,658·42 to 67,530·43)	9·19% (8·26% to 10·22%)	15,789·94 (12,185·12 to 19,909·92)	21,810·65 (17,815·16 to 26,171·38)	191·48 (146·91 to 244·67)	6,020·71 (4,454·94 to 7,843·95)	9·41% (8·49% to 10·37%)	64,025·58 (49,761·32 to 80,741·30)	122,111·39 (101,764·88 to 144,526·24)	1,554·02 (1,203·25 to 1,950·91)	58,085·81 (44,598·28 to 73,524·65)
Yemen	5·85% (5·15% to 6·64%)	55,675·58 (42,863·44 to 70,872·38)	127,363·82 (105,554·18 to 151,899·10)	3,057·66 (2,308·28 to 3,809·74)	71,688·23 (53,482·52 to 92,648·99)	6·55% (5·85% to 7·33%)	65,601·32 (50,954·50 to 81,685·87)	115,826·07 (92,447·69 to 140,055·83)	1,910·24 (1,271·39 to 2,545·59)	50,224·75 (30,585·41 to 69,017·97)	6·20% (5·50% to 6·95%)	121,276·90 (94,481·22 to 150,155·20)	243,189·88 (200,482·90 to 289,814·28)	4,967·91 (3,718·12 to 6,241·59)	121,912·98 (88,684·37 to 160,106·86)
Afghanistan	6·86% (5·99% to 7·83%)	69,344·82 (52,044·06 to 89,258·69)	152,990·43 (129,091·70 to 180,040·39)	3,093·50 (2,576·07 to 3,614·21)	83,645·60 (67,305·20 to 101,480·01)	8·45% (7·53% to 9·47%)	92,292·95 (72,193·82 to 115,155·64)	206,131·29 (171,301·70 to 244,718·37)	3,823·87 (3,023·70 to 4,843·87)	113,838·35 (88,299·76 to 149,649·41)	7·64% (6·79% to 8·62%)	161,637·77 (124,537·43 to 204,751·63)	359,121·72 (309,436·03 to 414,002·95)	6,917·37 (6,003·34 to 7,972·55)	197,483·95 (167,400·72 to 235,078·72)
Bangladesh	4·90% (4·51% to 5·33%)	314,792·60 (261,305·22 to 372,209·01)	1,345,250·08 (1,190,192·54 to 1,515,716·67)	52,489·55 (45,676·96 to 60,818·05)	1,030,457·48 (887,134·20 to 1,197,439·03)	5·64% (5·22% to 6·10%)	448,538·89 (375,691·51 to 519,584·11)	1,102,921·24 (966,747·36 to 1,254,723·55)	29,786·52 (24,762·62 to 37,521·12)	654,382·35 (547,156·00 to 787,315·86)	5·27% (4·88% to 5·69%)	763,331·49 (637,714·81 to 879,322·68)	2,448,171·32 (2,241,873·32 to 2,674,994·84)	82,276·07 (73,599·95 to 92,483·41)	1,684,839·83 (1,507,536·67 to 1,889,327·87)
Bhutan	3·97% (3·65% to 4·30%)	1,812·89 (1,488·32 to 2,131·75)	6,695·64 (5,339·31 to 8,438·23)	256·25 (192·32 to 344·12)	4,882·75 (3,595·42 to 6,561·49)	5·04% (4·65% to 5·47%)	2,102·60 (1,735·55 to 2,452·76)	5,713·17 (4,405·27 to 7,334·19)	190·05 (128·32 to 269·73)	3,610·57 (2,351·17 to 5,132·34)	4·47% (4·13% to 4·82%)	3,915·49 (3,264·32 to 4,545·89)	12,408·81 (10,447·97 to 14,444·28)	446·30 (358·95 to 552·59)	8,493·32 (6,737·82 to 10,483·47)
India	5·28% (4·90% to 5·67%)	4,490,200·92 (3,755,258·62 to 5,152,286·50)	17,248,199·68 (16,058,795·51 to 18,348,283·73)	649,843·18 (594,125·75 to 691,229·73)	12,757,998·77 (11,760,894·07 to 13,553,231·19)	6·03% (5·59% to 6·48%)	5,055,823·47 (4,256,929·65 to 5,753,207·90)	16,508,561·09 (14,909,173·07 to 17,974,863·37)	621,844·29 (522,266·47 to 690,695·44)	11,452,737·62 (10,058,757·04 to 12,742,778·14)	5·64% (5·25% to 6·05%)	9,546,024·38 (8,047,911·10 to 10,828,708·99)	33,756,760·77 (31,564,206·90 to 35,824,367·40)	1,271,687·48 (1,168,500·15 to 1,359,660·31)	24,210,736·39 (22,620,144·76 to 25,797,256·16)
Nepal	5·67% (5·21% to 6·19%)	83,016·30 (68,555·54 to 96,328·47)	310,219·32 (262,301·86 to 355,523·83)	11,740·45 (9,505·74 to 13,891·49)	227,203·03 (182,575·26 to 271,716·01)	7·67% (7·06% to 8·26%)	128,335·15 (106,728·38 to 148,886·86)	361,031·04 (287,547·32 to 472,605·61)	11,842·99 (8,455·08 to 16,960·37)	232,695·89 (162,078·58 to 346,083·72)	6·71% (6·22% to 7·25%)	211,351·45 (174,898·65 to 243,923·80)	671,250·36 (585,713·10 to 782,726·76)	23,583·44 (19,929·35 to 28,481·35)	459,898·92 (380,649·65 to 566,387·59)
Pakistan	4·48% (4·12% to 4·87%)	428,172·27 (350,950·77 to 506,288·34)	1,515,509·19 (1,270,567·13 to 1,791,054·91)	47,265·05 (37,323·03 to 58,612·75)	1,087,336·92 (851,770·52 to 1,364,606·69)	5·38% (4·90% to 5·82%)	484,927·04 (398,136·17 to 568,947·23)	969,810·29 (820,775·09 to 1,148,792·68)	22,704·08 (17,253·15 to 30,844·20)	484,883·26 (365,552·64 to 656,711·11)	4·92% (4·49% to 5·32%)	913,099·31 (754,021·46 to 1,068,484·25)	2,485,319·48 (2,172,268·02 to 2,800,734·68)	69,969·13 (58,425·84 to 82,749·62)	1,572,220·18 (1,303,828·07 to 1,868,901·33)
Angola	5·85% (4·98% to 6·79%)	49,830·65 (38,244·27 to 63,902·79)	96,402·03 (81,714·16 to 113,740·06)	1,695·55 (1,397·92 to 1,992·36)	46,571·38 (38,225·09 to 55,568·66)	7·13% (6·11% to 8·29%)	68,948·13 (54,104·71 to 87,012·61)	131,361·37 (107,594·51 to 156,781·11)	2,055·08 (1,473·04 to 2,953·21)	62,413·24 (45,077·72 to 80,810·63)	6·51% (5·58% to 7·50%)	118,778·78 (92,839·08 to 150,181·84)	227,763·40 (193,653·94 to 266,815·01)	3,750·63 (3,121·79 to 4,678·74)	108,984·62 (88,750·99 to 129,043·29)
Central African Republic	5·76% (5·12% to 6·49%)	9,448·64 (7,506·82 to 11,604·69)	30,370·75 (24,481·76 to 36,993·98)	688·70 (516·25 to 877·54)	20,922·11 (15,387·64 to 27,055·85)	6·78% (5·99% to 7·70%)	11,812·12 (9,444·73 to 14,368·16)	31,069·41 (23,449·08 to 38,649·87)	634·66 (411·73 to 850·86)	19,257·29 (11,372·21 to 26,464·39)	6·28% (5·57% to 7·05%)	21,260·76 (16,964·02 to 25,951·75)	61,440·16 (50,612·11 to 72,354·42)	1,323·36 (1,022·55 to 1,620·44)	40,179·40 (30,185·56 to 50,145·61)
Congo	6·86% (5·95% to 7·86%)	10,468·14 (8,081·88 to 13,328·03)	20,673·14 (17,207·23 to 24,620·05)	410·16 (331·10 to 503·80)	10,205·01 (7,988·98 to 13,002·51)	7·36% (6·55% to 8·32%)	12,815·11 (10,084·45 to 15,891·39)	29,973·33 (24,181·78 to 36,005·47)	670·72 (480·36 to 870·33)	17,158·22 (11,792·44 to 22,316·47)	7·11% (6·29% to 8·05%)	23,283·25 (18,208·23 to 29,301·74)	50,646·47 (42,875·35 to 59,188·28)	1,080·88 (866·94 to 1,325·90)	27,363·22 (20,921·18 to 33,535·55)
Democratic Republic of the Congo	4·88% (4·27% to 5·55%)	139,664·25 (110,740·87 to 172,829·33)	337,254·81 (276,723·89 to 407,714·74)	7,164·84 (5,319·71 to 9,445·35)	197,590·56 (147,138·96 to 261,402·79)	6·07% (5·33% to 6·92%)	189,269·10 (152,161·20 to 230,429·49)	440,418·20 (348,375·77 to 536,795·80)	9,364·06 (6,324·01 to 13,972·59)	251,149·10 (167,460·46 to 335,912·78)	5·48% (4·81% to 6·21%)	328,933·35 (264,394·00 to 402,367·99)	777,673·01 (654,062·38 to 913,391·11)	16,528·90 (12,599·78 to 20,990·64)	448,739·67 (345,581·45 to 559,472·05)
Equatorial Guinea	5·35% (4·53% to 6·28%)	2,193·90 (1,629·14 to 2,885·80)	3,510·78 (2,821·23 to 4,280·26)	53·82 (40·30 to 70·51)	1,316·87 (957·38 to 1,786·20)	6·89% (6·03% to 7·82%)	2,739·21 (2,132·19 to 3,471·38)	4,898·39 (3,695·25 to 6,624·84)	88·57 (50·67 to 163·05)	2,159·18 (1,207·80 to 3,857·65)	6·06% (5·24% to 6·96%)	4,933·11 (3,775·59 to 6,351·80)	8,409·17 (6,599·95 to 10,582·02)	142·39 (91·98 to 223·06)	3,476·06 (2,217·79 to 5,438·03)
Gabon	5·88% (5·18% to 6·66%)	3,213·93 (2,545·63 to 3,998·50)	6,997·93 (6,022·17 to 8,209·69)	161·31 (134·87 to 192·59)	3,784·00 (3,089·03 to 4,678·58)	7·46% (6·54% to 8·49%)	4,332·32 (3,386·21 to 5,401·09)	7,172·39 (5,833·83 to 8,777·28)	131·17 (92·21 to 185·42)	2,840·07 (1,972·26 to 3,980·67)	6·70% (5·93% to 7·55%)	7,546·25 (5,947·89 to 9,345·73)	14,170·32 (12,039·90 to 16,727·10)	292·47 (241·55 to 365·58)	6,624·07 (5,350·97 to 8,272·83)
Burundi	4·91% (4·24% to 5·70%)	17,244·13 (13,398·91 to 22,078·43)	46,698·47 (39,310·92 to 55,152·88)	1,052·54 (847·67 to 1,286·92)	29,454·34 (23,483·17 to 36,645·03)	5·35% (4·61% to 6·16%)	19,669·87 (15,213·36 to 24,820·51)	43,337·11 (35,966·23 to 51,195·07)	758·34 (576·33 to 970·07)	23,667·24 (17,878·50 to 30,159·43)	5·13% (4·43% to 5·89%)	36,914·00 (28,657·66 to 46,398·45)	90,035·58 (77,572·06 to 104,521·58)	1,810·88 (1,531·77 to 2,136·70)	53,121·58 (44,433·58 to 63,779·82)
Comoros	5·72% (4·99% to 6·48%)	1,296·97 (1,000·90 to 1,634·39)	3,090·95 (2,611·71 to 3,614·50)	80·84 (65·35 to 96·98)	1,793·97 (1,446·58 to 2,149·99)	6·08% (5·34% to 6·83%)	1,533·17 (1,205·79 to 1,896·91)	3,126·32 (2,629·41 to 3,853·11)	63·13 (48·58 to 85·60)	1,593·15 (1,223·81 to 2,172·30)	5·90% (5·18% to 6·64%)	2,830·15 (2,210·36 to 3,531·25)	6,217·27 (5,398·48 to 7,206·29)	143·97 (120·74 to 170·38)	3,387·12 (2,858·04 to 4,043·51)
Djibouti	4·80% (4·18% to 5·47%)	1,848·97 (1,428·42 to 2,346·92)	4,267·78 (3,423·44 to 5,243·63)	92·79 (69·59 to 121·24)	2,418·82 (1,772·56 to 3,256·89)	5·11% (4·50% to 5·84%)	1,825·14 (1,435·18 to 2,273·03)	3,371·22 (2,565·66 to 4,423·14)	52·52 (26·26 to 84·52)	1,546·08 (808·97 to 2,551·57)	4·95% (4·35% to 5·60%)	3,674·10 (2,869·56 to 4,606·57)	7,639·00 (6,166·28 to 9,447·15)	145·31 (105·68 to 196·90)	3,964·90 (2,790·75 to 5,502·73)
Eritrea	4·57% (4·01% to 5·21%)	8,340·78 (6,437·69 to 10,566·28)	26,197·11 (21,575·16 to 31,122·01)	532·39 (415·10 to 645·24)	17,856·33 (13,725·07 to 22,380·16)	5·07% (4·44% to 5·77%)	10,234·43 (8,042·50 to 12,733·62)	24,287·43 (19,638·47 to 30,627·65)	470·13 (332·94 to 643·01)	14,053·00 (10,247·73 to 19,711·28)	4·82% (4·23% to 5·45%)	18,575·21 (14,587·13 to 23,315·14)	50,484·53 (43,147·21 to 59,136·63)	1,002·51 (823·38 to 1,210·62)	31,909·33 (26,247·09 to 39,128·26)
Ethiopia	4·34% (3·72% to 5·02%)	138,026·97 (105,626·76 to 177,305·09)	294,137·93 (255,542·51 to 337,049·75)	6,750·85 (5,944·11 to 7,578·12)	156,110·95 (138,625·42 to 174,747·45)	4·87% (4·20% to 5·61%)	163,105·13 (126,701·12 to 207,671·49)	294,026·93 (251,591·50 to 345,445·11)	4,510·96 (3,927·08 to 5,348·59)	130,921·80 (111,591·49 to 159,078·89)	4·60% (3·97% to 5·31%)	301,132·11 (232,548·35 to 383,770·83)	588,164·86 (510,938·20 to 675,726·15)	11,261·81 (10,208·20 to 12,343·77)	287,032·75 (260,252·67 to 316,996·74)
Kenya	4·16% (3·64% to 4·74%)	66,130·06 (51,902·24 to 83,173·65)	157,088·85 (135,740·82 to 177,071·96)	3,650·87 (3,051·99 to 4,179·01)	90,958·78 (75,875·28 to 104,459·04)	4·58% (4·04% to 5·16%)	82,171·90 (66,223·60 to 100,735·18)	164,028·74 (137,251·55 to 232,694·34)	3,220·03 (2,507·95 to 5,791·86)	81,856·84 (63,816·13 to 147,549·47)	4·37% (3·83% to 4·95%)	148,301·97 (117,783·29 to 183,600·35)	321,117·59 (277,602·11 to 387,119·77)	6,870·90 (6,020·15 to 8,901·49)	172,815·62 (150,782·47 to 227,223·71)
Madagascar	5·88% (5·10% to 6·69%)	49,479·12 (38,552·45 to 63,665·52)	157,982·28 (129,365·60 to 186,996·84)	3,393·94 (2,661·43 to 4,191·95)	108,503·16 (84,934·86 to 136,073·26)	6·33% (5·47% to 7·27%)	57,352·98 (45,195·29 to 70,994·50)	157,576·84 (128,687·10 to 211,201·14)	3,008·40 (2,303·77 to 4,133·36)	100,223·87 (75,905·78 to 151,886·71)	6·10% (5·32% to 6·99%)	106,832·10 (83,908·72 to 134,413·56)	315,559·12 (269,815·27 to 373,338·65)	6,402·33 (5,429·33 to 7,620·02)	208,727·03 (172,574·80 to 258,921·62)
Malawi	4·49% (3·89% to 5·13%)	25,741·08 (20,132·64 to 31,978·95)	60,737·35 (52,523·86 to 69,163·83)	1,469·48 (1,255·94 to 1,675·58)	34,996·27 (29,322·85 to 40,355·78)	6·23% (5·41% to 7·24%)	37,570·67 (29,407·81 to 46,978·45)	65,396·94 (54,313·99 to 77,953·83)	1,090·91 (854·27 to 1,373·66)	27,826·27 (21,458·93 to 36,931·91)	5·39% (4·70% to 6·19%)	63,311·75 (49,524·31 to 78,810·26)	126,134·29 (109,822·10 to 143,441·42)	2,560·39 (2,246·13 to 2,895·07)	62,822·54 (54,790·13 to 72,841·11)
Mauritius	7·73% (7·05% to 8·43%)	3,600·75 (2,898·16 to 4,356·80)	9,167·01 (8,267·53 to 10,017·42)	294·48 (269·14 to 323·41)	5,566·26 (5,042·60 to 6,150·65)	8·36% (7·62% to 9·10%)	4,056·36 (3,260·45 to 4,892·76)	7,411·41 (6,506·53 to 8,306·53)	203·18 (181·63 to 226·13)	3,355·05 (3,000·87 to 3,731·34)	8·05% (7·39% to 8·75%)	7,657·12 (6,220·05 to 9,153·99)	16,578·42 (14,900·31 to 18,160·17)	497·66 (464·42 to 533·20)	8,921·31 (8,277·42 to 9,611·75)
Mozambique	5·08% (4·35% to 5·88%)	45,867·69 (35,027·81 to 58,226·56)	112,037·48 (96,380·57 to 129,058·33)	2,291·96 (1,928·24 to 2,744·04)	66,169·79 (55,291·98 to 78,972·48)	5·57% (4·76% to 6·43%)	57,748·07 (44,853·48 to 72,677·86)	108,184·89 (89,589·57 to 131,376·86)	1,590·28 (1,224·64 to 2,192·56)	50,436·81 (38,579·07 to 70,067·56)	5·33% (4·60% to 6·16%)	103,615·76 (80,394·71 to 130,553·49)	220,222·36 (190,698·74 to 255,850·12)	3,882·24 (3,335·26 to 4,588·19)	116,606·61 (99,315·39 to 140,077·43)
Rwanda	6·40% (5·48% to 7·43%)	23,278·68 (17,592·15 to 30,706·00)	49,437·51 (41,153·68 to 58,239·92)	1,053·87 (836·98 to 1,276·95)	26,158·83 (20,605·53 to 32,001·03)	7·24% (6·25% to 8·29%)	30,466·65 (23,599·31 to 38,751·54)	58,567·09 (47,720·63 to 78,487·39)	1,052·53 (758·52 to 1,650·78)	28,100·44 (20,042·74 to 47,014·15)	6·83% (5·91% to 7·84%)	53,745·32 (41,151·55 to 69,075·59)	108,004·59 (91,647·21 to 129,179·35)	2,106·40 (1,730·05 to 2,599·94)	54,259·27 (43,803·84 to 71,099·54)
Seychelles	6·84% (6·20% to 7·46%)	272·99 (218·72 to 330·42)	614·53 (549·82 to 681·77)	16·39 (14·92 to 17·94)	341·55 (311·12 to 373·70)	7·37% (6·73% to 8·03%)	277·98 (223·24 to 333·01)	446·50 (388·32 to 507·84)	10·43 (9·08 to 12·64)	168·51 (147·76 to 204·97)	7·09% (6·48% to 7·71%)	550·97 (445·85 to 662·48)	1,061·03 (946·71 to 1,176·59)	26·81 (24·87 to 29·12)	510·06 (472·59 to 553·21)
Somalia	4·56% (3·98% to 5·21%)	25,159·30 (19,562·87 to 31,774·39)	74,861·44 (60,769·04 to 90,571·84)	1,726·65 (1,306·84 to 2,192·73)	49,702·14 (36,896·98 to 64,293·48)	5·10% (4·37% to 5·87%)	28,474·06 (22,447·14 to 35,980·54)	70,439·08 (54,917·47 to 98,736·33)	1,332·71 (944·72 to 2,077·59)	41,965·02 (29,087·10 to 71,683·15)	4·82% (4·20% to 5·53%)	53,633·36 (42,160·14 to 67,653·04)	145,300·52 (117,153·72 to 182,893·52)	3,059·35 (2,298·39 to 4,133·54)	91,667·16 (66,653·03 to 128,411·44)
United Republic of Tanzania	6·27% (5·33% to 7·32%)	96,217·60 (72,067·35 to 125,961·97)	176,485·75 (147,638·69 to 210,672·56)	3,247·16 (2,753·64 to 3,839·05)	80,268·15 (67,684·60 to 94,581·41)	6·98% (5·98% to 8·10%)	120,172·83 (91,990·06 to 155,720·35)	213,916·49 (177,014·74 to 262,777·24)	3,144·14 (2,529·88 to 4,034·00)	93,743·66 (73,719·65 to 131,714·38)	6·63% (5·68% to 7·70%)	216,390·43 (163,837·85 to 280,960·83)	390,402·24 (330,132·76 to 466,344·74)	6,391·30 (5,579·42 to 7,400·51)	174,011·81 (149,723·25 to 213,427·73)
Uganda	6·07% (5·13% to 7·09%)	66,697·24 (49,607·74 to 87,967·35)	131,420·45 (109,950·37 to 155,804·84)	2,471·63 (2,027·34 to 2,923·76)	64,723·21 (52,926·31 to 77,357·98)	5·43% (4·62% to 6·31%)	70,971·47 (55,211·58 to 89,937·90)	129,371·66 (104,827·96 to 168,261·17)	2,051·94 (1,524·87 to 3,050·96)	58,400·19 (42,474·92 to 92,922·03)	5·75% (4·91% to 6·65%)	137,668·71 (105,298·73 to 178,484·40)	260,792·11 (219,764·56 to 316,003·57)	4,523·57 (3,836·15 to 5,600·58)	123,123·40 (102,307·60 to 159,169·43)
Zambia	4·51% (3·90% to 5·17%)	25,414·27 (19,891·45 to 32,068·55)	57,247·63 (49,383·39 to 64,955·27)	1,226·86 (1,043·54 to 1,404·39)	31,833·35 (27,057·28 to 37,228·35)	5·00% (4·32% to 5·77%)	30,476·60 (24,210·31 to 38,047·54)	59,888·53 (50,470·57 to 71,279·03)	1,000·33 (790·54 to 1,236·45)	29,411·93 (23,119·53 to 37,241·78)	4·76% (4·14% to 5·46%)	55,890·87 (44,343·92 to 69,733·26)	117,136·16 (102,166·87 to 133,279·50)	2,227·18 (1,942·04 to 2,517·72)	61,245·28 (53,401·35 to 70,269·17)
Botswana	5·84% (5·35% to 6·32%)	5,923·96 (4,878·66 to 7,047·66)	11,379·81 (9,840·16 to 13,055·73)	280·09 (232·78 to 346·95)	5,455·85 (4,448·51 to 6,815·42)	7·08% (6·51% to 7·76%)	9,564·43 (7,847·06 to 11,202·55)	14,408·70 (12,524·53 to 16,337·67)	229·55 (186·27 to 283·12)	4,844·27 (3,887·10 to 6,102·04)	6·47% (5·97% to 7·02%)	15,488·39 (12,816·10 to 18,130·26)	25,788·51 (22,822·50 to 28,718·24)	509·64 (443·87 to 589·23)	10,300·12 (8,941·24 to 11,947·45)
Lesotho	6·38% (5·86% to 6·95%)	6,014·84 (4,912·69 to 7,082·52)	20,869·84 (17,544·06 to 24,279·64)	588·24 (475·40 to 701·92)	14,855·00 (11,747·60 to 18,064·68)	7·57% (6·94% to 8·19%)	10,235·55 (8,485·88 to 11,799·52)	19,937·07 (15,955·55 to 24,719·84)	458·11 (292·79 to 666·25)	9,701·53 (6,094·09 to 14,351·20)	6·99% (6·44% to 7·59%)	16,250·39 (13,429·71 to 18,793·01)	40,806·91 (35,127·29 to 46,855·08)	1,046·35 (828·14 to 1,283·01)	24,556·53 (19,403·71 to 30,252·72)
Namibia	5·71% (5·20% to 6·30%)	5,966·66 (4,889·64 to 7,119·20)	14,466·55 (12,698·28 to 16,234·14)	421·64 (367·15 to 484·44)	8,499·89 (7,255·31 to 9,956·78)	6·66% (6·10% to 7·27%)	9,648·60 (7,975·86 to 11,239·39)	14,008·40 (11,844·53 to 17,652·48)	230·03 (165·68 to 393·92)	4,359·80 (3,114·79 to 7,774·06)	6·20% (5·69% to 6·77%)	15,615·25 (12,877·86 to 18,186·34)	28,474·95 (25,095·07 to 32,391·09)	651·67 (558·91 to 816·50)	12,859·69 (10,891·25 to 16,139·10)
South Africa	5·03% (4·63% to 5·47%)	139,886·18 (117,235·03 to 162,198·58)	357,510·62 (331,814·65 to 384,469·30)	10,459·37 (9,927·71 to 11,042·34)	217,624·44 (205,713·39 to 230,710·76)	6·74% (6·22% to 7·27%)	266,192·50 (221,568·25 to 305,222·77)	412,194·50 (366,555·35 to 457,169·28)	7,672·80 (7,058·26 to 8,864·12)	146,002·00 (134,732·79 to 168,532·10)	5·90% (5·46% to 6·39%)	406,078·68 (341,295·03 to 465,497·57)	769,705·12 (702,164·25 to 834,240·74)	18,132·17 (17,308·27 to 19,453·35)	363,626·43 (348,002·23 to 392,406·83)
Eswatini	5·89% (5·30% to 6·53%)	2,627·42 (2,117·66 to 3,150·53)	7,997·88 (6,655·07 to 9,322·91)	203·50 (162·47 to 244·61)	5,370·46 (4,201·94 to 6,650·40)	6·52% (5·94% to 7·15%)	3,929·73 (3,254·41 to 4,582·97)	6,697·73 (5,642·54 to 7,954·66)	120·80 (84·83 to 164·91)	2,768·00 (1,914·88 to 3,772·81)	6·22% (5·65% to 6·83%)	6,557·15 (5,410·91 to 7,701·01)	14,695·61 (12,752·84 to 16,800·18)	324·30 (267·03 to 385·83)	8,138·46 (6,609·88 to 9,781·26)
Zimbabwe	4·88% (4·42% to 5·39%)	32,160·33 (26,403·24 to 38,060·30)	79,891·07 (68,846·30 to 92,553·96)	1,824·46 (1,479·47 to 2,215·51)	47,730·75 (38,380·75 to 58,694·13)	5·83% (5·31% to 6·37%)	54,584·03 (45,176·99 to 63,663·43)	94,136·09 (77,089·37 to 110,181·39)	1,587·50 (1,056·73 to 2,073·56)	39,552·06 (25,247·12 to 52,293·71)	5·37% (4·91% to 5·88%)	86,744·36 (71,807·52 to 101,059·26)	174,027·16 (150,071·44 to 197,823·61)	3,411·96 (2,699·36 to 4,098·37)	87,282·81 (67,728·66 to 105,843·69)
Benin	4·74% (4·17% to 5·41%)	20,604·75 (16,471·80 to 25,317·87)	46,562·85 (39,290·79 to 54,843·11)	974·14 (784·19 to 1,208·23)	25,958·10 (20,371·46 to 32,495·52)	4·86% (4·31% to 5·50%)	20,984·14 (16,867·83 to 25,266·45)	46,917·49 (38,942·61 to 55,697·54)	1,008·59 (758·01 to 1,323·40)	25,933·35 (19,592·85 to 33,731·44)	4·80% (4·25% to 5·43%)	41,588·89 (33,381·18 to 50,283·88)	93,480·34 (81,498·66 to 107,958·91)	1,982·73 (1,659·22 to 2,398·20)	51,891·44 (43,019·08 to 62,724·68)
Burkina Faso	5·24% (4·56% to 6·00%)	39,386·20 (31,354·67 to 48,412·51)	75,682·03 (65,163·64 to 86,492·89)	1,262·43 (1,053·36 to 1,488·82)	36,295·83 (30,078·70 to 43,046·19)	5·39% (4·74% to 6·09%)	41,787·12 (33,815·29 to 50,870·47)	80,647·85 (69,456·11 to 93,661·42)	1,260·75 (1,027·91 to 1,577·62)	38,860·73 (31,242·36 to 48,268·41)	5·31% (4·67% to 6·04%)	81,173·32 (65,457·95 to 100,018·43)	156,329·87 (136,313·14 to 177,814·37)	2,523·18 (2,175·49 to 2,923·88)	75,156·56 (63,936·05 to 87,402·36)
Cameroon	4·86% (4·26% to 5·48%)	52,139·08 (41,861·02 to 63,778·08)	123,593·64 (104,313·74 to 145,315·22)	2,623·29 (2,045·86 to 3,258·55)	71,454·56 (54,970·24 to 90,523·35)	4·72% (4·18% to 5·29%)	49,201·93 (39,778·05 to 59,755·53)	113,021·37 (92,903·24 to 136,237·79)	2,472·97 (1,788·94 to 3,266·38)	63,819·44 (46,371·07 to 84,349·13)	4·79% (4·25% to 5·38%)	101,341·01 (81,385·20 to 123,310·96)	236,615·01 (202,486·99 to 271,668·21)	5,096·26 (4,175·03 to 6,085·76)	135,274·00 (109,159·40 to 162,781·38)
Cabo Verde	4·13% (3·65% to 4·62%)	782·63 (624·02 to 960·52)	1,769·67 (1,556·31 to 2,003·55)	45·77 (39·84 to 52·08)	987·04 (866·00 to 1,135·35)	4·63% (4·15% to 5·16%)	886·50 (716·85 to 1,078·27)	1,655·86 (1,429·85 to 1,966·98)	47·24 (38·83 to 65·94)	769·36 (648·57 to 1,043·59)	4·38% (3·91% to 4·86%)	1,669·13 (1,336·39 to 2,037·92)	3,425·52 (3,022·07 to 3,857·13)	93·01 (82·67 to 113·39)	1,756·40 (1,581·72 to 2,080·45)
Chad	4·87% (4·26% to 5·56%)	28,467·48 (22,823·72 to 34,798·14)	69,204·36 (59,813·47 to 79,351·75)	1,479·27 (1,206·18 to 1,792·98)	40,736·88 (33,217·03 to 49,600·13)	4·21% (3·71% to 4·76%)	24,295·93 (19,572·61 to 29,401·67)	55,436·07 (45,167·44 to 65,364·55)	1,059·20 (794·19 to 1,381·43)	31,140·14 (22,776·63 to 39,457·03)	4·54% (4·00% to 5·16%)	52,763·41 (42,428·01 to 64,292·42)	124,640·43 (109,385·98 to 140,293·78)	2,538·47 (2,142·81 to 2,980·71)	71,877·02 (59,877·69 to 83,662·19)
Côte d'Ivoire	4·79% (4·23% to 5·38%)	47,627·11 (38,065·51 to 57,411·02)	110,026·97 (94,919·66 to 128,454·64)	2,144·98 (1,738·86 to 2,613·78)	62,399·86 (50,459·96 to 76,312·22)	5·38% (4·71% to 6·11%)	43,941·41 (34,580·47 to 54,284·34)	88,489·96 (73,435·12 to 106,152·78)	1,509·81 (1,130·72 to 1,988·86)	44,548·55 (33,313·41 to 57,879·72)	5·07% (4·47% to 5·72%)	91,568·51 (73,233·57 to 111,275·70)	198,516·93 (172,711·37 to 226,994·66)	3,654·80 (3,063·08 to 4,303·30)	106,948·42 (90,070·56 to 126,335·95)
Gambia	4·66% (4·11% to 5·31%)	3,815·20 (3,066·79 to 4,606·76)	9,050·75 (7,500·57 to 10,545·19)	205·79 (167·35 to 242·38)	5,235·55 (4,000·12 to 6,514·82)	4·73% (4·19% to 5·34%)	3,786·84 (3,048·27 to 4,569·89)	8,582·84 (7,185·62 to 10,439·48)	196·63 (147·35 to 271·69)	4,795·99 (3,623·11 to 6,598·68)	4·70% (4·16% to 5·32%)	7,602·04 (6,146·35 to 9,149·45)	17,633·59 (15,102·58 to 20,346·03)	402·42 (333·36 to 490·02)	10,031·55 (8,114·14 to 12,387·53)
Ghana	4·56% (4·07% to 5·09%)	62,042·78 (50,639·41 to 73,558·11)	130,969·80 (113,802·53 to 148,522·56)	2,528·11 (2,156·69 to 2,921·10)	68,927·02 (58,077·79 to 81,237·71)	4·64% (4·19% to 5·14%)	58,077·95 (46,967·37 to 69,294·37)	106,979·71 (91,390·04 to 123,055·66)	1,866·02 (1,442·50 to 2,295·85)	48,901·77 (37,745·13 to 59,971·17)	4·60% (4·14% to 5·10%)	120,120·73 (97,934·20 to 140,923·03)	237,949·51 (209,091·49 to 266,835·51)	4,394·13 (3,785·52 to 5,023·51)	117,828·79 (100,000·01 to 135,501·73)
Guinea	5·75% (5·06% to 6·52%)	24,859·49 (20,055·17 to 30,570·06)	65,806·12 (57,348·25 to 74,935·14)	1,616·34 (1,342·63 to 1,920·52)	40,946·63 (34,100·41 to 48,679·74)	5·54% (4·87% to 6·29%)	24,030·18 (19,171·68 to 29,370·08)	57,238·33 (47,509·11 to 67,189·44)	1,281·92 (964·61 to 1,624·95)	33,208·15 (25,019·28 to 42,034·60)	5·64% (4·99% to 6·39%)	48,889·66 (39,299·19 to 59,729·87)	123,044·44 (108,716·85 to 137,992·48)	2,898·27 (2,488·73 to 3,305·17)	74,154·78 (63,486·67 to 84,971·52)
Guinea-Bissau	4·65% (4·11% to 5·26%)	3,246·05 (2,589·96 to 3,954·78)	9,222·32 (7,726·47 to 10,965·23)	193·95 (156·20 to 240·16)	5,976·27 (4,604·74 to 7,569·60)	4·69% (4·16% to 5·26%)	3,269·09 (2,609·79 to 3,959·10)	8,376·19 (6,807·90 to 10,212·92)	175·58 (128·22 to 233·47)	5,107·10 (3,755·42 to 6,827·05)	4·67% (4·14% to 5·23%)	6,515·14 (5,221·20 to 7,888·39)	17,598·52 (15,260·51 to 20,385·97)	369·52 (307·66 to 443·52)	11,083·37 (9,013·79 to 13,385·20)
Liberia	4·53% (3·94% to 5·14%)	7,960·20 (6,360·61 to 9,725·59)	14,488·07 (12,342·65 to 16,929·93)	254·64 (202·98 to 324·43)	6,527·87 (5,085·52 to 8,427·31)	4·64% (4·09% to 5·24%)	7,723·61 (6,170·42 to 9,374·53)	16,393·55 (13,503·26 to 21,470·89)	299·70 (224·77 to 420·41)	8,669·93 (6,398·84 to 13,374·79)	4·58% (4·01% to 5·18%)	15,683·82 (12,632·53 to 19,161·76)	30,881·62 (26,568·72 to 36,165·62)	554·34 (454·41 to 686·50)	15,197·80 (12,310·19 to 19,883·83)
Mali	4·77% (4·22% to 5·34%)	40,218·94 (32,476·04 to 47,835·25)	109,918·04 (91,128·19 to 131,518·89)	2,602·54 (1,991·60 to 3,258·45)	69,699·10 (52,551·64 to 89,627·90)	4·84% (4·30% to 5·43%)	38,836·81 (31,354·19 to 46,296·08)	99,381·14 (74,307·79 to 141,248·62)	2,133·80 (1,299·91 to 3,397·40)	60,544·33 (37,979·17 to 101,868·21)	4·80% (4·27% to 5·38%)	79,055·75 (64,204·27 to 93,334·18)	209,299·18 (177,979·52 to 249,641·81)	4,736·35 (3,795·32 to 5,941·90)	130,243·43 (102,932·66 to 167,889·07)
Mauritania	5·87% (5·10% to 6·72%)	7,765·34 (6,092·57 to 9,601·67)	14,361·59 (12,119·33 to 16,809·30)	300·96 (236·26 to 368·96)	6,596·25 (5,166·74 to 8,260·84)	5·83% (5·14% to 6·61%)	7,821·16 (6,169·95 to 9,652·43)	14,972·28 (12,629·38 to 17,702·53)	298·78 (227·84 to 390·03)	7,151·12 (5,605·83 to 9,297·62)	5·85% (5·15% to 6·63%)	15,586·50 (12,376·61 to 19,277·40)	29,333·87 (25,306·33 to 33,780·45)	599·74 (493·85 to 714·72)	13,747·38 (11,389·48 to 16,415·33)
Niger	4·70% (4·07% to 5·40%)	36,836·31 (29,295·54 to 45,434·01)	85,799·91 (71,403·50 to 102,200·16)	1,637·47 (1,247·33 to 2,095·08)	48,963·60 (36,998·62 to 62,919·40)	4·60% (3·98% to 5·27%)	35,539·65 (28,373·95 to 43,677·57)	77,905·45 (64,316·32 to 95,232·36)	1,415·97 (1,039·25 to 2,035·99)	42,365·80 (30,982·27 to 58,038·61)	4·65% (4·02% to 5·30%)	72,375·96 (57,769·59 to 88,917·27)	163,705·36 (140,169·53 to 187,982·29)	3,053·44 (2,457·05 to 3,717·90)	91,329·40 (72,736·11 to 110,726·78)
Nigeria	4·56% (3·96% to 5·21%)	348,133·24 (278,592·99 to 423,056·96)	595,948·24 (504,173·44 to 696,909·71)	9,657·12 (7,697·05 to 12,673·00)	247,815·00 (195,080·84 to 328,946·81)	4·36% (3·85% to 4·91%)	347,521·19 (279,217·08 to 419,280·14)	611,622·08 (500,927·53 to 763,351·99)	9,394·47 (6,247·15 to 14,668·60)	264,100·88 (179,776·91 to 398,548·73)	4·46% (3·93% to 5·02%)	695,654·44 (559,053·09 to 841,289·05)	1,207,570·32 (1,012,168·93 to 1,433,103·26)	19,051·59 (14,204·32 to 26,494·94)	511,915·88 (381,662·59 to 708,226·15)
Sao Tome and Principe	5·29% (4·72% to 5·90%)	436·54 (352·70 to 517·34)	1,582·20 (1,342·62 to 1,840·80)	47·62 (39·29 to 56·12)	1,145·66 (932·76 to 1,387·01)	5·49% (4·94% to 6·07%)	418·63 (339·03 to 502·68)	1,321·05 (1,023·87 to 1,608·36)	37·93 (23·81 to 49·88)	902·42 (606·34 to 1,195·67)	5·39% (4·83% to 5·97%)	855·18 (696·64 to 1,020·00)	2,903·25 (2,537·93 to 3,290·73)	85·55 (70·40 to 101·88)	2,048·08 (1,693·16 to 2,443·62)
Senegal	4·25% (3·79% to 4·74%)	25,744·88 (20,722·18 to 30,944·53)	65,463·68 (56,653·38 to 74,940·79)	1,654·66 (1,380·19 to 1,967·32)	39,718·80 (32,973·63 to 47,945·26)	4·61% (4·10% to 5·16%)	25,525·66 (20,695·17 to 30,443·03)	55,395·59 (47,652·01 to 64,694·01)	1,197·54 (959·23 to 1,533·36)	29,869·93 (23,853·00 to 38,001·87)	4·43% (3·96% to 4·94%)	51,270·54 (41,693·82 to 61,162·18)	120,859·27 (106,281·09 to 135,641·71)	2,852·20 (2,471·48 to 3,306·92)	69,588·73 (59,910·79 to 81,041·68)
Sierra Leone	4·89% (4·34% to 5·45%)	15,058·57 (12,149·94 to 18,099·67)	34,908·89 (30,421·04 to 40,020·54)	734·76 (612·96 to 886·91)	19,850·32 (16,272·37 to 24,231·20)	4·90% (4·34% to 5·48%)	14,562·23 (11,776·62 to 17,511·09)	33,389·56 (27,549·74 to 39,241·98)	699·76 (509·37 to 911·95)	18,827·33 (13,511·69 to 24,088·13)	4·89% (4·38% to 5·46%)	29,620·80 (24,083·99 to 35,603·79)	68,298·45 (59,935·06 to 77,492·03)	1,434·51 (1,197·02 to 1,687·80)	38,677·65 (32,003·46 to 45,871·59)
Togo	5·19% (4·54% to 5·89%)	14,406·20 (11,508·02 to 17,737·70)	33,477·29 (28,377·61 to 39,498·82)	662·87 (521·04 to 808·72)	19,071·10 (14,578·20 to 23,954·25)	5·31% (4·68% to 5·95%)	14,786·83 (11,773·37 to 18,031·43)	31,409·45 (26,370·29 to 37,791·86)	631·21 (474·62 to 849·14)	16,622·61 (12,422·22 to 22,100·52)	5·25% (4·66% to 5·92%)	29,193·03 (23,520·74 to 35,435·12)	64,886·74 (55,957·14 to 74,189·12)	1,294·08 (1,048·95 to 1,572·75)	35,693·71 (28,858·66 to 43,442·77)
American Samoa	12·04% (10·74% to 13·42%)	204·69 (156·91 to 262·60)	449·20 (388·57 to 517·82)	10·15 (8·44 to 11·74)	244·51 (207·95 to 281·40)	13·53% (12·12% to 14·94%)	246·23 (191·10 to 306·18)	404·98 (346·23 to 471·27)	6·73 (5·83 to 8·35)	158·75 (136·68 to 197·63)	12·78% (11·47% to 14·08%)	450·92 (348·37 to 567·99)	854·18 (745·28 to 981·08)	16·88 (14·80 to 19·09)	403·26 (356·91 to 452·39)
Bermuda	10·58% (9·53% to 11·63%)	176·00 (136·95 to 220·41)	349·72 (305·01 to 397·56)	10·93 (9·89 to 12·07)	173·72 (156·79 to 192·10)	11·94% (10·90% to 12·97%)	226·44 (178·52 to 279·51)	293·57 (244·94 to 348·86)	4·97 (4·31 to 5·79)	67·13 (57·55 to 79·63)	11·29% (10·34% to 12·30%)	402·43 (314·00 to 495·62)	643·29 (556·27 to 739·70)	15·90 (14·57 to 17·37)	240·86 (219·84 to 264·28)
Greenland	10·54% (9·58% to 11·58%)	219·05 (173·55 to 266·43)	471·41 (416·17 to 525·71)	13·25 (11·68 to 14·58)	252·36 (223·94 to 278·63)	12·27% (11·30% to 13·34%)	240·56 (195·52 to 285·50)	509·38 (444·12 to 575·84)	14·79 (11·42 to 17·52)	268·83 (219·57 to 316·20)	11·36% (10·41% to 12·36%)	459·60 (370·64 to 547·10)	980·79 (878·65 to 1,089·78)	28·04 (24·97 to 31·01)	521·19 (469·88 to 574·47)
Guam	11·80% (10·59% to 13·12%)	638·07 (495·00 to 804·46)	1,404·27 (1,234·10 to 1,594·01)	34·16 (30·38 to 38·28)	766·20 (681·54 to 863·64)	13·60% (12·32% to 14·93%)	737·76 (581·78 to 918·76)	1,169·15 (994·50 to 1,364·52)	22·03 (17·96 to 28·26)	431·39 (362·55 to 530·15)	12·67% (11·48% to 13·95%)	1,375·83 (1,077·69 to 1,714·99)	2,573·42 (2,250·02 to 2,931·16)	56·19 (50·71 to 62·78)	1,197·59 (1,088·22 to 1,325·04)
Northern Mariana Islands	12·54% (11·42% to 13·70%)	190·06 (148·76 to 235·06)	382·31 (336·06 to 440·07)	8·76 (7·55 to 10·09)	192·24 (163·64 to 222·35)	14·22% (12·97% to 15·50%)	219·69 (173·99 to 269·92)	308·53 (260·05 to 361·72)	4·41 (3·77 to 5·54)	88·85 (75·66 to 109·85)	13·37% (12·22% to 14·51%)	409·75 (324·81 to 504·74)	690·84 (602·89 to 793·29)	13·17 (11·78 to 14·86)	281·09 (247·38 to 318·97)
Puerto Rico	11·17% (10·10% to 12·44%)	9,856·15 (7,534·07 to 12,779·02)	21,870·20 (19,321·62 to 24,825·37)	826·95 (758·75 to 899·73)	12,014·06 (10,983·48 to 13,112·46)	13·06% (11·93% to 14·31%)	13,228·67 (10,280·61 to 16,694·67)	23,506·34 (20,342·60 to 26,963·72)	805·07 (728·65 to 889·93)	10,277·67 (9,239·88 to 11,354·17)	12·16% (11·12% to 13·33%)	23,084·82 (17,800·27 to 29,396·58)	45,376·55 (39,855·87 to 51,561·68)	1,632·02 (1,526·11 to 1,744·54)	22,291·73 (20,809·85 to 23,781·92)
United States Virgin Islands	10·11% (9·12% to 11·23%)	254·46 (192·26 to 326·75)	638·49 (532·45 to 737·87)	20·17 (15·72 to 23·54)	384·04 (300·65 to 450·58)	9·99% (9·11% to 10·93%)	294·83 (229·53 to 370·29)	501·98 (429·71 to 584·54)	11·77 (10·17 to 13·98)	207·15 (176·98 to 244·10)	10·05% (9·16% to 11·01%)	549·29 (422·16 to 694·95)	1,140·48 (984·29 to 1,311·98)	31·94 (27·19 to 35·84)	591·18 (501·90 to 664·23)
South Sudan	5·48% (4·72% to 6·37%)	17,539·91 (13,546·69 to 22,492·45)	45,520·03 (36,718·28 to 56,088·82)	1,017·41 (745·23 to 1,325·71)	27,980·12 (20,648·66 to 37,132·91)	5·90% (5·12% to 6·77%)	18,856·08 (14,837·97 to 23,736·39)	41,523·74 (33,606·92 to 51,327·59)	664·87 (485·70 to 901·45)	22,667·66 (16,498·38 to 30,774·80)	5·68% (4·92% to 6·53%)	36,395·98 (28,450·08 to 46,018·97)	87,043·77 (71,243·68 to 105,317·43)	1,682·27 (1,280·36 to 2,212·40)	50,647·79 (38,803·66 to 67,010·83)
Sudan	6·64% (5·82% to 7·50%)	80,114·46 (60,482·98 to 103,649·78)	163,212·83 (132,850·39 to 195,238·35)	3,679·50 (2,819·44 to 4,744·35)	83,098·38 (63,660·18 to 107,904·42)	7·24% (6·43% to 8·21%)	91,117·55 (70,456·79 to 115,313·13)	147,548·42 (118,594·74 to 177,026·95)	2,222·36 (1,540·03 to 3,011·16)	56,430·87 (36,674·35 to 75,177·50)	6·94% (6·13% to 7·81%)	171,232·01 (131,891·20 to 220,597·36)	310,761·26 (261,103·06 to 366,185·51)	5,901·86 (4,719·06 to 7,280·36)	139,529·24 (110,037·15 to 172,276·40)

## Sheet: copd
Chronic obstructive pulmonary disease
Location	Male					Female					Both
	Prevalence	YLDs	DALYs	Deaths	YLLs	Prevalence	YLDs	DALYs	Deaths	YLLs	Prevalence	YLDs	DALYs	Deaths	YLLs
Global	3·65% (3·29% to 4·05%)	13,401,440·19 (11,202,015·02 to 15,446,997·16)	43,261,496·51 (40,108,790·55 to 46,098,287·46)	1,789,782·22 (1,672,650·93 to 1,888,404·36)	29,860,056·31 (27,547,116·59 to 32,029,003·23)	4·19% (3·78% to 4·60%)	17,210,087·47 (14,558,253·62 to 19,603,201·47)	38,340,051·09 (34,871,981·42 to 41,439,535·06)	1,408,011·26 (1,279,948·80 to 1,516,562·41)	21,129,963·62 (18,882,326·81 to 23,092,026·84)	3·92% (3·52% to 4·32%)	30,611,527·66 (26,034,903·34 to 34,812,987·07)	81,601,547·60 (75,982,065·08 to 86,757,771·11)	3,197,793·48 (3,028,951·06 to 3,358,876·39)	50,990,019·94 (47,678,704·29 to 54,146,861·54)
China	4·28% (3·82% to 4·76%)	2,753,201·82 (2,287,455·17 to 3,202,076·41)	10,984,609·77 (10,351,676·82 to 11,613,293·40)	553,865·50 (526,889·68 to 579,500·76)	8,231,407·95 (7,786,015·59 to 8,661,858·68)	5·16% (4·63% to 5·68%)	4,223,051·50 (3,560,527·03 to 4,855,551·32)	9,433,238·57 (8,640,965·29 to 10,722,106·71)	412,007·42 (379,796·65 to 509,285·61)	5,210,187·07 (4,782,713·67 to 6,438,894·39)	4·71% (4·24% to 5·21%)	6,976,253·33 (5,915,180·32 to 7,958,562·57)	20,417,848·34 (19,155,732·73 to 21,849,549·20)	965,872·92 (925,034·02 to 1,069,866·72)	13,441,595·02 (12,836,986·96 to 14,756,596·48)
Democratic People's Republic of Korea	8·10% (7·14% to 9·12%)	90,690·93 (72,965·19 to 108,783·99)	372,680·74 (294,944·38 to 445,507·65)	14,560·81 (11,103·21 to 17,866·98)	281,989·81 (206,833·74 to 353,134·37)	11·06% (9·83% to 12·27%)	168,116·52 (141,166·77 to 194,866·59)	561,443·15 (435,607·37 to 763,021·05)	26,916·04 (19,723·99 to 41,126·80)	393,326·64 (271,492·02 to 591,589·99)	9·60% (8·53% to 10·69%)	258,807·45 (216,611·09 to 297,512·74)	934,123·90 (784,117·32 to 1,140,279·67)	41,476·85 (33,149·73 to 55,740·88)	675,316·45 (537,069·89 to 873,015·80)
Taiwan (Province of China)	9·90% (8·76% to 11·12%)	100,867·09 (82,269·51 to 120,061·80)	166,480·96 (146,496·51 to 186,268·18)	5,695·86 (5,247·50 to 6,155·26)	65,613·87 (60,435·81 to 71,080·97)	9·92% (8·78% to 11·05%)	137,161·27 (114,628·97 to 158,960·52)	161,923·83 (139,159·62 to 184,479·60)	2,478·63 (2,233·84 to 2,739·34)	24,762·56 (22,293·93 to 27,491·52)	9·91% (8·83% to 11·05%)	238,028·36 (198,287·54 to 275,522·69)	328,404·79 (288,034·36 to 366,183·12)	8,174·50 (7,663·19 to 8,717·61)	90,376·43 (84,671·98 to 96,688·34)
Cambodia	2·58% (2·27% to 2·95%)	23,420·64 (19,059·84 to 27,645·80)	59,797·33 (51,722·07 to 69,007·62)	1,910·64 (1,575·53 to 2,278·77)	36,376·69 (29,377·14 to 44,388·68)	3·08% (2·71% to 3·47%)	32,251·29 (26,758·90 to 37,846·42)	52,175·84 (43,759·66 to 61,194·17)	1,135·82 (795·70 to 1,518·91)	19,924·56 (14,586·62 to 27,345·09)	2·84% (2·52% to 3·20%)	55,671·93 (45,946·38 to 65,145·85)	111,973·17 (98,872·47 to 124,962·14)	3,046·46 (2,565·12 to 3,554·94)	56,301·24 (47,150·01 to 66,791·47)
Indonesia	2·25% (2·02% to 2·51%)	340,801·73 (280,236·49 to 394,832·20)	1,228,743·10 (1,062,582·66 to 1,394,517·15)	45,482·90 (37,637·72 to 52,497·99)	887,941·36 (724,002·61 to 1,041,032·47)	3·25% (2·93% to 3·60%)	531,211·08 (441,986·11 to 612,408·23)	933,393·27 (812,149·73 to 1,051,411·21)	21,459·71 (17,437·85 to 25,398·04)	402,182·20 (323,608·57 to 482,017·70)	2·75% (2·48% to 3·03%)	872,012·81 (724,276·46 to 1,003,741·77)	2,162,136·37 (1,921,802·34 to 2,386,783·86)	66,942·61 (56,940·69 to 75,062·43)	1,290,123·56 (1,074,265·94 to 1,466,817·50)
Lao People's Democratic Republic	2·88% (2·52% to 3·23%)	11,734·66 (9,587·03 to 13,839·29)	31,003·80 (25,200·81 to 37,729·84)	962·13 (705·86 to 1,246·51)	19,269·14 (13,719·84 to 25,590·03)	3·26% (2·87% to 3·67%)	14,570·89 (11,882·13 to 17,179·13)	28,822·23 (23,522·47 to 36,218·17)	685·97 (489·91 to 997·87)	14,251·33 (9,828·92 to 20,947·27)	3·07% (2·70% to 3·44%)	26,305·55 (21,720·42 to 30,681·21)	59,826·02 (50,764·15 to 69,246·42)	1,648·10 (1,322·41 to 1,999·45)	33,520·47 (26,219·74 to 41,261·25)
Malaysia	1·73% (1·53% to 1·95%)	32,256·91 (26,800·94 to 37,866·01)	91,649·29 (82,312·25 to 101,796·26)	3,252·38 (2,863·69 to 3,731·47)	59,392·38 (52,293·63 to 68,165·93)	2·44% (2·16% to 2·76%)	46,972·96 (38,683·93 to 54,709·64)	72,786·54 (61,860·88 to 90,214·87)	1,549·17 (1,166·36 to 2,710·93)	25,813·58 (19,368·64 to 41,837·09)	2·08% (1·84% to 2·32%)	79,229·87 (66,168·00 to 92,282·19)	164,435·83 (147,027·28 to 187,424·67)	4,801·56 (4,174·71 to 6,228·64)	85,205·96 (74,903·17 to 106,195·16)
Maldives	1·69% (1·48% to 1·91%)	535·97 (440·79 to 630·37)	1,107·86 (975·59 to 1,236·73)	37·78 (32·94 to 42·56)	571·90 (492·60 to 653·22)	2·29% (2·02% to 2·58%)	561·03 (455·51 to 657·45)	1,246·81 (1,091·78 to 1,430·07)	40·41 (34·02 to 50·43)	685·77 (580·73 to 843·88)	1·94% (1·71% to 2·17%)	1,097·00 (905·73 to 1,282·39)	2,354·67 (2,118·29 to 2,593·70)	78·18 (70·48 to 88·04)	1,257·67 (1,135·79 to 1,401·14)
Myanmar	4·02% (3·51% to 4·56%)	117,849·33 (96,147·74 to 139,413·70)	511,832·19 (437,559·80 to 598,457·88)	21,056·94 (17,681·48 to 25,001·12)	393,982·86 (324,446·18 to 481,001·91)	4·32% (3·79% to 4·87%)	151,541·69 (125,040·08 to 177,530·06)	443,864·40 (267,510·70 to 555,076·38)	17,785·18 (7,311·48 to 23,766·46)	292,322·70 (119,256·84 to 404,584·86)	4·18% (3·68% to 4·70%)	269,391·02 (222,297·43 to 314,144·90)	955,696·58 (748,683·57 to 1,100,504·67)	38,842·12 (26,817·66 to 46,061·91)	686,305·56 (484,117·88 to 825,665·63)
Philippines	3·40% (2·94% to 3·83%)	263,703·96 (217,381·75 to 310,156·80)	583,557·76 (508,777·88 to 658,951·16)	15,360·41 (12,912·96 to 18,057·05)	319,853·80 (266,932·14 to 381,187·95)	3·05% (2·70% to 3·42%)	249,213·94 (203,988·24 to 292,343·85)	357,716·94 (310,477·42 to 404,222·90)	5,762·60 (4,774·99 to 6,942·28)	108,503·00 (89,839·20 to 132,443·15)	3·23% (2·84% to 3·62%)	512,917·91 (426,283·11 to 593,950·06)	941,274·70 (834,041·07 to 1,044,931·97)	21,123·01 (18,552·08 to 24,044·12)	428,356·79 (371,842·19 to 491,271·34)
Sri Lanka	2·71% (2·34% to 3·11%)	32,617·28 (26,750·51 to 38,676·64)	88,042·28 (73,436·07 to 104,735·93)	3,182·67 (2,482·03 to 3,980·04)	55,425·00 (43,235·86 to 70,292·68)	2·69% (2·38% to 3·05%)	38,905·89 (32,020·12 to 45,939·74)	62,663·36 (53,111·36 to 73,201·32)	1,597·18 (1,096·69 to 2,085·35)	23,757·47 (16,782·56 to 31,039·18)	2·70% (2·37% to 3·07%)	71,523·17 (59,217·04 to 83,483·96)	150,705·64 (131,006·81 to 172,484·57)	4,779·85 (3,959·22 to 5,748·33)	79,182·47 (64,584·87 to 95,745·55)
Thailand	2·68% (2·35% to 3·04%)	109,540·84 (90,362·05 to 128,777·24)	289,326·85 (256,675·35 to 321,826·27)	11,368·63 (9,927·93 to 13,170·42)	179,786·01 (155,657·16 to 208,126·52)	1·93% (1·68% to 2·19%)	92,547·82 (76,315·09 to 108,054·94)	157,053·27 (135,481·21 to 192,230·33)	4,497·61 (3,666·47 to 6,753·29)	64,505·45 (52,530·99 to 97,267·21)	2·30% (2·02% to 2·59%)	202,088·66 (168,970·50 to 234,057·75)	446,380·13 (397,352·08 to 508,386·87)	15,866·24 (14,002·12 to 19,462·66)	244,291·46 (214,236·44 to 299,582·31)
Timor-Leste	2·37% (2·08% to 2·67%)	1,757·39 (1,457·59 to 2,047·45)	5,458·20 (4,081·64 to 6,446·30)	205·58 (133·40 to 252·51)	3,700·81 (2,286·87 to 4,628·91)	2·44% (2·15% to 2·74%)	1,979·35 (1,649·56 to 2,315·71)	4,010·98 (3,278·35 to 5,289·95)	106·49 (77·11 to 167·65)	2,031·63 (1,430·79 to 3,241·88)	2·40% (2·13% to 2·70%)	3,736·74 (3,122·23 to 4,332·07)	9,469·18 (7,868·20 to 10,833·04)	312·07 (252·60 to 372·59)	5,732·44 (4,466·28 to 7,029·15)
Viet Nam	3·13% (2·75% to 3·52%)	117,084·62 (95,621·52 to 139,312·34)	433,880·32 (385,903·69 to 493,378·15)	18,007·85 (15,921·84 to 20,990·76)	316,795·71 (278,611·22 to 377,125·79)	3·38% (2·98% to 3·83%)	173,454·22 (139,468·14 to 206,506·94)	306,097·44 (246,573·12 to 353,903·39)	10,284·92 (6,482·74 to 12,854·23)	132,643·22 (81,647·96 to 167,695·62)	3·25% (2·87% to 3·67%)	290,538·84 (238,099·84 to 343,075·08)	739,977·76 (659,993·59 to 819,900·65)	28,292·77 (23,899·15 to 32,537·25)	449,438·92 (383,182·25 to 517,737·83)
Fiji	2·68% (2·34% to 3·04%)	1,235·69 (1,007·39 to 1,465·46)	2,927·69 (2,543·90 to 3,350·26)	76·53 (63·78 to 93·27)	1,692·00 (1,394·59 to 2,079·41)	3·00% (2·61% to 3·42%)	1,627·92 (1,329·65 to 1,923·76)	2,498·18 (2,140·53 to 2,855·89)	37·29 (29·82 to 46·95)	870·26 (692·07 to 1,104·97)	2·84% (2·49% to 3·21%)	2,863·61 (2,355·34 to 3,353·13)	5,425·87 (4,806·92 to 6,052·21)	113·81 (98·36 to 131·82)	2,562·27 (2,210·10 to 2,991·64)
Kiribati	2·92% (2·57% to 3·29%)	170·35 (138·94 to 204·86)	544·39 (450·90 to 641·69)	14·11 (11·15 to 17·15)	374·04 (290·00 to 468·54)	3·31% (2·90% to 3·77%)	241·88 (198·33 to 287·10)	420·51 (354·76 to 491·53)	7·03 (5·29 to 9·10)	178·63 (134·23 to 234·27)	3·12% (2·75% to 3·51%)	412·24 (341·96 to 484·41)	964·90 (838·86 to 1,098·42)	21·14 (17·80 to 24·83)	552·66 (455·11 to 663·67)
Marshall Islands	2·67% (2·36% to 3·03%)	78·13 (63·37 to 92·95)	387·36 (310·84 to 487·48)	11·37 (8·71 to 14·61)	309·23 (234·14 to 411·00)	2·64% (2·32% to 3·02%)	89·10 (72·08 to 104·68)	211·51 (145·19 to 277·00)	3·98 (1·88 to 5·92)	122·41 (54·94 to 186·31)	2·66% (2·35% to 3·01%)	167·23 (137·07 to 195·38)	598·88 (499·08 to 705·75)	15·35 (12·25 to 18·82)	431·64 (337·29 to 533·33)
Micronesia (Federated States of)	3·13% (2·75% to 3·57%)	168·03 (135·93 to 200·22)	619·23 (482·54 to 759·84)	18·08 (13·63 to 22·64)	451·20 (321·39 to 587·61)	3·48% (3·05% to 3·91%)	216·35 (177·67 to 255·22)	450·92 (352·67 to 568·93)	9·70 (6·32 to 13·85)	234·57 (141·08 to 340·27)	3·30% (2·92% to 3·71%)	384·38 (319·05 to 446·99)	1,070·15 (889·60 to 1,268·62)	27·77 (21·96 to 34·05)	685·77 (515·30 to 864·11)
Papua New Guinea	4·92% (4·37% to 5·55%)	23,781·56 (19,307·18 to 28,413·93)	155,680·64 (124,012·78 to 196,669·48)	4,631·66 (3,659·08 to 5,857·02)	131,899·08 (101,261·78 to 171,819·35)	5·39% (4·71% to 6·21%)	29,428·37 (24,020·38 to 35,129·45)	112,389·22 (86,042·16 to 153,307·64)	2,745·14 (1,796·96 to 3,914·39)	82,960·85 (56,376·76 to 121,413·35)	5·15% (4·55% to 5·84%)	53,209·93 (43,648·36 to 62,528·62)	268,069·87 (227,901·33 to 323,772·73)	7,376·79 (6,119·75 to 8,965·00)	214,859·93 (175,625·76 to 267,917·97)
Samoa	3·09% (2·72% to 3·47%)	320·97 (259·62 to 382·06)	829·22 (689·49 to 947·43)	26·86 (21·72 to 32·66)	508·24 (393·16 to 613·79)	3·53% (3·12% to 3·97%)	418·10 (343·36 to 487·06)	733·11 (616·37 to 857·08)	16·49 (12·31 to 22·13)	315·02 (233·17 to 422·62)	3·30% (2·94% to 3·70%)	739·07 (614·61 to 856·95)	1,562·33 (1,353·79 to 1,752·33)	43·35 (36·19 to 51·11)	823·26 (673·32 to 978·12)
Solomon Islands	2·67% (2·35% to 3·05%)	884·58 (717·19 to 1,051·83)	2,822·76 (2,366·91 to 3,365·73)	88·27 (70·27 to 110·13)	1,938·18 (1,523·88 to 2,462·22)	3·14% (2·75% to 3·58%)	1,201·01 (971·81 to 1,421·23)	2,362·95 (1,963·69 to 2,903·59)	46·94 (31·68 to 65·14)	1,161·95 (830·04 to 1,635·23)	2·90% (2·56% to 3·29%)	2,085·58 (1,711·48 to 2,456·77)	5,185·71 (4,486·57 to 5,975·74)	135·21 (110·59 to 163·89)	3,100·13 (2,507·97 to 3,800·24)
Tonga	2·98% (2·65% to 3·32%)	155·38 (127·78 to 183·29)	532·34 (471·46 to 616·18)	21·39 (18·54 to 25·40)	376·96 (323·59 to 453·00)	3·12% (2·77% to 3·52%)	197·04 (162·13 to 230·47)	337·51 (288·49 to 388·46)	8·58 (6·52 to 11·19)	140·47 (107·17 to 182·89)	3·05% (2·71% to 3·40%)	352·42 (292·51 to 407·42)	869·85 (782·71 to 968·59)	29·97 (26·23 to 34·26)	517·43 (447·36 to 599·33)
Vanuatu	3·36% (2·97% to 3·79%)	497·03 (402·36 to 590·92)	1,838·57 (1,270·37 to 2,351·44)	58·36 (35·06 to 76·46)	1,341·54 (778·70 to 1,815·59)	3·79% (3·32% to 4·29%)	655·60 (529·84 to 774·05)	1,345·33 (1,041·90 to 2,130·79)	26·79 (16·82 to 55·86)	689·73 (413·84 to 1,437·40)	3·57% (3·15% to 4·02%)	1,152·63 (947·47 to 1,343·29)	3,183·90 (2,533·17 to 3,971·10)	85·15 (61·42 to 111·41)	2,031·27 (1,417·61 to 2,782·28)
Armenia	4·12% (3·60% to 4·67%)	3,179·76 (2,593·32 to 3,851·83)	12,991·75 (12,078·30 to 14,021·14)	628·58 (584·56 to 680·09)	9,811·99 (9,160·21 to 10,579·79)	6·30% (5·52% to 7·16%)	6,499·67 (5,300·31 to 7,706·40)	12,673·83 (11,291·12 to 14,135·99)	538·56 (486·12 to 600·10)	6,174·16 (5,593·22 to 6,831·49)	5·25% (4·62% to 5·96%)	9,679·43 (7,956·82 to 11,382·31)	25,665·58 (23,614·81 to 27,726·46)	1,167·14 (1,093·14 to 1,250·83)	15,986·15 (15,091·37 to 17,003·82)
Azerbaijan	2·89% (2·54% to 3·27%)	7,816·87 (6,240·51 to 9,587·41)	30,379·26 (26,657·45 to 34,527·44)	1,106·46 (949·97 to 1,280·25)	22,562·38 (19,202·55 to 26,496·67)	4·46% (3·89% to 5·05%)	15,265·35 (12,340·41 to 18,171·84)	30,120·94 (25,494·71 to 37,942·86)	809·41 (573·56 to 1,205·41)	14,855·58 (11,276·25 to 22,103·56)	3·68% (3·23% to 4·17%)	23,082·23 (18,902·65 to 27,462·66)	60,500·19 (53,380·61 to 69,484·74)	1,915·87 (1,621·08 to 2,352·11)	37,417·97 (32,170·42 to 45,283·98)
Georgia	4·76% (4·17% to 5·39%)	4,376·11 (3,554·70 to 5,340·11)	19,453·64 (17,963·79 to 21,058·30)	814·42 (746·60 to 888·06)	15,077·53 (13,827·89 to 16,313·90)	7·22% (6·21% to 8·41%)	8,985·24 (7,237·00 to 10,804·59)	17,792·89 (15,684·03 to 19,808·25)	654·58 (551·52 to 738·93)	8,807·65 (7,580·29 to 9,870·83)	6·04% (5·22% to 6·93%)	13,361·35 (10,810·07 to 15,950·50)	37,246·53 (34,276·56 to 40,188·59)	1,469·00 (1,350·21 to 1,573·94)	23,885·18 (22,205·64 to 25,444·72)
Kazakhstan	3·50% (3·09% to 3·98%)	15,994·57 (12,769·88 to 19,236·47)	80,803·32 (73,964·87 to 88,664·70)	3,005·06 (2,729·64 to 3,337·85)	64,808·75 (58,819·73 to 72,078·54)	5·08% (4·45% to 5·81%)	31,066·72 (25,309·64 to 37,144·68)	62,301·67 (55,100·18 to 69,918·82)	1,759·30 (1,578·00 to 2,041·62)	31,234·96 (27,756·07 to 37,153·84)	4·32% (3·82% to 4·91%)	47,061·29 (38,369·67 to 55,740·11)	143,105·00 (131,668·28 to 155,856·67)	4,764·36 (4,425·81 to 5,201·18)	96,043·71 (88,948·62 to 105,543·94)
Kyrgyzstan	2·29% (2·01% to 2·58%)	3,896·01 (3,124·05 to 4,739·32)	19,009·03 (17,656·74 to 20,454·48)	764·37 (715·68 to 818·23)	15,113·03 (14,080·07 to 16,243·65)	3·46% (3·07% to 3·89%)	7,566·42 (6,096·98 to 8,932·87)	16,352·85 (14,730·25 to 17,881·28)	550·35 (506·91 to 593·05)	8,786·43 (8,054·80 to 9,579·14)	2·89% (2·57% to 3·21%)	11,462·42 (9,443·15 to 13,461·55)	35,361·88 (33,144·13 to 37,817·03)	1,314·72 (1,254·12 to 1,382·75)	23,899·46 (22,682·52 to 25,202·96)
Mongolia	2·33% (2·05% to 2·63%)	1,985·44 (1,575·99 to 2,434·49)	5,062·13 (4,438·62 to 5,738·47)	126·31 (109·22 to 147·24)	3,076·69 (2,648·23 to 3,595·17)	3·62% (3·20% to 4·10%)	4,030·78 (3,239·69 to 4,846·76)	5,629·41 (4,708·15 to 6,768·43)	80·23 (64·26 to 121·75)	1,598·62 (1,276·86 to 2,414·17)	2·98% (2·63% to 3·35%)	6,016·22 (4,908·75 to 7,142·90)	10,691·54 (9,340·36 to 12,203·03)	206·54 (180·85 to 257·30)	4,675·32 (4,099·11 to 5,705·61)
Tajikistan	1·82% (1·60% to 2·05%)	4,571·95 (3,679·82 to 5,578·21)	17,900·10 (15,721·52 to 20,204·69)	528·65 (446·43 to 619·47)	13,328·15 (11,538·08 to 15,380·47)	2·70% (2·39% to 3·07%)	8,424·66 (6,807·29 to 10,044·26)	18,438·96 (16,285·33 to 21,372·76)	367·44 (303·07 to 514·73)	10,014·30 (8,421·26 to 12,798·84)	2·26% (2·01% to 2·55%)	12,996·60 (10,652·59 to 15,445·05)	36,339·06 (32,678·40 to 40,153·73)	896·09 (786·28 to 1,037·74)	23,342·46 (20,825·81 to 26,732·38)
Turkmenistan	2·03% (1·79% to 2·30%)	2,754·99 (2,164·26 to 3,355·18)	8,016·03 (7,191·96 to 8,868·92)	218·15 (195·07 to 243·26)	5,261·04 (4,658·77 to 5,886·70)	3·16% (2·78% to 3·58%)	5,179·97 (4,221·43 to 6,179·31)	8,301·16 (7,196·96 to 9,424·07)	158·66 (140·78 to 180·27)	3,121·19 (2,739·85 to 3,552·54)	2·59% (2·29% to 2·92%)	7,934·97 (6,446·55 to 9,414·37)	16,317·19 (14,596·49 to 18,004·59)	376·81 (347·13 to 406·79)	8,382·23 (7,681·25 to 9,087·02)
Uzbekistan	1·84% (1·62% to 2·08%)	15,799·08 (12,595·08 to 19,426·55)	51,540·16 (45,288·64 to 58,234·96)	1,566·14 (1,356·92 to 1,808·36)	35,741·08 (30,455·36 to 41,715·37)	2·81% (2·49% to 3·17%)	30,753·77 (24,759·19 to 36,431·67)	52,911·24 (45,507·46 to 60,114·15)	1,052·52 (889·31 to 1,235·99)	22,157·47 (18,703·72 to 26,207·67)	2·33% (2·06% to 2·62%)	46,552·85 (38,184·00 to 55,233·69)	104,451·40 (92,814·74 to 115,498·15)	2,618·67 (2,338·27 to 2,919·01)	57,898·55 (51,140·46 to 64,919·65)
Albania	7·47% (6·38% to 8·56%)	6,044·39 (4,793·02 to 7,316·76)	11,429·15 (9,670·59 to 13,322·04)	378·61 (303·19 to 469·92)	5,384·75 (4,226·21 to 6,751·23)	4·53% (4·08% to 5·02%)	3,862·73 (3,147·74 to 4,556·71)	5,808·69 (4,885·68 to 6,859·91)	148·50 (105·53 to 210·67)	1,945·95 (1,381·44 to 2,722·67)	6·01% (5·26% to 6·70%)	9,907·13 (8,091·83 to 11,575·87)	17,237·83 (14,950·19 to 19,489·61)	527·11 (436·83 to 636·88)	7,330·70 (6,033·54 to 8,903·79)
Bosnia and Herzegovina	8·63% (7·53% to 10·01%)	8,291·41 (6,702·66 to 10,045·79)	19,922·89 (17,791·83 to 22,077·22)	726·07 (645·78 to 808·66)	11,631·48 (10,359·22 to 13,006·98)	8·64% (7·45% to 10·04%)	9,066·76 (7,351·01 to 10,990·57)	15,518·26 (13,512·93 to 17,884·53)	457·46 (393·35 to 540·66)	6,451·51 (5,560·82 to 7,792·76)	8·64% (7·48% to 10·03%)	17,358·17 (14,168·03 to 20,775·63)	35,441·16 (31,833·40 to 39,146·06)	1,183·53 (1,078·55 to 1,299·82)	18,082·98 (16,492·86 to 19,797·76)
Bulgaria	9·81% (8·50% to 11·33%)	19,330·72 (15,475·71 to 23,235·39)	49,343·49 (44,432·00 to 54,504·90)	1,831·22 (1,663·71 to 2,032·47)	30,012·77 (26,999·43 to 33,418·88)	10·35% (8·87% to 11·99%)	22,575·09 (17,977·20 to 27,463·72)	41,395·06 (35,976·30 to 46,768·63)	1,312·65 (1,171·51 to 1,487·16)	18,819·97 (16,786·42 to 21,085·70)	10·09% (8·74% to 11·62%)	41,905·81 (33,890·46 to 50,244·40)	90,738·55 (81,886·47 to 100,098·41)	3,143·87 (2,904·32 to 3,394·25)	48,832·74 (45,218·32 to 52,714·33)
Croatia	8·98% (7·58% to 10·30%)	10,673·98 (8,423·09 to 12,927·93)	25,927·80 (23,380·76 to 28,497·04)	1,063·97 (976·37 to 1,156·75)	15,253·82 (14,003·49 to 16,540·43)	9·18% (8·01% to 10·51%)	12,094·66 (9,664·58 to 14,868·89)	20,681·18 (18,135·65 to 23,433·16)	730·10 (655·26 to 809·44)	8,586·53 (7,753·72 to 9,499·15)	9·08% (7·83% to 10·34%)	22,768·64 (18,214·93 to 27,248·16)	46,608·98 (41,988·99 to 51,240·72)	1,794·07 (1,681·15 to 1,910·97)	23,840·34 (22,317·18 to 25,387·70)
Czechia	8·86% (7·66% to 10·12%)	26,365·83 (21,164·73 to 31,852·58)	61,562·70 (55,216·76 to 68,424·17)	2,066·88 (1,873·74 to 2,291·30)	35,196·87 (31,845·64 to 39,210·59)	8·96% (7·59% to 10·42%)	28,967·56 (22,977·19 to 35,040·40)	48,553·78 (42,195·06 to 54,790·39)	1,372·66 (1,238·30 to 1,543·16)	19,586·22 (17,619·68 to 22,122·11)	8·91% (7·67% to 10·20%)	55,333·39 (44,483·32 to 66,105·11)	110,116·48 (98,931·34 to 121,972·54)	3,439·54 (3,175·37 to 3,730·24)	54,783·10 (50,299·89 to 59,700·10)
Hungary	10·03% (8·67% to 11·60%)	26,759·24 (21,413·77 to 32,521·79)	78,549·26 (71,446·17 to 86,549·75)	2,861·31 (2,637·75 to 3,096·79)	51,790·01 (47,445·47 to 56,349·20)	11·20% (9·62% to 12·90%)	34,312·45 (27,498·22 to 41,417·74)	69,526·00 (61,887·86 to 77,842·14)	2,236·56 (2,024·49 to 2,458·51)	35,213·55 (31,760·88 to 38,610·76)	10·64% (9·25% to 12·18%)	61,071·69 (49,588·23 to 73,137·72)	148,075·25 (135,394·44 to 161,368·18)	5,097·87 (4,814·49 to 5,391·41)	87,003·56 (81,907·16 to 92,427·92)
North Macedonia	7·16% (6·14% to 8·29%)	4,545·65 (3,607·79 to 5,526·93)	9,893·19 (8,777·39 to 10,997·82)	325·81 (290·34 to 363·80)	5,347·54 (4,759·15 to 6,004·37)	6·81% (5·89% to 7·82%)	4,492·48 (3,600·62 to 5,383·02)	7,057·60 (6,014·25 to 8,254·31)	152·78 (131·34 to 200·04)	2,565·12 (2,193·40 to 3,405·69)	6·99% (6·02% to 8·03%)	9,038·13 (7,300·39 to 10,781·80)	16,950·79 (15,045·91 to 18,910·75)	478·59 (436·53 to 537·04)	7,912·65 (7,200·18 to 8,975·29)
Montenegro	6·42% (5·58% to 7·35%)	1,147·75 (925·32 to 1,391·28)	1,864·67 (1,615·51 to 2,110·33)	50·28 (43·41 to 58·37)	716·91 (619·33 to 834·30)	6·32% (5·45% to 7·27%)	1,214·43 (976·39 to 1,459·30)	1,574·07 (1,318·90 to 1,853·42)	26·53 (21·58 to 32·91)	359·64 (297·00 to 455·75)	6·37% (5·49% to 7·29%)	2,362·18 (1,934·67 to 2,814·18)	3,438·73 (2,984·58 to 3,912·81)	76·81 (68·30 to 86·02)	1,076·56 (951·89 to 1,217·10)
Poland	7·20% (6·31% to 8·28%)	77,254·72 (62,371·15 to 93,597·86)	184,778·27 (166,994·86 to 205,373·23)	6,673·09 (6,081·58 to 7,328·77)	107,523·54 (97,207·38 to 118,551·35)	9·42% (8·18% to 10·94%)	112,619·83 (90,241·35 to 137,319·94)	170,998·44 (147,641·55 to 196,300·92)	4,128·71 (3,708·00 to 4,574·69)	58,378·61 (52,466·16 to 65,445·58)	8·35% (7·26% to 9·62%)	189,874·55 (153,658·35 to 228,791·49)	355,776·71 (318,158·76 to 396,648·60)	10,801·80 (10,051·82 to 11,560·66)	165,902·15 (154,198·22 to 178,655·93)
Romania	8·73% (7·55% to 9·96%)	47,675·20 (38,458·06 to 57,302·67)	126,859·89 (114,300·13 to 139,289·32)	4,471·32 (4,056·58 to 4,889·31)	79,184·70 (71,867·26 to 87,103·12)	8·04% (6·92% to 9·36%)	48,187·02 (38,725·70 to 58,889·01)	77,187·16 (67,311·15 to 88,543·77)	2,161·12 (1,919·66 to 2,369·29)	29,000·14 (25,292·79 to 32,111·57)	8·38% (7·33% to 9·65%)	95,862·22 (78,375·30 to 115,097·64)	204,047·06 (184,049·17 to 225,699·55)	6,632·44 (6,112·02 to 7,124·67)	108,184·84 (99,060·32 to 117,143·52)
Serbia	9·51% (8·22% to 11·08%)	24,054·69 (19,144·49 to 29,273·32)	58,286·64 (52,566·65 to 64,199·59)	2,122·31 (1,928·19 to 2,330·45)	34,231·95 (30,966·40 to 37,603·09)	9·72% (8·43% to 11·18%)	26,115·49 (21,188·88 to 31,805·20)	48,021·43 (42,121·29 to 54,891·97)	1,586·44 (1,389·25 to 1,904·60)	21,905·94 (19,240·33 to 26,155·77)	9·62% (8·30% to 11·06%)	50,170·19 (40,423·54 to 60,197·61)	106,308·07 (96,251·87 to 117,724·82)	3,708·75 (3,421·85 to 4,098·02)	56,137·89 (51,869·61 to 61,962·43)
Slovakia	6·58% (5·69% to 7·65%)	10,023·74 (7,912·29 to 12,261·00)	20,716·91 (18,315·35 to 23,344·98)	613·06 (553·28 to 684·24)	10,693·18 (9,559·43 to 12,125·78)	6·78% (5·83% to 7·81%)	11,385·91 (9,107·98 to 13,656·30)	16,704·40 (14,302·17 to 19,224·33)	362·72 (313·03 to 470·71)	5,318·49 (4,586·12 to 6,356·42)	6·68% (5·77% to 7·72%)	21,409·65 (17,312·10 to 25,567·89)	37,421·32 (32,894·81 to 42,219·74)	975·78 (885·53 to 1,122·63)	16,011·67 (14,588·54 to 17,868·10)
Slovenia	7·84% (6·72% to 9·01%)	4,617·41 (3,676·32 to 5,609·87)	8,993·41 (7,930·43 to 10,133·75)	334·25 (296·85 to 375·32)	4,376·00 (3,884·64 to 4,907·51)	7·93% (6·82% to 9·19%)	4,926·42 (4,012·99 to 5,953·34)	7,246·19 (6,283·97 to 8,352·46)	227·81 (200·39 to 261·57)	2,319·77 (2,038·80 to 2,678·12)	7·88% (6·82% to 9·10%)	9,543·83 (7,805·27 to 11,360·16)	16,239·60 (14,342·48 to 18,223·05)	562·06 (513·05 to 617·59)	6,695·77 (6,099·79 to 7,395·80)
Belarus	3·59% (3·13% to 4·14%)	6,980·41 (5,489·65 to 8,495·46)	28,862·97 (26,317·00 to 31,744·56)	1,188·17 (1,084·72 to 1,306·98)	21,882·56 (19,802·99 to 24,386·84)	7·93% (6·88% to 9·07%)	27,403·65 (22,244·22 to 32,698·38)	35,558·07 (30,144·26 to 41,228·74)	666·48 (588·84 to 761·30)	8,154·42 (7,202·96 to 9,565·91)	5·91% (5·16% to 6·76%)	34,384·06 (28,182·27 to 41,003·23)	64,421·04 (58,007·11 to 71,643·17)	1,854·65 (1,726·52 to 2,014·79)	30,036·98 (27,694·64 to 32,754·74)
Estonia	3·61% (3·12% to 4·12%)	963·23 (760·76 to 1,185·81)	3,361·63 (2,948·50 to 3,820·48)	148·40 (128·21 to 172·34)	2,398·41 (2,040·61 to 2,819·61)	8·35% (7·26% to 9·58%)	3,922·58 (3,214·64 to 4,675·36)	5,022·74 (4,297·22 to 5,814·09)	94·02 (79·55 to 110·42)	1,100·16 (912·38 to 1,313·79)	6·12% (5·34% to 7·02%)	4,885·80 (4,006·33 to 5,811·43)	8,384·37 (7,405·60 to 9,421·57)	242·42 (215·48 to 270·96)	3,498·57 (3,063·03 to 3,968·81)
Latvia	3·62% (3·17% to 4·16%)	1,392·70 (1,102·77 to 1,711·15)	5,252·82 (4,669·73 to 5,942·35)	221·79 (194·38 to 252·71)	3,860·12 (3,342·41 to 4,438·97)	8·31% (7·24% to 9·54%)	5,840·44 (4,805·18 to 6,910·85)	7,533·66 (6,450·89 to 8,628·39)	146·92 (125·95 to 170·04)	1,693·22 (1,438·02 to 1,988·85)	6·16% (5·38% to 7·07%)	7,233·14 (5,953·37 to 8,482·26)	12,786·48 (11,429·46 to 14,247·83)	368·72 (334·39 to 403·85)	5,553·34 (4,988·59 to 6,159·65)
Lithuania	3·84% (3·37% to 4·38%)	2,192·71 (1,750·35 to 2,704·04)	10,240·48 (9,357·36 to 11,132·78)	480·77 (441·64 to 523·52)	8,047·77 (7,332·95 to 8,837·17)	8·30% (7·21% to 9·51%)	8,545·11 (6,972·84 to 10,229·35)	11,356·80 (9,765·82 to 12,995·08)	234·11 (211·33 to 258·66)	2,811·68 (2,530·39 to 3,122·50)	6·25% (5·46% to 7·12%)	10,737·82 (8,822·75 to 12,684·54)	21,597·28 (19,530·02 to 23,691·53)	714·88 (668·22 to 761·29)	10,859·46 (10,071·91 to 11,685·51)
Republic of Moldova	2·89% (2·54% to 3·27%)	2,271·14 (1,827·06 to 2,780·39)	13,100·77 (12,275·39 to 14,003·94)	565·68 (530·00 to 604·29)	10,829·63 (10,148·12 to 11,554·80)	6·24% (5·42% to 7·07%)	8,348·56 (6,798·97 to 9,984·34)	12,570·12 (10,984·10 to 14,180·50)	301·83 (278·28 to 330·15)	4,221·56 (3,882·90 to 4,638·55)	4·64% (4·07% to 5·24%)	10,619·71 (8,747·36 to 12,538·74)	25,670·89 (23,523·16 to 27,740·67)	867·51 (826·94 to 910·96)	15,051·18 (14,265·80 to 15,832·13)
Russian Federation	2·78% (2·50% to 3·10%)	83,417·13 (67,991·77 to 100,701·18)	517,651·24 (492,029·07 to 542,010·17)	22,692·63 (21,788·35 to 23,554·95)	434,234·11 (415,546·98 to 451,270·53)	8·64% (7·75% to 9·61%)	457,602·84 (380,223·41 to 537,345·63)	620,081·09 (541,265·37 to 701,106·44)	11,673·36 (11,116·96 to 12,329·45)	162,478·25 (154,562·07 to 172,100·48)	5·92% (5·31% to 6·56%)	541,019·97 (452,804·59 to 632,254·11)	1,137,732·33 (1,044,689·10 to 1,230,104·31)	34,366·00 (33,185·62 to 35,709·69)	596,712·36 (574,912·88 to 620,275·11)
Ukraine	2·66% (2·38% to 3·00%)	24,512·68 (19,884·61 to 29,599·55)	159,643·71 (147,921·22 to 170,796·43)	6,830·30 (6,345·91 to 7,327·90)	135,131·04 (125,056·22 to 145,217·48)	9·11% (8·21% to 10·17%)	149,309·84 (123,400·11 to 175,160·92)	197,783·03 (172,165·22 to 223,991·78)	3,602·89 (3,277·33 to 3,987·25)	48,473·18 (44,004·02 to 53,950·71)	6·14% (5·55% to 6·83%)	173,822·52 (144,480·93 to 201,751·89)	357,426·74 (326,732·37 to 389,774·66)	10,433·19 (9,754·89 to 11,096·14)	183,604·22 (171,449·65 to 195,753·34)
Brunei Darussalam	1·68% (1·46% to 1·92%)	349·95 (286·90 to 415·41)	999·29 (895·29 to 1,107·18)	38·98 (34·10 to 44·83)	649·35 (569·06 to 739·13)	1·96% (1·70% to 2·24%)	309·22 (253·14 to 368·70)	790·13 (704·19 to 912·76)	31·92 (26·86 to 36·17)	480·92 (417·51 to 587·85)	1·81% (1·59% to 2·06%)	659·16 (544·25 to 772·09)	1,789·43 (1,626·03 to 1,954·67)	70·90 (62·93 to 78·24)	1,130·26 (1,020·86 to 1,258·69)
Japan	3·87% (3·40% to 4·35%)	227,121·96 (192,566·29 to 263,939·94)	478,334·94 (431,578·30 to 529,232·72)	23,561·49 (21,631·47 to 26,790·90)	251,212·98 (230,617·39 to 287,954·84)	4·39% (3·88% to 4·92%)	218,296·56 (182,934·99 to 252,461·54)	321,874·03 (284,497·63 to 361,726·83)	11,598·11 (10,703·15 to 13,859·84)	103,577·47 (95,459·98 to 125,396·67)	4·14% (3·65% to 4·63%)	445,418·52 (378,374·24 to 512,567·28)	800,208·97 (723,416·24 to 881,380·43)	35,159·60 (32,697·42 to 39,548·11)	354,790·45 (329,428·55 to 400,138·77)
Republic of Korea	5·65% (5·02% to 6·26%)	137,785·40 (113,304·68 to 159,785·06)	213,950·70 (186,908·64 to 237,376·91)	6,058·31 (5,369·78 to 6,846·46)	76,165·30 (66,940·58 to 86,525·34)	3·61% (3·22% to 4·03%)	71,859·48 (59,536·53 to 84,313·03)	106,096·36 (92,923·91 to 119,411·46)	3,582·17 (3,142·21 to 4,111·10)	34,236·87 (30,045·44 to 39,243·24)	4·64% (4·18% to 5·13%)	209,644·88 (175,531·79 to 240,865·62)	320,047·06 (283,344·05 to 351,902·53)	9,640·48 (8,864·83 to 10,528·00)	110,402·18 (100,341·37 to 121,736·30)
Singapore	1·57% (1·34% to 1·82%)	4,028·86 (3,257·21 to 4,785·52)	9,464·18 (8,478·01 to 10,452·63)	359·22 (320·04 to 399·41)	5,435·32 (4,811·14 to 6,068·01)	2·21% (1·90% to 2·55%)	4,868·80 (3,978·32 to 5,878·56)	6,480·75 (5,518·90 to 7,493·70)	133·90 (117·45 to 151·82)	1,611·94 (1,399·36 to 1,857·93)	1·90% (1·64% to 2·18%)	8,897·66 (7,323·50 to 10,484·20)	15,944·93 (14,183·78 to 17,717·39)	493·12 (450·17 to 539·53)	7,047·27 (6,376·76 to 7,740·01)
Australia	4·61% (3·96% to 5·29%)	32,133·18 (25,777·46 to 38,755·99)	97,022·25 (85,511·20 to 109,991·55)	5,042·28 (4,324·23 to 5,817·71)	64,889·07 (55,080·26 to 75,472·36)	4·86% (4·22% to 5·54%)	46,960·49 (38,433·14 to 55,816·49)	95,593·09 (83,316·86 to 107,291·69)	3,921·52 (3,349·12 to 4,546·27)	48,632·60 (41,264·69 to 56,753·20)	4·73% (4·12% to 5·43%)	79,093·67 (65,219·60 to 94,230·88)	192,615·33 (173,439·92 to 211,739·81)	8,963·79 (8,006·51 to 9,943·83)	113,521·67 (101,482·25 to 126,829·66)
New Zealand	4·91% (4·35% to 5·51%)	6,147·64 (4,970·50 to 7,285·22)	19,305·66 (17,657·13 to 21,234·17)	994·14 (901·03 to 1,111·21)	13,158·02 (11,929·64 to 14,687·27)	5·12% (4·54% to 5·76%)	9,228·75 (7,576·19 to 10,815·78)	21,115·58 (19,108·32 to 23,077·45)	874·59 (797·49 to 957·43)	11,886·83 (10,817·49 to 13,054·06)	5·02% (4·45% to 5·62%)	15,376·39 (12,781·58 to 17,800·34)	40,421·24 (37,261·58 to 43,669·63)	1,868·74 (1,742·58 to 2,029·62)	25,044·86 (23,302·11 to 27,119·66)
Andorra	6·31% (5·52% to 7·23%)	148·78 (119·20 to 180·05)	376·70 (310·34 to 452·45)	17·62 (13·70 to 22·37)	227·92 (174·10 to 295·23)	5·31% (4·63% to 6·06%)	137·08 (112·66 to 162·43)	264·25 (209·92 to 345·63)	10·97 (7·06 to 17·46)	127·17 (80·57 to 206·82)	5·82% (5·10% to 6·63%)	285·86 (234·55 to 337·56)	640·95 (545·48 to 745·96)	28·59 (22·48 to 34·84)	355·09 (275·51 to 437·18)
Austria	7·57% (6·64% to 8·69%)	14,806·05 (11,743·32 to 18,223·45)	38,590·81 (34,703·56 to 42,800·50)	1,647·29 (1,515·29 to 1,785·03)	23,784·75 (21,816·50 to 25,893·46)	10·85% (9·36% to 12·42%)	20,834·61 (17,118·84 to 25,026·63)	37,731·09 (33,613·34 to 42,346·90)	1,432·69 (1,299·82 to 1,572·31)	16,896·48 (15,281·09 to 18,571·85)	9·24% (8·05% to 10·54%)	35,640·67 (29,512·21 to 42,215·44)	76,321·90 (69,525·27 to 83,291·33)	3,079·98 (2,895·77 to 3,268·15)	40,681·23 (38,105·75 to 43,352·78)
Belgium	9·73% (8·53% to 11·02%)	30,965·40 (25,137·39 to 37,252·38)	76,178·48 (68,615·36 to 84,040·92)	3,400·03 (3,108·12 to 3,739·05)	45,213·08 (41,243·82 to 49,697·31)	6·67% (5·85% to 7·62%)	25,385·84 (21,027·54 to 30,139·25)	55,819·10 (50,244·76 to 61,849·15)	2,711·53 (2,430·84 to 3,041·17)	30,433·26 (27,307·53 to 34,233·45)	8·17% (7·20% to 9·23%)	56,351·24 (46,434·84 to 66,346·78)	131,997·58 (120,262·19 to 143,529·53)	6,111·56 (5,690·72 to 6,560·60)	75,646·34 (70,270·58 to 81,216·84)
Cyprus	5·66% (4·92% to 6·46%)	2,041·20 (1,641·85 to 2,449·77)	5,176·25 (4,526·11 to 5,958·84)	243·54 (207·54 to 295·94)	3,135·06 (2,657·46 to 3,857·62)	4·77% (4·18% to 5·43%)	1,999·58 (1,645·93 to 2,391·47)	3,447·31 (2,897·87 to 3,947·19)	142·10 (70·79 to 171·26)	1,447·73 (935·50 to 1,738·00)	5·21% (4·55% to 5·90%)	4,040·77 (3,325·22 to 4,780·44)	8,623·56 (7,707·51 to 9,578·07)	385·64 (331·90 to 438·47)	4,582·79 (4,090·57 to 5,201·81)
Denmark	6·09% (5·26% to 6·93%)	10,075·31 (8,150·75 to 12,137·80)	36,100·22 (33,054·03 to 39,170·36)	1,885·48 (1,726·51 to 2,060·93)	26,024·91 (23,751·82 to 28,440·34)	6·75% (5·92% to 7·72%)	12,937·75 (10,607·94 to 15,422·63)	40,504·22 (36,917·07 to 44,341·98)	2,135·00 (1,932·80 to 2,354·78)	27,566·48 (24,838·44 to 30,674·65)	6·42% (5·58% to 7·32%)	23,013·06 (19,106·71 to 27,219·36)	76,604·45 (71,112·04 to 82,169·99)	4,020·48 (3,763·00 to 4,299·30)	53,591·39 (49,965·30 to 57,477·71)
Finland	5·88% (5·08% to 6·75%)	10,215·67 (8,000·78 to 12,630·79)	23,451·03 (20,849·08 to 26,433·83)	920·72 (817·64 to 1,033·63)	13,235·36 (11,737·38 to 14,984·54)	4·42% (3·85% to 5·05%)	8,853·55 (7,042·35 to 10,583·71)	15,210·90 (13,070·65 to 17,293·42)	475·44 (418·99 to 552·16)	6,357·35 (5,582·08 to 7,429·48)	5·14% (4·49% to 5·88%)	19,069·21 (15,281·97 to 22,988·73)	38,661·92 (34,403·93 to 43,157·29)	1,396·16 (1,266·42 to 1,550·63)	19,592·71 (17,680·87 to 21,775·29)
France	5·71% (4·98% to 6·48%)	67,988·28 (53,081·68 to 84,322·50)	171,839·36 (153,285·09 to 190,096·98)	8,736·99 (7,935·70 to 9,611·42)	103,851·08 (94,326·56 to 114,655·73)	4·55% (3·95% to 5·16%)	64,006·86 (51,565·20 to 78,614·00)	132,701·92 (118,468·09 to 148,826·81)	8,020·97 (7,103·60 to 9,040·27)	68,695·06 (61,191·91 to 77,327·74)	5·11% (4·47% to 5·79%)	131,995·14 (108,137·99 to 158,903·16)	304,541·28 (278,225·60 to 334,379·71)	16,757·96 (15,506·75 to 18,078·21)	172,546·14 (159,770·69 to 186,594·76)
Germany	8·47% (7·34% to 9·75%)	206,778·85 (163,972·44 to 251,682·71)	511,250·59 (454,149·72 to 571,154·88)	21,294·96 (18,535·99 to 24,085·55)	304,471·74 (263,182·75 to 347,068·18)	8·56% (7·51% to 9·75%)	251,226·86 (205,336·86 to 298,287·63)	481,597·71 (424,289·03 to 544,094·08)	19,833·05 (17,124·36 to 23,102·37)	230,370·85 (196,797·25 to 271,587·43)	8·51% (7·43% to 9·73%)	458,005·71 (375,740·92 to 543,638·27)	992,848·30 (894,473·31 to 1,099,201·63)	41,128·01 (37,310·29 to 45,099·04)	534,842·58 (483,291·40 to 592,083·48)
Greece	7·63% (6·64% to 8·77%)	31,600·55 (25,704·67 to 37,954·41)	64,501·62 (57,985·79 to 71,522·15)	2,925·55 (2,631·20 to 3,198·29)	32,901·06 (29,577·68 to 36,298·50)	6·73% (5·87% to 7·72%)	33,167·93 (27,652·47 to 39,305·61)	59,364·05 (52,751·28 to 66,606·01)	2,714·27 (2,384·64 to 3,071·49)	26,196·13 (23,127·50 to 29,642·22)	7·17% (6·29% to 8·20%)	64,768·48 (53,914·81 to 75,802·44)	123,865·67 (111,442·17 to 135,700·50)	5,639·82 (5,197·89 to 6,110·86)	59,097·19 (54,242·30 to 64,151·22)
Iceland	5·85% (5·04% to 6·67%)	625·14 (497·31 to 749·95)	1,251·70 (1,103·14 to 1,391·01)	48·96 (44·58 to 53·07)	626·56 (570·77 to 682·93)	5·90% (5·15% to 6·67%)	847·29 (690·59 to 1,003·74)	1,422·91 (1,252·87 to 1,584·27)	52·78 (48·06 to 57·74)	575·62 (523·17 to 630·88)	5·87% (5·11% to 6·65%)	1,472·43 (1,205·94 to 1,739·82)	2,674·61 (2,386·61 to 2,952·44)	101·74 (95·20 to 108·99)	1,202·18 (1,125·47 to 1,286·90)
Ireland	7·30% (6·37% to 8·41%)	10,071·36 (8,080·14 to 12,191·42)	21,863·74 (19,053·54 to 24,751·26)	951·73 (832·17 to 1,097·93)	11,792·38 (10,168·67 to 13,740·37)	5·22% (4·58% to 5·96%)	8,501·11 (7,003·82 to 10,082·01)	19,082·90 (16,900·86 to 21,295·37)	922·20 (820·77 to 1,045·02)	10,581·79 (9,346·86 to 12,101·04)	6·25% (5·47% to 7·17%)	18,572·47 (15,179·89 to 22,130·01)	40,946·64 (36,697·40 to 45,422·40)	1,873·93 (1,703·36 to 2,084·44)	22,374·17 (20,122·04 to 25,026·24)
Israel	3·92% (3·41% to 4·46%)	10,044·67 (8,080·75 to 12,116·68)	21,132·90 (18,737·74 to 23,456·86)	796·39 (726·97 to 876·09)	11,088·24 (10,073·81 to 12,265·36)	3·57% (3·11% to 4·06%)	10,565·50 (8,616·41 to 12,580·87)	18,421·34 (16,379·52 to 20,728·65)	723·07 (647·29 to 804·94)	7,855·84 (6,995·94 to 8,825·03)	3·75% (3·25% to 4·27%)	20,610·17 (16,868·85 to 24,348·76)	39,554·24 (35,524·70 to 43,518·66)	1,519·46 (1,414·61 to 1,625·89)	18,944·07 (17,584·75 to 20,379·97)
Italy	5·77% (5·01% to 6·61%)	99,039·59 (78,750·50 to 119,004·49)	254,090·07 (228,532·33 to 279,687·13)	14,675·51 (13,308·52 to 16,152·15)	155,050·48 (140,028·08 to 171,399·97)	4·19% (3·61% to 4·79%)	87,526·28 (71,860·28 to 103,894·64)	184,306·36 (164,033·69 to 205,126·74)	10,975·25 (9,834·15 to 12,239·67)	96,780·08 (86,453·22 to 109,152·58)	4·96% (4·29% to 5·65%)	186,565·87 (154,924·44 to 221,281·55)	438,396·43 (398,907·00 to 477,426·05)	25,650·76 (23,916·05 to 27,646·15)	251,830·56 (233,316·87 to 273,834·22)
Luxembourg	6·40% (5·54% to 7·27%)	1,085·02 (877·03 to 1,308·83)	2,391·02 (2,107·53 to 2,674·36)	97·63 (86·06 to 110·56)	1,306·00 (1,145·09 to 1,492·55)	6·03% (5·26% to 6·93%)	1,160·05 (950·28 to 1,389·74)	2,353·89 (2,038·83 to 2,707·61)	111·52 (94·07 to 133·89)	1,193·84 (997·33 to 1,454·17)	6·22% (5·44% to 7·09%)	2,245·07 (1,848·41 to 2,654·04)	4,744·91 (4,276·12 to 5,274·26)	209·15 (187·90 to 233·41)	2,499·84 (2,225·47 to 2,789·49)
Malta	6·32% (5·45% to 7·29%)	791·93 (623·74 to 963·62)	2,040·04 (1,825·30 to 2,242·52)	93·85 (85·35 to 103·11)	1,248·11 (1,130·87 to 1,379·36)	5·15% (4·49% to 5·85%)	733·10 (603·00 to 873·21)	1,209·12 (1,062·21 to 1,370·67)	41·55 (36·28 to 48·67)	476·02 (408·23 to 569·93)	5·74% (5·00% to 6·56%)	1,525·03 (1,249·32 to 1,810·71)	3,249·16 (2,933·89 to 3,580·12)	135·40 (125·96 to 147·28)	1,724·13 (1,595·64 to 1,884·71)
Netherlands	6·10% (5·29% to 7·05%)	38,529·45 (31,306·73 to 46,273·22)	97,825·17 (88,866·51 to 108,342·77)	4,627·98 (4,206·22 to 5,106·92)	59,295·72 (53,627·30 to 66,003·66)	6·18% (5·42% to 7·00%)	37,270·72 (30,581·95 to 44,125·18)	94,829·72 (86,184·97 to 104,144·70)	4,696·17 (4,251·33 to 5,152·28)	57,559·00 (52,107·85 to 63,530·27)	6·14% (5·41% to 6·98%)	75,800·17 (62,750·61 to 88,774·56)	192,654·89 (176,881·85 to 208,828·38)	9,324·15 (8,682·21 to 10,064·52)	116,854·72 (108,372·56 to 126,488·65)
Norway	5·65% (5·02% to 6·32%)	8,140·31 (6,548·61 to 9,794·78)	23,281·89 (21,552·15 to 25,145·73)	1,135·05 (1,087·69 to 1,198·93)	15,141·58 (14,513·40 to 16,002·83)	6·24% (5·56% to 6·96%)	8,016·43 (6,676·06 to 9,507·10)	22,702·02 (21,117·77 to 24,344·49)	1,205·05 (1,154·33 to 1,278·97)	14,685·59 (14,045·38 to 15,614·05)	5·94% (5·29% to 6·64%)	16,156·74 (13,425·39 to 18,979·80)	45,983·91 (43,007·84 to 49,072·78)	2,340·10 (2,269·62 to 2,425·69)	29,827·17 (28,905·65 to 30,947·28)
Portugal	5·21% (4·47% to 5·93%)	16,460·56 (13,167·16 to 20,049·47)	52,638·69 (47,739·27 to 57,632·44)	3,082·17 (2,796·03 to 3,367·01)	36,178·13 (32,684·43 to 39,660·96)	5·73% (5·03% to 6·58%)	24,586·75 (20,232·60 to 29,496·11)	48,913·04 (43,429·04 to 54,740·56)	2,733·46 (2,430·96 to 3,065·83)	24,326·29 (21,493·04 to 27,402·37)	5·48% (4·79% to 6·24%)	41,047·31 (33,715·90 to 48,573·80)	101,551·73 (92,807·87 to 110,505·59)	5,815·62 (5,409·83 to 6,253·71)	60,504·42 (56,195·10 to 65,193·45)
Spain	6·38% (5·64% to 7·24%)	71,278·86 (56,565·77 to 88,298·26)	261,754·45 (238,144·27 to 285,621·59)	17,333·86 (15,882·22 to 18,972·76)	190,475·59 (174,621·40 to 208,066·56)	5·75% (5·05% to 6·48%)	69,480·10 (56,181·49 to 83,954·29)	160,615·80 (142,981·98 to 179,581·35)	11,432·63 (10,093·78 to 12,931·33)	91,135·70 (79,785·43 to 104,448·53)	6·06% (5·36% to 6·79%)	140,758·96 (115,396·91 to 168,929·90)	422,370·25 (388,316·28 to 456,795·31)	28,766·49 (26,738·19 to 30,973·46)	281,611·29 (262,071·68 to 303,597·69)
Sweden	7·63% (6·80% to 8·55%)	19,704·14 (15,937·90 to 23,728·29)	39,721·20 (35,292·68 to 44,336·18)	1,626·72 (1,471·77 to 1,821·65)	20,017·06 (18,040·95 to 22,444·67)	6·90% (6·19% to 7·67%)	27,747·31 (23,271·62 to 32,459·10)	52,732·34 (47,449·24 to 58,108·00)	2,223·33 (2,023·56 to 2,436·50)	24,985·03 (22,683·13 to 27,501·39)	7·27% (6·53% to 8·09%)	47,451·46 (39,645·97 to 55,374·41)	92,453·55 (83,738·27 to 101,061·63)	3,850·05 (3,570·46 to 4,146·81)	45,002·09 (41,687·18 to 48,471·35)
Switzerland	7·05% (6·14% to 8·01%)	17,317·33 (13,865·76 to 20,899·68)	32,681·28 (28,868·42 to 36,485·03)	1,256·20 (1,130·09 to 1,397·47)	15,363·95 (13,814·87 to 17,053·70)	5·02% (4·38% to 5·75%)	14,308·01 (11,679·91 to 16,962·44)	26,684·86 (23,725·76 to 29,719·13)	1,149·32 (1,036·39 to 1,267·86)	12,376·86 (11,073·86 to 13,740·48)	6·03% (5·24% to 6·84%)	31,625·34 (26,147·90 to 37,393·21)	59,366·15 (53,569·08 to 65,635·41)	2,405·51 (2,231·92 to 2,588·20)	27,740·81 (25,600·78 to 29,887·68)
United Kingdom	7·69% (6·84% to 8·59%)	144,116·07 (117,360·33 to 169,910·82)	409,566·04 (376,041·78 to 444,534·25)	19,853·65 (18,791·89 to 21,399·08)	265,449·97 (251,405·53 to 286,299·19)	8·68% (7·76% to 9·65%)	190,576·09 (160,049·54 to 221,814·32)	435,824·89 (400,721·34 to 472,517·40)	19,872·80 (18,985·45 to 21,295·35)	245,248·81 (234,055·66 to 262,622·74)	8·19% (7·31% to 9·11%)	334,692·15 (281,471·18 to 387,508·91)	845,390·93 (780,397·43 to 911,094·97)	39,726·45 (38,070·18 to 42,396·52)	510,698·78 (489,505·07 to 544,989·48)
Argentina	3·85% (3·34% to 4·40%)	42,062·33 (33,167·83 to 50,861·49)	189,044·22 (167,034·99 to 214,644·85)	9,192·70 (8,009·77 to 10,535·32)	146,981·89 (126,946·82 to 170,255·91)	4·29% (3·77% to 4·88%)	66,043·00 (54,877·76 to 78,110·10)	155,788·21 (138,572·88 to 175,785·45)	6,777·68 (5,844·11 to 7,801·60)	89,745·21 (76,641·00 to 104,613·09)	4·08% (3·56% to 4·63%)	108,105·33 (89,097·01 to 127,683·53)	344,832·43 (315,152·68 to 376,596·42)	15,970·39 (14,464·45 to 17,624·00)	236,727·10 (213,529·16 to 264,004·99)
Chile	3·63% (3·14% to 4·17%)	16,164·47 (12,818·48 to 19,811·58)	45,720·82 (39,789·03 to 52,221·02)	2,230·77 (1,902·53 to 2,605·43)	29,556·35 (24,924·37 to 35,155·26)	3·98% (3·44% to 4·54%)	24,568·70 (20,052·88 to 29,150·63)	47,557·16 (41,190·52 to 55,219·16)	1,984·49 (1,670·28 to 2,465·50)	22,988·46 (19,075·43 to 29,006·12)	3·81% (3·30% to 4·34%)	40,733·17 (33,491·55 to 48,450·81)	93,277·98 (83,725·68 to 104,985·80)	4,215·26 (3,712·78 to 4,915·14)	52,544·81 (45,798·10 to 61,759·21)
Uruguay	4·95% (4·30% to 5·61%)	4,128·62 (3,278·57 to 4,999·28)	21,414·95 (19,150·21 to 23,953·49)	1,137·69 (1,003·51 to 1,290·50)	17,286·33 (15,172·15 to 19,692·78)	5·60% (4·91% to 6·41%)	6,741·36 (5,603·28 to 7,961·92)	15,088·59 (13,363·21 to 16,843·38)	648·08 (551·85 to 754·45)	8,347·23 (7,015·38 to 9,838·14)	5·28% (4·63% to 6·01%)	10,869·98 (8,956·31 to 12,825·01)	36,503·54 (33,132·73 to 39,706·19)	1,785·77 (1,621·38 to 1,956·53)	25,633·56 (23,107·22 to 28,322·76)
Canada	5·28% (4·61% to 6·00%)	54,457·00 (43,541·51 to 66,672·20)	148,184·55 (134,016·04 to 165,109·86)	7,235·53 (6,482·03 to 8,097·15)	93,727·55 (84,092·28 to 105,081·66)	4·88% (4·17% to 5·73%)	59,507·90 (49,341·08 to 71,226·11)	136,479·74 (122,727·87 to 151,063·82)	6,340·70 (5,685·33 to 7,111·79)	76,971·84 (68,702·04 to 86,380·77)	5·07% (4·43% to 5·83%)	113,964·90 (95,970·89 to 133,727·50)	284,664·29 (262,725·73 to 308,330·77)	13,576·23 (12,584·82 to 14,756·25)	170,699·39 (157,991·82 to 186,278·61)
United States of America	6·32% (5·83% to 6·81%)	1,054,027·13 (881,573·14 to 1,199,645·92)	2,346,203·06 (2,164,354·09 to 2,495,113·21)	83,302·95 (79,974·43 to 87,134·22)	1,292,175·94 (1,240,752·65 to 1,349,592·03)	6·50% (6·00% to 7·01%)	1,115,873·57 (933,771·68 to 1,268,455·84)	2,361,813·09 (2,163,043·32 to 2,531,379·75)	86,010·79 (82,403·97 to 90,640·84)	1,245,939·53 (1,191,377·99 to 1,310,123·92)	6·41% (5·91% to 6·90%)	2,169,900·69 (1,822,450·90 to 2,457,179·66)	4,708,016·16 (4,348,864·55 to 5,006,553·51)	169,313·74 (164,223·78 to 175,712·67)	2,538,115·46 (2,462,472·47 to 2,627,515·35)
Antigua and Barbuda	2·10% (1·82% to 2·39%)	54·52 (43·52 to 65·78)	122·11 (108·81 to 136·55)	4·15 (3·71 to 4·68)	67·59 (60·00 to 76·20)	2·31% (2·03% to 2·64%)	72·93 (59·57 to 87·66)	124·60 (110·50 to 140·28)	3·40 (3·05 to 3·80)	51·67 (45·91 to 58·04)	2·21% (1·94% to 2·52%)	127·45 (104·87 to 151·76)	246·71 (221·36 to 273·93)	7·55 (6·96 to 8·18)	119·26 (108·49 to 129·90)
Bahamas	2·20% (1·92% to 2·50%)	241·38 (193·15 to 291·89)	630·58 (557·16 to 704·34)	20·07 (17·51 to 22·70)	389·20 (338·45 to 445·05)	2·26% (1·97% to 2·57%)	306·67 (248·55 to 368·21)	515·09 (445·51 to 585·48)	11·96 (10·18 to 13·78)	208·43 (175·66 to 242·97)	2·23% (1·95% to 2·54%)	548·05 (449·59 to 648·66)	1,145·67 (1,022·07 to 1,270·62)	32·03 (29·06 to 35·36)	597·63 (537·81 to 666·06)
Barbados	2·65% (2·26% to 3·03%)	227·42 (181·58 to 277·77)	558·64 (494·13 to 628·08)	23·40 (20·50 to 26·85)	331·23 (287·82 to 381·75)	2·97% (2·57% to 3·40%)	313·71 (257·20 to 373·74)	541·09 (473·55 to 611·49)	17·13 (14·56 to 19·84)	227·38 (192·63 to 263·14)	2·81% (2·43% to 3·22%)	541·12 (445·96 to 644·68)	1,099·73 (980·12 to 1,214·21)	40·53 (36·51 to 44·48)	558·61 (500·54 to 617·89)
Belize	1·92% (1·70% to 2·17%)	231·35 (186·78 to 277·20)	812·39 (742·26 to 885·23)	29·88 (26·97 to 32·99)	581·04 (525·88 to 642·11)	1·78% (1·57% to 2·00%)	250·43 (204·48 to 295·97)	545·79 (488·11 to 606·09)	14·53 (13·00 to 16·62)	295·37 (261·57 to 335·99)	1·85% (1·64% to 2·08%)	481·78 (398·05 to 564·12)	1,358·18 (1,245·41 to 1,470·69)	44·41 (41·06 to 48·18)	876·40 (810·12 to 952·99)
Cuba	3·83% (3·32% to 4·44%)	13,199·87 (10,707·03 to 15,888·90)	46,390·62 (40,904·53 to 52,063·99)	2,141·62 (1,869·89 to 2,438·10)	33,190·76 (28,818·05 to 38,293·13)	4·45% (3·91% to 5·08%)	17,834·25 (14,603·47 to 21,304·67)	47,709·63 (42,030·77 to 53,364·14)	1,819·00 (1,561·82 to 2,099·70)	29,875·38 (25,390·43 to 34,813·27)	4·14% (3·64% to 4·75%)	31,034·12 (25,664·68 to 36,632·81)	94,100·25 (85,567·36 to 102,905·43)	3,960·63 (3,590·24 to 4,343·24)	63,066·13 (56,502·40 to 69,799·49)
Dominica	2·71% (2·36% to 3·09%)	57·14 (45·66 to 68·84)	214·66 (194·99 to 235·98)	9·79 (8·74 to 11·00)	157·52 (140·11 to 176·58)	2·76% (2·39% to 3·13%)	63·93 (52·50 to 75·62)	140·30 (124·65 to 156·02)	5·48 (4·82 to 6·19)	76·37 (66·62 to 86·55)	2·74% (2·39% to 3·09%)	121·07 (99·52 to 143·51)	354·97 (324·18 to 384·14)	15·27 (14·01 to 16·74)	233·89 (213·54 to 256·47)
Dominican Republic	2·12% (1·87% to 2·40%)	6,759·18 (5,479·97 to 8,149·21)	18,341·36 (15,857·82 to 21,104·54)	692·66 (576·63 to 808·35)	11,582·18 (9,393·97 to 13,839·04)	2·30% (2·01% to 2·64%)	8,426·37 (6,965·93 to 9,989·27)	16,800·60 (14,344·58 to 19,447·48)	493·37 (384·73 to 611·35)	8,374·23 (6,395·53 to 10,862·25)	2·21% (1·95% to 2·52%)	15,185·55 (12,698·43 to 17,931·17)	35,141·96 (31,470·50 to 38,941·31)	1,186·03 (1,033·70 to 1,339·25)	19,956·41 (17,199·74 to 22,867·52)
Grenada	2·98% (2·59% to 3·38%)	102·28 (82·47 to 122·69)	289·25 (261·46 to 317·87)	11·15 (10·07 to 12·35)	186·97 (168·94 to 207·12)	3·31% (2·91% to 3·78%)	122·35 (101·60 to 144·85)	275·24 (247·37 to 303·73)	10·84 (9·48 to 12·27)	152·89 (135·87 to 171·16)	3·14% (2·75% to 3·56%)	224·63 (185·49 to 264·05)	564·49 (518·27 to 610·94)	21·99 (20·22 to 23·82)	339·86 (314·24 to 366·49)
Guyana	1·93% (1·70% to 2·19%)	425·45 (340·71 to 516·49)	1,317·84 (1,159·13 to 1,508·65)	43·51 (37·18 to 51·16)	892·39 (752·08 to 1,064·28)	2·01% (1·76% to 2·30%)	526·98 (429·03 to 630·17)	1,086·98 (951·71 to 1,229·76)	27·53 (23·30 to 32·34)	560·01 (463·00 to 668·59)	1·97% (1·73% to 2·23%)	952·43 (776·10 to 1,128·85)	2,404·83 (2,166·33 to 2,655·87)	71·04 (63·25 to 79·80)	1,452·40 (1,282·38 to 1,644·56)
Haiti	2·13% (1·88% to 2·41%)	7,343·88 (5,886·71 to 8,830·59)	28,142·19 (21,856·63 to 35,920·65)	1,033·45 (752·25 to 1,379·23)	20,798·31 (14,556·53 to 28,816·36)	2·33% (2·06% to 2·64%)	9,990·70 (8,209·89 to 11,937·80)	26,595·01 (18,748·61 to 35,690·60)	793·58 (451·34 to 1,206·10)	16,604·31 (9,011·63 to 25,158·43)	2·23% (1·97% to 2·53%)	17,334·58 (14,293·05 to 20,502·65)	54,737·20 (44,745·72 to 65,984·98)	1,827·03 (1,336·29 to 2,298·54)	37,402·62 (27,465·05 to 48,170·66)
Jamaica	2·90% (2·53% to 3·29%)	2,422·97 (1,948·44 to 2,895·84)	10,097·35 (8,556·13 to 11,826·53)	431·64 (357·57 to 517·19)	7,674·39 (6,217·10 to 9,312·03)	2·45% (2·14% to 2·79%)	2,392·40 (1,973·96 to 2,832·62)	4,193·88 (3,620·88 to 4,781·17)	125·27 (100·15 to 152·80)	1,801·49 (1,423·30 to 2,234·84)	2·67% (2·34% to 3·03%)	4,815·36 (3,997·45 to 5,671·92)	14,291·24 (12,596·33 to 16,141·83)	556·91 (481·14 to 641·11)	9,475·87 (8,057·34 to 11,070·01)
Saint Lucia	3·10% (2·72% to 3·50%)	165·72 (134·47 to 199·13)	621·60 (564·12 to 680·58)	25·92 (23·49 to 28·57)	455·88 (409·90 to 505·09)	2·90% (2·53% to 3·27%)	178·04 (146·31 to 210·53)	377·88 (336·71 to 419·39)	12·61 (11·16 to 14·30)	199·84 (174·03 to 228·65)	3·00% (2·64% to 3·37%)	343·77 (282·93 to 403·25)	999·49 (916·29 to 1,077·62)	38·53 (35·65 to 41·45)	655·72 (600·94 to 709·70)
Saint Vincent and the Grenadines	2·63% (2·28% to 2·98%)	91·64 (73·37 to 110·08)	283·95 (257·37 to 312·35)	10·85 (9·72 to 11·99)	192·31 (172·83 to 214·28)	2·41% (2·10% to 2·72%)	92·52 (76·51 to 109·66)	155·66 (137·88 to 174·03)	3·88 (3·43 to 4·39)	63·14 (55·60 to 71·71)	2·52% (2·21% to 2·84%)	184·17 (151·21 to 217·48)	439·62 (401·46 to 481·31)	14·73 (13·53 to 15·98)	255·45 (234·48 to 277·88)
Suriname	2·90% (2·55% to 3·30%)	496·92 (402·77 to 600·74)	1,329·77 (1,174·98 to 1,497·40)	46·39 (40·37 to 53·71)	832·85 (716·85 to 977·82)	3·27% (2·91% to 3·72%)	656·61 (540·77 to 779·18)	1,356·25 (1,197·11 to 1,519·49)	38·53 (33·45 to 44·47)	699·64 (603·29 to 808·58)	3·09% (2·74% to 3·50%)	1,153·53 (956·36 to 1,356·53)	2,686·02 (2,420·98 to 2,958·52)	84·91 (77·29 to 93·43)	1,532·49 (1,378·81 to 1,703·65)
Trinidad and Tobago	2·91% (2·53% to 3·30%)	1,214·81 (972·81 to 1,461·35)	3,427·39 (2,891·78 to 4,042·72)	116·26 (91·40 to 144·13)	2,212·58 (1,700·37 to 2,793·84)	2·75% (2·38% to 3·12%)	1,311·80 (1,078·75 to 1,568·32)	2,002·29 (1,697·16 to 2,325·54)	45·26 (34·50 to 58·25)	690·49 (513·34 to 901·76)	2·83% (2·47% to 3·21%)	2,526·61 (2,082·67 to 2,983·00)	5,429·68 (4,749·78 to 6,192·87)	161·52 (133·15 to 191·89)	2,903·06 (2,326·59 to 3,497·74)
Bolivia (Plurinational State of)	2·02% (1·76% to 2·28%)	7,039·37 (5,710·29 to 8,393·82)	25,426·17 (20,343·31 to 31,653·99)	1,138·40 (858·22 to 1,498·79)	18,386·80 (13,686·69 to 24,483·10)	2·02% (1·78% to 2·27%)	8,231·46 (6,799·82 to 9,654·34)	24,736·29 (19,855·02 to 29,208·86)	1,051·47 (746·76 to 1,303·55)	16,504·83 (11,729·37 to 20,615·80)	2·02% (1·78% to 2·27%)	15,270·84 (12,648·00 to 17,863·87)	50,162·46 (42,789·12 to 57,817·62)	2,189·87 (1,779·69 to 2,622·88)	34,891·63 (28,285·11 to 42,070·11)
Ecuador	2·07% (1·82% to 2·33%)	10,379·56 (8,458·21 to 12,458·67)	28,600·22 (25,286·38 to 32,650·95)	1,454·86 (1,268·28 to 1,689·43)	18,220·66 (15,572·21 to 21,548·92)	1·94% (1·70% to 2·19%)	11,514·78 (9,401·98 to 13,575·04)	25,012·40 (21,988·03 to 28,396·86)	1,089·27 (933·97 to 1,274·35)	13,497·62 (11,498·40 to 16,161·38)	2·00% (1·77% to 2·26%)	21,894·34 (18,023·50 to 25,635·21)	53,612·61 (48,103·95 to 60,028·00)	2,544·13 (2,284·77 to 2,845·48)	31,718·27 (28,159·75 to 36,264·66)
Peru	2·16% (1·89% to 2·45%)	21,979·06 (17,827·60 to 26,116·99)	47,867·63 (40,642·01 to 56,485·62)	1,739·48 (1,349·01 to 2,292·06)	25,888·57 (20,006·60 to 33,549·53)	2·07% (1·83% to 2·33%)	24,500·81 (20,343·85 to 28,739·37)	43,781·16 (36,771·57 to 50,734·95)	1,360·64 (916·46 to 1,708·85)	19,280·35 (12,902·68 to 24,430·15)	2·12% (1·85% to 2·39%)	46,479·86 (38,768·17 to 54,523·32)	91,648·79 (80,531·25 to 102,990·75)	3,100·12 (2,623·66 to 3,738·73)	45,168·92 (38,104·91 to 53,578·04)
Colombia	3·22% (2·83% to 3·67%)	56,582·49 (45,770·10 to 68,332·86)	156,160·99 (138,945·60 to 173,502·32)	7,134·48 (6,301·55 to 8,042·03)	99,578·51 (86,653·62 to 113,541·05)	3·05% (2·67% to 3·45%)	64,238·16 (52,049·48 to 76,564·26)	145,172·86 (128,580·72 to 162,938·47)	6,679·19 (5,825·49 to 7,698·47)	80,934·70 (69,619·80 to 94,402·77)	3·13% (2·76% to 3·55%)	120,820·65 (99,324·17 to 142,493·11)	301,333·85 (274,247·82 to 330,320·29)	13,813·67 (12,620·06 to 15,120·71)	180,513·20 (163,526·44 to 200,657·54)
Costa Rica	3·11% (2·72% to 3·55%)	4,944·87 (3,999·69 to 5,928·67)	13,018·29 (11,763·63 to 14,360·31)	634·16 (575·93 to 696·47)	8,073·41 (7,334·17 to 8,897·75)	3·18% (2·78% to 3·65%)	6,190·79 (5,070·61 to 7,353·15)	11,703·66 (10,349·01 to 13,074·26)	491·81 (421·66 to 560·58)	5,512·87 (4,804·18 to 6,234·19)	3·15% (2·75% to 3·60%)	11,135·66 (9,134·59 to 13,119·20)	24,721·95 (22,514·31 to 27,005·16)	1,125·98 (1,034·72 to 1,215·10)	13,586·28 (12,541·84 to 14,633·00)
El Salvador	2·43% (2·13% to 2·79%)	4,821·05 (3,920·96 to 5,784·63)	11,544·90 (10,005·76 to 13,350·23)	490·72 (404·71 to 592·92)	6,723·86 (5,413·62 to 8,326·78)	2·89% (2·53% to 3·29%)	7,561·24 (6,247·32 to 8,949·34)	14,427·72 (12,387·41 to 16,868·66)	525·84 (416·08 to 668·74)	6,866·49 (5,376·76 to 8,887·19)	2·68% (2·34% to 3·04%)	12,382·28 (10,262·87 to 14,592·04)	25,972·62 (22,848·93 to 29,387·91)	1,016·56 (876·69 to 1,213·04)	13,590·34 (11,561·59 to 16,290·80)
Guatemala	2·07% (1·83% to 2·34%)	11,902·90 (9,671·12 to 14,222·56)	25,232·89 (22,268·42 to 28,239·42)	813·69 (713·40 to 934·27)	13,329·99 (11,630·60 to 15,456·63)	2·32% (2·03% to 2·62%)	16,383·33 (13,505·91 to 19,311·14)	26,959·11 (23,456·40 to 30,551·90)	639·23 (548·52 to 747·18)	10,575·78 (9,001·08 to 12,352·12)	2·19% (1·93% to 2·48%)	28,286·23 (23,251·75 to 33,189·93)	52,192·00 (46,558·01 to 57,776·36)	1,452·92 (1,313·43 to 1,596·60)	23,905·77 (21,598·98 to 26,286·83)
Honduras	2·37% (2·10% to 2·69%)	7,736·30 (6,283·69 to 9,252·35)	20,535·02 (16,820·02 to 24,256·80)	700·79 (543·07 to 890·61)	12,798·71 (9,353·23 to 16,383·42)	2·72% (2·40% to 3·08%)	10,742·18 (8,903·15 to 12,835·19)	26,184·25 (21,282·38 to 32,547·56)	835·52 (561·87 to 1,217·98)	15,442·06 (10,789·26 to 21,585·42)	2·55% (2·26% to 2·89%)	18,478·49 (15,305·98 to 21,699·86)	46,719·26 (40,072·89 to 53,724·03)	1,536·31 (1,229·06 to 1,924·67)	28,240·78 (22,743·24 to 34,899·58)
Mexico	2·52% (2·27% to 2·78%)	109,757·36 (89,693·52 to 128,274·23)	341,508·36 (318,394·62 to 364,947·16)	15,917·04 (15,380·41 to 16,734·37)	231,751·01 (222,742·90 to 245,128·78)	3·51% (3·14% to 3·90%)	184,242·66 (154,399·30 to 212,189·75)	359,604·11 (325,930·10 to 389,729·54)	13,008·70 (12,361·34 to 13,823·07)	175,361·45 (166,424·65 to 189,512·04)	3·03% (2·71% to 3·35%)	294,000·01 (244,038·15 to 339,872·49)	701,112·48 (649,224·45 to 750,465·76)	28,925·74 (28,114·07 to 29,909·38)	407,112·46 (394,512·12 to 424,720·27)
Nicaragua	2·17% (1·91% to 2·48%)	4,816·91 (3,876·82 to 5,789·10)	10,182·39 (8,980·69 to 11,511·73)	364·14 (316·00 to 419·94)	5,365·48 (4,589·41 to 6,299·06)	2·44% (2·15% to 2·76%)	6,417·12 (5,246·96 to 7,542·52)	11,567·89 (10,099·77 to 13,058·63)	389·01 (282·58 to 453·52)	5,150·78 (3,937·28 to 6,037·15)	2·31% (2·04% to 2·61%)	11,234·03 (9,275·02 to 13,182·00)	21,750·28 (19,511·26 to 24,137·34)	753·15 (647·12 to 838·75)	10,516·26 (9,281·39 to 11,763·63)
Panama	2·63% (2·31% to 3·01%)	3,644·64 (2,961·40 to 4,369·39)	8,035·59 (7,177·54 to 8,950·63)	329·07 (300·76 to 358·80)	4,390·95 (3,968·98 to 4,828·15)	2·74% (2·39% to 3·14%)	4,359·50 (3,609·72 to 5,191·93)	7,888·95 (6,949·85 to 8,808·18)	291·95 (256·34 to 326·45)	3,529·45 (3,126·57 to 3,969·59)	2·69% (2·35% to 3·06%)	8,004·14 (6,596·96 to 9,423·53)	15,924·53 (14,365·02 to 17,570·97)	621·03 (578·06 to 662·84)	7,920·39 (7,365·48 to 8,516·22)
Venezuela (Bolivarian Republic of)	3·28% (2·85% to 3·73%)	35,207·16 (28,312·13 to 42,329·68)	80,510·58 (69,619·22 to 92,116·89)	2,664·93 (2,245·15 to 3,166·41)	45,303·41 (37,430·82 to 54,455·81)	3·70% (3·23% to 4·22%)	46,200·14 (37,767·16 to 54,641·96)	80,318·96 (69,009·71 to 90,870·98)	2,306·19 (1,879·26 to 2,752·61)	34,118·82 (27,531·24 to 41,422·07)	3·49% (3·06% to 3·97%)	81,407·31 (66,743·08 to 96,077·15)	160,829·54 (143,244·52 to 179,726·52)	4,971·12 (4,382·83 to 5,632·27)	79,422·23 (69,725·22 to 91,056·88)
Brazil	3·89% (3·51% to 4·30%)	200,027·25 (162,743·67 to 239,853·25)	819,749·25 (779,074·11 to 862,824·14)	36,163·80 (35,208·73 to 37,321·25)	619,722·00 (602,816·21 to 639,375·46)	4·49% (4·07% to 4·99%)	284,116·52 (237,353·91 to 332,110·21)	748,437·60 (693,940·87 to 799,322·70)	28,997·64 (27,757·83 to 30,226·88)	464,321·08 (444,293·55 to 484,228·96)	4·20% (3·80% to 4·65%)	484,143·77 (406,073·95 to 560,421·75)	1,568,186·84 (1,481,394·87 to 1,652,872·15)	65,161·44 (63,600·06 to 67,043·60)	1,084,043·07 (1,056,579·42 to 1,115,908·91)
Paraguay	2·87% (2·52% to 3·27%)	5,028·56 (3,994·71 to 6,118·93)	15,648·72 (13,225·75 to 18,197·84)	630·69 (511·61 to 759·80)	10,620·16 (8,387·97 to 13,052·35)	2·81% (2·47% to 3·18%)	5,653·50 (4,682·32 to 6,728·38)	9,933·62 (8,441·80 to 12,401·44)	276·99 (209·86 to 424·28)	4,280·12 (3,134·57 to 6,762·49)	2·84% (2·51% to 3·21%)	10,682·06 (8,887·36 to 12,734·97)	25,582·34 (22,445·67 to 29,290·61)	907·68 (763·06 to 1,100·80)	14,900·28 (12,321·65 to 18,236·03)
Algeria	3·88% (3·44% to 4·39%)	69,532·36 (56,070·10 to 83,279·57)	111,192·62 (95,350·34 to 126,206·54)	2,435·87 (2,033·82 to 2,976·10)	41,660·26 (35,048·79 to 50,870·43)	2·59% (2·32% to 2·90%)	51,780·81 (42,426·46 to 60,890·59)	76,348·91 (64,993·30 to 87,270·51)	1,343·13 (933·34 to 1,676·38)	24,568·09 (17,054·23 to 30,360·10)	3·24% (2·90% to 3·63%)	121,313·17 (98,838·18 to 142,592·65)	187,541·52 (163,958·41 to 209,942·67)	3,779·00 (3,243·21 to 4,421·11)	66,228·35 (55,493·51 to 77,035·90)
Bahrain	3·40% (2·94% to 3·92%)	2,734·20 (2,136·82 to 3,360·83)	3,626·81 (3,022·96 to 4,281·02)	48·13 (41·58 to 55·75)	892·61 (766·96 to 1,045·99)	3·35% (2·87% to 3·84%)	1,872·72 (1,505·57 to 2,266·51)	2,352·21 (1,959·39 to 2,814·10)	28·84 (22·79 to 46·29)	479·49 (374·22 to 780·05)	3·38% (2·95% to 3·87%)	4,606·92 (3,676·77 to 5,534·85)	5,979·02 (5,033·99 to 7,010·34)	76·97 (67·23 to 97·32)	1,372·10 (1,197·78 to 1,717·41)
Egypt	3·30% (2·91% to 3·70%)	143,647·35 (115,424·84 to 172,878·55)	349,847·95 (294,664·64 to 405,666·95)	8,650·72 (6,626·41 to 10,551·71)	206,200·60 (155,208·70 to 252,968·42)	3·18% (2·78% to 3·63%)	148,516·24 (120,335·85 to 177,347·12)	246,937·75 (207,324·76 to 294,800·23)	3,798·32 (2,874·79 to 5,216·51)	98,421·51 (72,138·15 to 141,630·52)	3·24% (2·85% to 3·65%)	292,163·59 (236,835·58 to 348,701·19)	596,785·70 (520,448·67 to 676,150·99)	12,449·03 (10,201·73 to 14,705·32)	304,622·11 (247,070·63 to 361,428·48)
Iran (Islamic Republic of)	1·71% (1·55% to 1·89%)	63,077·19 (51,430·58 to 74,709·64)	187,620·79 (174,191·90 to 200,893·41)	6,976·83 (6,642·91 to 7,403·18)	124,543·60 (118,015·69 to 132,623·99)	2·61% (2·33% to 2·91%)	105,542·46 (86,506·58 to 123,350·01)	174,305·05 (154,257·65 to 194,025·75)	4,207·30 (3,842·88 to 4,699·22)	68,762·58 (62,944·32 to 76,191·54)	2·16% (1·94% to 2·38%)	168,619·65 (139,162·84 to 196,556·72)	361,925·84 (330,115·51 to 392,839·28)	11,184·13 (10,696·22 to 11,954·95)	193,306·19 (183,747·17 to 207,284·06)
Iraq	2·09% (1·83% to 2·38%)	40,423·62 (32,189·95 to 49,030·91)	53,448·86 (44,825·38 to 61,902·44)	694·40 (617·26 to 781·34)	13,025·24 (11,553·24 to 14,706·13)	2·35% (2·03% to 2·72%)	49,152·84 (39,381·35 to 58,930·45)	60,015·99 (49,726·23 to 69,954·51)	494·19 (423·89 to 647·50)	10,863·14 (9,320·44 to 13,366·76)	2·22% (1·94% to 2·53%)	89,576·46 (72,719·31 to 106,948·31)	113,464·85 (95,838·01 to 131,228·25)	1,188·59 (1,078·50 to 1,354·88)	23,888·38 (21,694·48 to 26,642·74)
Jordan	2·13% (1·87% to 2·43%)	10,651·83 (8,387·29 to 12,839·38)	17,208·60 (14,758·02 to 19,663·99)	357·75 (304·86 to 424·97)	6,556·77 (5,593·97 to 7,855·27)	2·20% (1·88% to 2·52%)	11,019·69 (8,799·44 to 13,372·63)	13,392·09 (11,150·24 to 15,675·50)	129·24 (102·54 to 172·47)	2,372·40 (1,856·62 to 3,210·32)	2·16% (1·89% to 2·46%)	21,671·52 (17,394·69 to 26,003·76)	30,600·68 (26,259·82 to 34,946·33)	486·99 (425·83 to 561·71)	8,929·16 (7,799·07 to 10,306·35)
Kuwait	2·70% (2·32% to 3·08%)	5,489·12 (4,324·64 to 6,637·11)	6,715·54 (5,529·36 to 7,929·28)	67·39 (60·26 to 75·35)	1,226·43 (1,092·34 to 1,366·25)	2·64% (2·26% to 3·08%)	5,167·63 (4,092·50 to 6,309·39)	5,658·24 (4,571·78 to 6,796·15)	20·84 (17·67 to 26·26)	490·61 (406·82 to 650·19)	2·67% (2·32% to 3·04%)	10,656·75 (8,502·12 to 12,788·30)	12,373·78 (10,183·87 to 14,516·15)	88·23 (80·12 to 96·69)	1,717·04 (1,555·82 to 1,910·24)
Lebanon	2·52% (2·21% to 2·84%)	10,711·29 (8,638·71 to 12,877·48)	19,064·35 (16,173·29 to 21,856·60)	452·37 (348·74 to 560·61)	8,353·06 (6,263·15 to 10,209·79)	3·48% (3·04% to 3·99%)	16,903·11 (13,694·90 to 20,307·85)	24,021·99 (19,913·66 to 27,938·98)	466·82 (304·33 to 631·01)	7,118·87 (4,306·71 to 9,837·83)	2·99% (2·64% to 3·39%)	27,614·40 (22,511·35 to 32,541·13)	43,086·34 (36,850·11 to 48,951·07)	919·20 (709·05 to 1,113·50)	15,471·93 (11,703·02 to 18,754·44)
Libya	3·01% (2·65% to 3·41%)	9,310·38 (7,386·19 to 11,223·88)	21,259·27 (17,508·04 to 25,645·47)	583·90 (442·55 to 770·25)	11,948·89 (8,908·65 to 16,108·54)	2·92% (2·54% to 3·31%)	9,755·48 (7,796·43 to 11,668·79)	15,704·51 (12,357·38 to 18,539·60)	276·98 (145·16 to 361·60)	5,949·04 (2,924·90 to 8,063·98)	2·96% (2·61% to 3·34%)	19,065·85 (15,370·48 to 22,667·39)	36,963·78 (31,222·69 to 42,246·02)	860·88 (653·01 to 1,071·88)	17,897·93 (13,559·16 to 22,265·90)
Morocco	3·87% (3·41% to 4·37%)	59,963·60 (48,142·16 to 71,752·14)	121,198·56 (101,226·59 to 141,977·13)	3,345·84 (2,580·24 to 4,309·82)	61,234·96 (46,577·61 to 79,920·96)	3·85% (3·38% to 4·36%)	67,642·59 (55,116·61 to 80,148·13)	99,551·68 (82,363·44 to 116,367·19)	1,661·90 (1,167·27 to 2,243·93)	31,909·08 (20,042·96 to 43,894·12)	3·86% (3·43% to 4·36%)	127,606·19 (105,085·68 to 149,972·39)	220,750·23 (188,764·33 to 249,705·01)	5,007·75 (4,044·46 to 6,207·71)	93,144·05 (74,290·23 to 114,893·43)
Palestine	1·67% (1·46% to 1·89%)	3,597·65 (2,842·61 to 4,328·53)	6,474·39 (5,643·06 to 7,281·70)	144·89 (128·13 to 164·42)	2,876·74 (2,539·68 to 3,262·50)	1·88% (1·64% to 2·16%)	4,469·52 (3,585·51 to 5,336·32)	6,080·98 (5,112·62 to 7,119·44)	93·53 (78·32 to 133·05)	1,611·46 (1,345·56 to 2,231·22)	1·77% (1·56% to 2·01%)	8,067·17 (6,518·05 to 9,560·79)	12,555·38 (10,817·18 to 14,259·77)	238·41 (213·86 to 283·15)	4,488·21 (4,034·76 to 5,282·45)
Oman	1·73% (1·47% to 2·01%)	4,527·51 (3,546·55 to 5,597·75)	5,702·19 (4,636·49 to 6,832·17)	69·21 (54·15 to 86·01)	1,174·68 (893·89 to 1,496·36)	1·75% (1·50% to 2·02%)	2,743·10 (2,193·50 to 3,314·82)	3,160·23 (2,584·09 to 3,711·15)	28·10 (20·41 to 34·87)	417·13 (298·87 to 534·80)	1·74% (1·50% to 2·00%)	7,270·61 (5,735·05 to 8,813·60)	8,862·42 (7,255·89 to 10,459·12)	97·32 (79·73 to 115·78)	1,591·81 (1,272·60 to 1,937·37)
Qatar	2·64% (2·26% to 3·06%)	4,832·31 (3,737·14 to 6,004·35)	5,686·65 (4,569·68 to 6,871·23)	35·35 (28·32 to 43·52)	854·34 (675·23 to 1,072·60)	2·66% (2·25% to 3·15%)	1,810·56 (1,432·44 to 2,239·72)	2,081·38 (1,677·22 to 2,520·06)	10·77 (7·99 to 17·36)	270·83 (200·37 to 419·03)	2·65% (2·26% to 3·06%)	6,642·86 (5,167·99 to 8,209·86)	7,768·03 (6,254·84 to 9,326·94)	46·12 (38·03 to 57·27)	1,125·17 (917·82 to 1,419·92)
Saudi Arabia	1·84% (1·60% to 2·11%)	32,616·07 (25,640·98 to 39,834·88)	54,462·62 (46,222·57 to 63,510·62)	1,048·30 (839·66 to 1,258·65)	21,846·55 (17,061·37 to 26,841·05)	2·04% (1·76% to 2·35%)	29,828·65 (24,024·65 to 36,041·61)	42,597·77 (35,561·70 to 50,178·93)	595·15 (404·04 to 761·04)	12,769·12 (8,528·27 to 17,056·85)	1·92% (1·68% to 2·19%)	62,444·72 (49,668·95 to 75,467·00)	97,060·39 (82,433·92 to 111,590·91)	1,643·46 (1,360·63 to 1,935·42)	34,615·66 (28,008·21 to 41,118·88)
Syrian Arab Republic	3·14% (2·75% to 3·56%)	25,414·91 (20,394·35 to 30,341·05)	46,690·71 (39,723·03 to 53,609·54)	1,139·45 (906·56 to 1,407·22)	21,275·80 (16,695·02 to 26,561·39)	3·00% (2·61% to 3·40%)	26,715·46 (21,493·14 to 31,680·91)	39,677·91 (33,533·14 to 45,971·92)	581·07 (444·08 to 790·37)	12,962·46 (9,741·18 to 16,887·19)	3·07% (2·69% to 3·45%)	52,130·37 (42,214·77 to 61,900·89)	86,368·63 (75,210·61 to 97,380·67)	1,720·52 (1,438·13 to 2,038·76)	34,238·26 (28,593·95 to 40,382·80)
Tunisia	4·50% (3·97% to 5·09%)	22,380·24 (18,071·01 to 26,865·52)	41,663·31 (34,934·36 to 48,868·15)	1,277·61 (978·03 to 1,644·04)	19,283·07 (14,270·05 to 24,994·72)	2·68% (2·37% to 3·00%)	15,483·69 (12,603·14 to 18,126·75)	23,783·43 (20,052·80 to 28,246·57)	557·52 (397·15 to 786·83)	8,299·74 (5,896·28 to 11,666·89)	3·59% (3·18% to 4·02%)	37,863·93 (30,954·06 to 44,517·96)	65,446·73 (56,324·27 to 75,395·43)	1,835·14 (1,475·44 to 2,270·20)	27,582·81 (21,842·68 to 34,190·98)
Turkey	5·69% (5·13% to 6·30%)	174,552·17 (139,618·29 to 209,442·27)	488,401·58 (437,831·84 to 541,805·97)	19,242·69 (17,015·67 to 21,518·62)	313,849·41 (274,954·92 to 352,079·90)	6·43% (5·73% to 7·28%)	226,582·17 (182,631·34 to 272,645·18)	340,328·07 (291,228·22 to 390,617·14)	7,674·80 (5,419·52 to 8,965·47)	113,745·90 (86,993·91 to 132,564·36)	6·06% (5·48% to 6·73%)	401,134·34 (326,952·82 to 469,983·22)	828,729·65 (742,516·86 to 912,743·74)	26,917·50 (23,377·97 to 29,521·75)	427,595·31 (376,675·17 to 470,761·31)
United Arab Emirates	4·54% (3·89% to 5·32%)	28,471·16 (22,127·74 to 35,632·52)	61,664·60 (49,840·05 to 75,311·71)	896·71 (647·90 to 1,196·27)	33,193·44 (23,641·37 to 44,781·54)	2·84% (2·42% to 3·34%)	7,486·51 (5,817·52 to 9,222·85)	10,696·45 (8,829·18 to 12,536·98)	111·51 (81·91 to 146·69)	3,209·94 (2,294·30 to 4,274·26)	4·08% (3·51% to 4·79%)	35,957·67 (27,938·78 to 44,621·27)	72,361·04 (59,598·90 to 86,412·82)	1,008·22 (758·25 to 1,313·18)	36,403·37 (26,860·62 to 47,925·44)
Yemen	2·02% (1·77% to 2·27%)	26,853·23 (21,360·32 to 32,374·09)	66,889·98 (53,397·62 to 85,835·02)	1,843·62 (1,299·76 to 2,572·23)	40,036·75 (27,678·96 to 58,280·66)	2·19% (1·89% to 2·52%)	32,430·22 (26,245·52 to 39,013·18)	56,297·58 (44,498·97 to 69,025·14)	1,033·67 (690·39 to 1,491·70)	23,867·36 (14,109·49 to 34,452·85)	2·10% (1·85% to 2·39%)	59,283·45 (47,897·14 to 70,256·86)	123,187·56 (101,328·36 to 149,816·83)	2,877·29 (2,084·05 to 3,834·46)	63,904·11 (44,172·02 to 86,577·35)
Afghanistan	2·11% (1·84% to 2·42%)	30,167·28 (23,868·65 to 36,810·38)	63,501·58 (49,049·14 to 85,946·80)	1,394·74 (809·43 to 2,167·45)	33,334·30 (20,725·31 to 54,285·44)	2·85% (2·45% to 3·27%)	44,943·73 (35,934·46 to 53,902·40)	92,060·45 (69,876·33 to 127,120·56)	1,793·96 (1,127·64 to 2,878·01)	47,116·71 (28,468·21 to 81,235·13)	2·47% (2·16% to 2·83%)	75,111·02 (60,121·45 to 89,903·09)	155,562·03 (125,659·32 to 200,721·56)	3,188·70 (2,310·71 to 4,587·25)	80,451·01 (56,051·73 to 121,495·46)
Bangladesh	3·05% (2·69% to 3·45%)	229,913·64 (189,740·48 to 273,439·99)	999,115·58 (871,602·93 to 1,149,019·27)	42,207·98 (35,970·45 to 49,206·02)	769,201·94 (640,531·71 to 915,937·51)	3·20% (2·82% to 3·60%)	329,215·59 (273,983·98 to 384,989·04)	765,664·76 (658,637·49 to 885,559·25)	22,421·77 (18,091·41 to 27,954·48)	436,449·17 (350,152·19 to 540,581·04)	3·12% (2·76% to 3·49%)	559,129·22 (470,850·82 to 644,519·09)	1,764,780·33 (1,598,914·97 to 1,955,165·09)	64,629·75 (57,515·62 to 73,493·36)	1,205,651·11 (1,055,486·74 to 1,392,394·09)
Bhutan	2·02% (1·78% to 2·28%)	1,259·95 (1,049·35 to 1,461·52)	4,839·52 (3,714·31 to 6,197·82)	206·95 (148·27 to 279·51)	3,579·57 (2,494·76 to 4,891·41)	2·16% (1·92% to 2·44%)	1,400·98 (1,169·49 to 1,642·46)	3,901·29 (3,032·03 to 5,104·91)	147·29 (96·61 to 212·59)	2,500·31 (1,616·89 to 3,649·27)	2·09% (1·85% to 2·35%)	2,660·93 (2,233·90 to 3,066·47)	8,740·81 (7,358·59 to 10,365·59)	354·24 (283·81 to 440·45)	6,079·88 (4,805·33 to 7,642·48)
India	3·63% (3·25% to 4·02%)	3,632,585·56 (3,040,944·74 to 4,172,403·98)	12,845,038·18 (11,077,329·54 to 14,512,218·52)	501,052·95 (418,257·89 to 576,972·60)	9,212,452·62 (7,570,633·46 to 10,797,812·53)	4·11% (3·69% to 4·55%)	4,091,743·51 (3,446,678·56 to 4,702,331·08)	11,853,575·34 (9,821,632·85 to 13,641,577·45)	457,543·52 (336,613·85 to 547,585·42)	7,761,831·83 (5,777,546·91 to 9,431,361·13)	3·86% (3·46% to 4·27%)	7,724,329·07 (6,586,826·07 to 8,812,118·47)	24,698,613·52 (21,465,600·54 to 27,543,139·41)	958,596·47 (792,841·99 to 1,075,384·14)	16,974,284·45 (14,019,793·11 to 19,295,561·93)
Nepal	3·72% (3·25% to 4·22%)	64,281·19 (53,250·47 to 74,875·08)	225,719·04 (175,617·94 to 264,467·67)	8,976·71 (6,355·87 to 10,814·83)	161,437·85 (110,437·04 to 198,286·26)	4·29% (3·75% to 4·84%)	95,238·80 (79,793·04 to 111,636·67)	255,983·65 (193,588·00 to 354,650·49)	9,001·63 (5,673·50 to 13,783·42)	160,744·85 (97,487·88 to 255,877·23)	4·02% (3·54% to 4·52%)	159,519·99 (133,375·28 to 184,727·64)	481,702·69 (409,249·79 to 589,214·73)	17,978·33 (14,676·14 to 22,927·10)	322,182·70 (255,419·52 to 422,306·50)
Pakistan	2·14% (1·89% to 2·41%)	285,287·26 (236,757·57 to 332,909·02)	955,894·92 (764,181·80 to 1,162,767·15)	34,014·67 (25,180·45 to 43,584·67)	670,607·66 (476,869·61 to 878,320·03)	2·03% (1·79% to 2·30%)	298,867·61 (248,102·55 to 353,539·09)	596,992·48 (491,236·60 to 741,296·79)	16,134·51 (11,488·64 to 23,189·82)	298,124·86 (205,030·58 to 431,598·84)	2·08% (1·85% to 2·35%)	584,154·87 (486,917·56 to 673,638·03)	1,552,887·40 (1,327,992·57 to 1,810,966·93)	50,149·18 (41,066·88 to 60,981·77)	968,732·52 (768,060·26 to 1,213,989·60)
Angola	1·26% (1·10% to 1·44%)	20,543·20 (16,647·41 to 24,418·71)	45,780·86 (38,795·81 to 53,228·00)	1,102·01 (855·81 to 1,337·00)	25,237·66 (19,560·46 to 31,606·88)	1·41% (1·25% to 1·60%)	29,813·13 (24,557·47 to 35,212·43)	56,654·96 (46,110·64 to 72,416·55)	1,175·26 (785·97 to 1,921·45)	26,841·83 (17,787·06 to 41,687·04)	1·33% (1·17% to 1·52%)	50,356·33 (41,666·25 to 59,230·95)	102,435·82 (88,465·70 to 120,619·36)	2,277·27 (1,861·62 to 3,029·60)	52,079·49 (41,932·38 to 68,064·56)
Central African Republic	1·81% (1·58% to 2·06%)	4,953·97 (4,010·15 to 5,871·64)	14,955·46 (11,577·69 to 19,522·13)	390·53 (271·21 to 548·57)	10,001·48 (6,825·72 to 14,560·71)	1·83% (1·61% to 2·07%)	6,160·53 (5,084·90 to 7,246·98)	13,527·46 (10,020·05 to 17,990·22)	322·80 (180·20 to 520·45)	7,366·93 (4,047·75 to 11,534·51)	1·82% (1·60% to 2·06%)	11,114·51 (9,159·46 to 13,020·93)	28,482·92 (22,941·00 to 34,745·51)	713·34 (508·45 to 955·12)	17,368·41 (11,976·60 to 23,216·62)
Congo	1·51% (1·32% to 1·72%)	4,414·44 (3,596·33 to 5,239·90)	10,417·85 (8,644·21 to 12,354·07)	279·56 (215·39 to 355·79)	6,003·41 (4,491·76 to 7,933·19)	1·72% (1·52% to 1·96%)	6,191·39 (5,110·50 to 7,288·21)	14,615·42 (11,793·00 to 18,025·39)	396·88 (273·66 to 573·34)	8,424·03 (5,762·04 to 11,645·37)	1·62% (1·43% to 1·84%)	10,605·84 (8,763·39 to 12,431·77)	25,033·27 (21,390·57 to 28,705·24)	676·45 (534·78 to 846·58)	14,427·44 (11,221·33 to 17,761·85)
Democratic Republic of the Congo	1·48% (1·30% to 1·66%)	71,183·86 (57,933·82 to 83,882·56)	178,474·92 (141,452·53 to 220,497·62)	4,725·94 (3,223·53 to 6,542·95)	107,291·06 (73,526·29 to 149,625·66)	1·74% (1·54% to 1·96%)	101,800·11 (84,392·90 to 118,743·73)	218,274·34 (168,604·98 to 293,504·88)	5,678·46 (3,471·96 to 9,681·66)	116,474·23 (70,837·15 to 188,176·84)	1·61% (1·43% to 1·81%)	172,983·97 (144,221·20 to 200,890·52)	396,749·26 (329,689·51 to 475,466·13)	10,404·41 (7,723·00 to 13,948·40)	223,765·29 (166,158·80 to 294,910·42)
Equatorial Guinea	0·82% (0·72% to 0·94%)	714·51 (584·14 to 843·12)	1,493·43 (1,215·04 to 1,801·44)	38·30 (28·63 to 50·03)	778·93 (559·20 to 1,059·03)	1·22% (1·07% to 1·38%)	1,105·13 (912·42 to 1,298·19)	2,212·88 (1,651·55 to 3,101·81)	56·01 (30·70 to 100·25)	1,107·75 (578·22 to 1,958·01)	1·01% (0·89% to 1·14%)	1,819·64 (1,512·63 to 2,129·30)	3,706·32 (2,896·26 to 4,769·28)	94·31 (60·35 to 141·11)	1,886·67 (1,171·61 to 2,939·48)
Gabon	1·57% (1·38% to 1·77%)	1,550·16 (1,268·69 to 1,828·75)	3,937·52 (3,427·22 to 4,594·40)	114·82 (97·00 to 136·37)	2,387·36 (1,974·22 to 2,980·23)	1·50% (1·32% to 1·71%)	1,910·60 (1,588·73 to 2,249·85)	3,393·82 (2,824·67 to 4,153·61)	82·39 (56·20 to 122·79)	1,483·23 (1,002·16 to 2,173·81)	1·53% (1·35% to 1·74%)	3,460·75 (2,892·30 to 4,042·40)	7,331·34 (6,371·33 to 8,531·35)	197·21 (161·66 to 246·39)	3,870·59 (3,135·05 to 4,849·96)
Burundi	1·15% (1·01% to 1·30%)	7,548·88 (6,141·33 to 8,874·52)	23,300·15 (18,850·60 to 28,487·19)	680·59 (504·46 to 862·08)	15,751·27 (11,582·18 to 20,766·95)	1·02% (0·90% to 1·15%)	8,331·63 (6,924·73 to 9,750·64)	18,709·50 (15,084·34 to 23,053·26)	440·87 (317·87 to 600·33)	10,377·87 (7,182·96 to 14,536·01)	1·09% (0·96% to 1·22%)	15,880·51 (13,198·59 to 18,471·78)	42,009·65 (36,212·10 to 49,375·99)	1,121·46 (923·21 to 1,371·07)	26,129·14 (20,909·12 to 33,008·39)
Comoros	1·30% (1·14% to 1·48%)	562·38 (463·40 to 660·71)	1,655·33 (1,283·26 to 1,967·75)	56·31 (38·57 to 70·19)	1,092·96 (730·39 to 1,391·22)	1·37% (1·20% to 1·55%)	731·85 (605·49 to 860·80)	1,530·98 (1,270·42 to 1,987·66)	38·99 (29·01 to 58·00)	799·14 (588·85 to 1,217·87)	1·34% (1·18% to 1·52%)	1,294·22 (1,084·80 to 1,504·61)	3,186·32 (2,739·98 to 3,666·76)	95·30 (75·75 to 114·04)	1,892·09 (1,500·39 to 2,289·49)
Djibouti	1·15% (1·01% to 1·32%)	833·91 (674·57 to 993·23)	2,212·83 (1,754·72 to 2,722·61)	61·29 (43·31 to 80·72)	1,378·92 (950·81 to 1,886·64)	1·05% (0·92% to 1·20%)	821·46 (669·31 to 978·64)	1,501·27 (1,135·45 to 2,027·18)	28·95 (13·91 to 49·76)	679·81 (321·05 to 1,179·34)	1·11% (0·97% to 1·26%)	1,655·37 (1,355·30 to 1,946·33)	3,714·09 (2,963·33 to 4,593·57)	90·24 (60·45 to 121·72)	2,058·73 (1,328·32 to 2,911·92)
Eritrea	0·97% (0·85% to 1·10%)	3,392·57 (2,714·26 to 4,035·73)	11,941·86 (8,792·67 to 15,807·44)	307·75 (199·24 to 422·72)	8,549·29 (5,452·43 to 12,507·84)	1·07% (0·93% to 1·21%)	4,624·04 (3,815·65 to 5,465·97)	10,893·78 (8,531·28 to 14,687·19)	265·90 (177·34 to 411·51)	6,269·74 (4,111·23 to 10,013·89)	1·02% (0·89% to 1·15%)	8,016·61 (6,628·76 to 9,356·39)	22,835·64 (18,329·45 to 27,364·12)	573·65 (408·07 to 731·23)	14,819·03 (10,432·98 to 19,318·82)
Ethiopia	0·85% (0·76% to 0·95%)	53,429·06 (44,248·61 to 62,407·83)	141,140·60 (106,999·00 to 162,855·67)	4,532·34 (2,828·33 to 5,399·78)	87,711·53 (54,189·29 to 107,442·76)	0·88% (0·79% to 0·97%)	66,538·13 (55,425·06 to 76,987·26)	126,867·10 (108,836·85 to 147,463·92)	2,735·09 (2,232·34 to 3,429·74)	60,328·98 (46,623·87 to 78,604·12)	0·86% (0·77% to 0·96%)	119,967·19 (100,228·64 to 138,825·51)	268,007·70 (235,629·93 to 298,427·69)	7,267·42 (5,827·96 to 8,320·43)	148,040·51 (121,417·27 to 172,135·00)
Kenya	1·02% (0·91% to 1·13%)	29,736·91 (24,555·85 to 34,858·84)	87,388·60 (71,883·10 to 100,571·45)	2,650·15 (1,944·37 to 3,171·11)	57,651·70 (42,323·04 to 69,689·51)	1·14% (1·02% to 1·27%)	41,061·30 (34,158·79 to 47,396·03)	87,084·52 (72,531·94 to 131,861·33)	2,180·91 (1,643·65 to 4,065·56)	46,023·22 (34,289·26 to 89,719·30)	1·08% (0·97% to 1·20%)	70,798·21 (59,277·74 to 82,093·73)	174,473·12 (154,442·38 to 208,290·79)	4,831·06 (4,114·08 to 6,222·08)	103,674·91 (87,399·48 to 137,383·60)
Madagascar	1·35% (1·19% to 1·52%)	21,356·15 (17,258·85 to 25,310·86)	69,230·11 (54,000·96 to 85,079·78)	1,980·35 (1,386·45 to 2,510·02)	47,873·95 (33,443·75 to 63,287·02)	1·36% (1·20% to 1·54%)	26,272·57 (21,795·57 to 30,923·39)	66,690·96 (53,345·12 to 87,827·64)	1,635·11 (1,179·89 to 2,324·23)	40,418·39 (28,132·85 to 61,129·33)	1·35% (1·20% to 1·53%)	47,628·72 (39,248·92 to 55,827·80)	135,921·06 (115,888·78 to 159,036·59)	3,615·46 (2,937·55 to 4,319·02)	88,292·34 (70,141·92 to 109,648·17)
Malawi	1·24% (1·10% to 1·39%)	12,418·18 (10,131·10 to 14,568·37)	32,537·16 (27,740·32 to 37,200·65)	1,008·97 (808·13 to 1,200·93)	20,118·98 (16,079·91 to 24,376·78)	1·29% (1·15% to 1·45%)	16,852·28 (14,108·55 to 19,696·36)	30,158·33 (25,268·07 to 36,043·10)	684·49 (499·57 to 916·34)	13,306·04 (9,520·02 to 18,377·81)	1·27% (1·13% to 1·42%)	29,270·46 (24,590·48 to 33,892·29)	62,695·48 (55,771·90 to 70,445·60)	1,693·46 (1,465·57 to 1,969·62)	33,425·02 (28,407·49 to 39,647·25)
Mauritius	3·04% (2·65% to 3·46%)	2,173·04 (1,788·23 to 2,582·79)	5,556·44 (4,984·84 to 6,144·18)	194·66 (173·02 to 218·84)	3,383·40 (2,991·79 to 3,818·51)	2·90% (2·53% to 3·33%)	2,376·93 (1,955·59 to 2,830·88)	3,687·44 (3,209·92 to 4,203·62)	92·63 (80·16 to 111·98)	1,310·51 (1,128·31 to 1,595·22)	2·97% (2·60% to 3·36%)	4,549·98 (3,782·07 to 5,333·94)	9,243·88 (8,274·94 to 10,193·11)	287·28 (259·99 to 321·41)	4,693·90 (4,223·72 to 5,265·56)
Mozambique	1·09% (0·95% to 1·23%)	18,776·12 (15,356·82 to 22,234·83)	53,674·93 (45,443·50 to 63,927·09)	1,451·76 (1,168·60 to 1,810·86)	34,898·81 (27,364·30 to 44,923·16)	1·05% (0·93% to 1·17%)	24,195·09 (20,168·09 to 28,393·05)	44,147·59 (37,083·11 to 53,806·77)	878·48 (643·11 to 1,220·88)	19,952·50 (14,397·55 to 28,665·65)	1·07% (0·94% to 1·20%)	42,971·21 (35,655·95 to 49,709·48)	97,822·52 (85,754·10 to 112,133·33)	2,330·24 (1,971·06 to 2,809·91)	54,851·31 (45,359·49 to 68,398·13)
Rwanda	1·17% (1·03% to 1·32%)	8,621·11 (7,057·22 to 10,268·53)	24,350·05 (19,145·17 to 29,425·58)	746·53 (515·79 to 938·67)	15,728·94 (10,710·74 to 20,244·58)	1·32% (1·17% to 1·51%)	12,679·54 (10,546·61 to 14,835·31)	27,501·80 (21,935·89 to 37,734·31)	696·58 (489·70 to 1,088·18)	14,822·26 (10,072·20 to 24,619·82)	1·25% (1·10% to 1·41%)	21,300·65 (17,686·64 to 24,844·27)	51,851·85 (44,686·40 to 60,767·10)	1,443·11 (1,186·32 to 1,735·55)	30,551·20 (24,621·72 to 38,108·48)
Seychelles	2·72% (2·39% to 3·07%)	165·75 (136·70 to 195·25)	421·85 (380·71 to 463·20)	13·29 (11·91 to 14·79)	256·10 (228·27 to 285·26)	2·76% (2·42% to 3·15%)	169·51 (139·06 to 198·25)	278·06 (244·66 to 316·41)	7·55 (6·46 to 9·26)	108·55 (91·91 to 135·80)	2·74% (2·42% to 3·09%)	335·26 (278·24 to 391·13)	699·91 (636·27 to 764·06)	20·83 (19·13 to 22·88)	364·65 (332·86 to 401·35)
Somalia	1·01% (0·89% to 1·14%)	10,584·00 (8,670·50 to 12,493·46)	33,074·71 (24,264·31 to 43,448·26)	966·60 (607·88 to 1,345·91)	22,490·71 (13,766·79 to 32,985·78)	1·03% (0·91% to 1·18%)	12,533·00 (10,387·68 to 14,866·19)	28,516·11 (21,437·81 to 43,972·98)	668·62 (413·81 to 1,246·61)	15,983·11 (9,471·00 to 31,599·59)	1·02% (0·90% to 1·16%)	23,117·00 (19,212·72 to 26,967·85)	61,590·82 (48,301·51 to 80,189·62)	1,635·21 (1,125·03 to 2,271·77)	38,473·82 (25,802·66 to 56,947·39)
United Republic of Tanzania	1·07% (0·93% to 1·20%)	34,033·87 (28,000·88 to 40,032·21)	77,687·34 (64,523·99 to 90,228·15)	2,184·23 (1,560·56 to 2,701·10)	43,653·47 (31,542·98 to 54,670·45)	1·10% (0·97% to 1·24%)	45,170·09 (37,237·26 to 52,995·92)	84,902·94 (71,717·44 to 99,378·01)	1,853·06 (1,444·89 to 2,392·59)	39,732·85 (30,141·16 to 53,536·62)	1·08% (0·95% to 1·22%)	79,203·96 (65,480·85 to 92,060·26)	162,590·28 (142,731·20 to 181,505·17)	4,037·29 (3,457·16 to 4,709·09)	83,386·32 (71,472·95 to 97,871·94)
Uganda	0·93% (0·82% to 1·05%)	21,676·27 (17,777·69 to 25,530·40)	55,464·70 (45,731·21 to 64,869·34)	1,605·51 (1,161·51 to 1,984·57)	33,788·43 (24,162·70 to 42,525·84)	1·00% (0·89% to 1·13%)	29,358·42 (24,597·95 to 34,527·06)	54,881·05 (44,391·99 to 72,971·58)	1,202·15 (827·92 to 1,898·58)	25,522·63 (16,932·15 to 42,561·88)	0·97% (0·85% to 1·09%)	51,034·69 (42,747·39 to 59,466·23)	110,345·75 (94,949·45 to 128,813·04)	2,807·66 (2,303·63 to 3,512·71)	59,311·06 (47,160·33 to 76,535·36)
Zambia	1·09% (0·95% to 1·23%)	11,290·67 (9,190·45 to 13,296·16)	27,979·35 (23,305·64 to 32,242·70)	791·82 (585·20 to 949·95)	16,688·68 (12,410·55 to 20,581·88)	1·06% (0·93% to 1·19%)	13,797·12 (11,482·25 to 16,199·09)	26,350·42 (22,172·72 to 31,180·80)	571·03 (428·69 to 742·31)	12,553·31 (9,395·80 to 16,834·86)	1·07% (0·95% to 1·21%)	25,087·79 (21,000·72 to 29,112·38)	54,329·78 (48,083·00 to 60,963·68)	1,362·85 (1,150·39 to 1,566·54)	29,241·99 (24,431·77 to 34,237·80)
Botswana	3·00% (2·64% to 3·39%)	4,044·67 (3,333·08 to 4,749·56)	7,746·66 (6,645·08 to 8,987·21)	212·91 (173·44 to 265·32)	3,701·99 (2,907·37 to 4,682·41)	3·82% (3·35% to 4·37%)	7,130·13 (5,900·61 to 8,399·74)	9,926·61 (8,597·33 to 11,243·49)	155·56 (124·93 to 191·18)	2,796·48 (2,268·02 to 3,482·41)	3·42% (3·00% to 3·88%)	11,174·81 (9,319·52 to 13,016·05)	17,673·27 (15,642·44 to 19,761·56)	368·47 (317·98 to 426·63)	6,498·47 (5,550·67 to 7,601·16)
Lesotho	3·91% (3·44% to 4·40%)	4,417·82 (3,609·64 to 5,181·07)	13,425·84 (11,348·21 to 15,632·89)	406·96 (328·03 to 490·47)	9,008·02 (7,152·05 to 10,961·24)	5·21% (4·58% to 5·88%)	8,281·12 (6,835·39 to 9,630·64)	14,306·56 (11,565·49 to 17,394·04)	321·65 (202·80 to 472·78)	6,025·44 (3,700·17 to 8,911·14)	4·58% (4·03% to 5·15%)	12,698·94 (10,486·41 to 14,694·07)	27,732·40 (23,969·06 to 31,831·71)	728·61 (581·81 to 896·74)	15,033·46 (11,957·49 to 18,516·58)
Namibia	3·02% (2·66% to 3·41%)	4,128·29 (3,404·78 to 4,872·63)	9,801·30 (8,642·23 to 11,033·03)	316·22 (273·56 to 366·56)	5,673·01 (4,832·57 to 6,682·08)	3·70% (3·25% to 4·21%)	7,270·68 (6,059·12 to 8,547·81)	9,831·89 (8,331·47 to 12,020·98)	160·17 (114·11 to 265·16)	2,561·21 (1,790·13 to 4,361·24)	3·37% (2·98% to 3·81%)	11,398·97 (9,548·06 to 13,303·57)	19,633·19 (17,341·44 to 22,141·76)	476·39 (407·98 to 587·59)	8,234·22 (7,033·90 to 10,058·84)
South Africa	3·24% (2·92% to 3·58%)	106,367·09 (88,896·78 to 123,039·48)	250,451·17 (231,587·99 to 269,337·64)	7,631·49 (7,195·09 to 8,076·25)	144,084·08 (135,172·01 to 153,137·82)	4·91% (4·40% to 5·46%)	221,023·14 (184,263·59 to 255,072·00)	308,791·65 (272,188·22 to 346,083·83)	5,227·78 (4,822·33 to 6,005·22)	87,768·51 (80,640·83 to 100,914·19)	4·09% (3·69% to 4·54%)	327,390·23 (275,399·03 to 376,362·69)	559,242·81 (504,552·11 to 612,595·57)	12,859·27 (12,255·36 to 13,713·47)	231,852·59 (220,846·08 to 248,363·15)
Eswatini	2·49% (2·18% to 2·82%)	1,619·18 (1,326·83 to 1,910·05)	4,751·27 (3,953·59 to 5,615·64)	136·98 (107·08 to 168·35)	3,132·09 (2,398·67 to 3,962·26)	2·95% (2·60% to 3·34%)	2,728·18 (2,258·61 to 3,199·48)	4,183·88 (3,543·15 to 4,896·60)	75·67 (52·35 to 104·08)	1,455·71 (988·36 to 2,010·13)	2·73% (2·41% to 3·09%)	4,347·35 (3,620·69 to 5,053·36)	8,935·15 (7,794·89 to 10,113·00)	212·65 (175·54 to 252·95)	4,587·80 (3,728·36 to 5,534·39)
Zimbabwe	2·57% (2·28% to 2·89%)	21,989·30 (18,030·60 to 25,920·74)	46,450·65 (38,916·50 to 55,376·41)	1,073·29 (814·20 to 1,413·30)	24,461·35 (18,114·73 to 33,050·15)	3·29% (2·90% to 3·70%)	40,844·67 (33,857·84 to 47,900·02)	57,498·77 (48,347·56 to 66,618·99)	810·74 (547·10 to 1,077·21)	16,654·11 (10,590·06 to 22,597·68)	2·94% (2·61% to 3·31%)	62,833·97 (52,406·27 to 73,266·29)	103,949·43 (89,993·98 to 117,895·45)	1,884·03 (1,509·88 to 2,313·13)	41,115·46 (32,394·55 to 51,821·80)
Benin	1·72% (1·51% to 1·95%)	11,697·07 (9,481·97 to 13,926·76)	24,395·28 (20,416·34 to 28,614·18)	578·46 (453·89 to 727·24)	12,698·21 (9,530·21 to 16,306·24)	1·51% (1·34% to 1·69%)	11,158·38 (9,267·47 to 13,106·40)	24,105·44 (20,091·02 to 29,272·98)	593·35 (440·64 to 797·94)	12,947·06 (9,523·81 to 17,547·50)	1·61% (1·42% to 1·81%)	22,855·45 (19,151·08 to 26,698·11)	48,500·72 (42,279·20 to 55,480·34)	1,171·80 (975·55 to 1,413·19)	25,645·27 (20,949·48 to 31,247·96)
Burkina Faso	1·74% (1·53% to 1·95%)	21,279·81 (17,372·98 to 25,165·14)	37,317·70 (32,161·18 to 43,016·03)	716·69 (572·13 to 889·47)	16,037·89 (12,534·22 to 20,320·22)	1·58% (1·39% to 1·77%)	21,548·89 (17,908·45 to 25,369·88)	38,719·71 (33,006·95 to 44,676·15)	710·48 (551·11 to 921·52)	17,170·82 (12,923·90 to 22,364·31)	1·65% (1·46% to 1·85%)	42,828·70 (35,757·70 to 49,814·83)	76,037·42 (66,430·02 to 85,902·15)	1,427·17 (1,191·22 to 1,695·70)	33,208·71 (27,345·89 to 39,970·11)
Cameroon	1·83% (1·60% to 2·05%)	30,220·70 (24,691·57 to 35,945·27)	66,502·39 (55,602·52 to 80,096·14)	1,576·87 (1,200·34 to 2,022·42)	36,281·69 (26,792·71 to 48,049·42)	1·54% (1·36% to 1·74%)	26,904·43 (22,110·21 to 31,541·74)	59,225·05 (48,755·56 to 72,060·95)	1,452·96 (1,032·72 to 1,956·58)	32,320·62 (22,683·29 to 44,520·99)	1·68% (1·48% to 1·89%)	57,125·14 (47,300·98 to 66,306·09)	125,727·44 (108,444·66 to 144,490·46)	3,029·82 (2,443·53 to 3,694·73)	68,602·30 (53,912·40 to 85,041·30)
Cabo Verde	1·32% (1·18% to 1·50%)	412·60 (340·66 to 484·49)	947·02 (836·63 to 1,063·37)	30·12 (25·73 to 34·94)	534·42 (455·76 to 625·26)	1·19% (1·05% to 1·35%)	455·59 (380·68 to 531·87)	942·85 (827·62 to 1,137·95)	33·24 (26·58 to 46·64)	487·26 (402·39 to 678·23)	1·26% (1·12% to 1·42%)	868·19 (729·98 to 1,000·61)	1,889·87 (1,698·03 to 2,127·73)	63·35 (55·45 to 78·82)	1,021·68 (899·88 to 1,244·47)
Chad	1·86% (1·65% to 2·09%)	16,599·88 (13,586·40 to 19,487·27)	34,206·73 (28,774·16 to 40,634·90)	814·01 (633·80 to 1,060·01)	17,606·85 (13,383·76 to 23,473·96)	1·38% (1·22% to 1·56%)	13,168·01 (11,042·73 to 15,436·60)	26,331·15 (21,388·16 to 32,922·88)	569·90 (412·19 to 826·25)	13,163·14 (9,269·64 to 19,482·40)	1·62% (1·44% to 1·82%)	29,767·89 (24,789·29 to 34,566·47)	60,537·88 (51,969·41 to 70,981·01)	1,383·91 (1,119·91 to 1,733·77)	30,769·99 (24,388·76 to 39,544·05)
Côte d'Ivoire	1·78% (1·55% to 2·01%)	27,533·09 (22,194·44 to 32,527·16)	55,615·43 (46,606·25 to 65,600·89)	1,174·78 (912·44 to 1,517·50)	28,082·34 (21,255·45 to 37,129·49)	1·38% (1·21% to 1·57%)	20,853·66 (17,126·27 to 24,553·72)	40,860·91 (34,196·88 to 48,919·11)	817·97 (598·79 to 1,090·74)	20,007·25 (14,397·04 to 27,092·48)	1·59% (1·39% to 1·79%)	48,386·76 (40,080·22 to 56,752·00)	96,476·34 (83,069·65 to 109,888·55)	1,992·75 (1,601·32 to 2,434·83)	48,089·58 (38,196·21 to 58,939·16)
Gambia	1·79% (1·58% to 2·01%)	2,238·69 (1,829·21 to 2,614·63)	4,993·01 (4,269·36 to 5,776·96)	127·93 (100·43 to 153·14)	2,754·33 (2,063·32 to 3,442·54)	1·52% (1·34% to 1·70%)	2,053·81 (1,716·17 to 2,418·28)	4,602·61 (3,865·10 to 5,650·98)	121·32 (90·93 to 166·86)	2,548·80 (1,874·24 to 3,517·34)	1·65% (1·46% to 1·85%)	4,292·50 (3,593·33 to 4,985·88)	9,595·63 (8,360·33 to 10,887·52)	249·25 (206·19 to 301·45)	5,303·13 (4,298·25 to 6,454·29)
Ghana	2·25% (1·97% to 2·52%)	41,999·45 (34,569·57 to 49,836·52)	78,381·65 (68,378·63 to 88,702·38)	1,545·24 (1,303·98 to 1,802·92)	36,382·20 (30,236·67 to 43,513·09)	2·01% (1·78% to 2·26%)	36,273·71 (30,010·34 to 42,731·06)	62,019·89 (52,936·20 to 71,314·90)	1,113·22 (868·96 to 1,390·28)	25,746·18 (20,054·69 to 32,266·45)	2·13% (1·88% to 2·39%)	78,273·16 (65,154·08 to 91,073·62)	140,401·54 (124,856·13 to 156,931·00)	2,658·46 (2,289·70 to 3,034·18)	62,128·38 (53,257·87 to 71,865·19)
Guinea	2·07% (1·80% to 2·33%)	14,172·33 (11,636·01 to 16,709·58)	34,736·56 (29,463·98 to 40,671·73)	976·09 (776·02 to 1,217·52)	20,564·23 (16,221·47 to 26,421·69)	1·60% (1·41% to 1·80%)	12,334·62 (10,219·84 to 14,378·91)	28,340·45 (23,521·37 to 33,685·99)	731·46 (541·80 to 937·21)	16,005·83 (11,764·46 to 20,657·50)	1·83% (1·60% to 2·06%)	26,506·95 (22,095·43 to 30,799·84)	63,077·01 (54,324·15 to 71,028·71)	1,707·55 (1,425·51 to 2,002·67)	36,570·06 (30,205·85 to 43,369·01)
Guinea-Bissau	1·72% (1·51% to 1·95%)	1,854·90 (1,496·48 to 2,193·20)	4,609·57 (3,868·93 to 5,705·67)	106·70 (84·02 to 142·00)	2,754·68 (2,081·11 to 3,816·13)	1·46% (1·28% to 1·64%)	1,736·24 (1,424·04 to 2,032·50)	4,039·92 (3,291·28 to 4,911·33)	93·97 (66·96 to 123·98)	2,303·68 (1,633·78 to 3,066·11)	1·59% (1·39% to 1·79%)	3,591·14 (2,956·90 to 4,191·54)	8,649·50 (7,502·30 to 9,974·64)	200·67 (165·64 to 240·96)	5,058·36 (4,141·65 to 6,168·49)
Liberia	1·58% (1·40% to 1·78%)	4,407·09 (3,583·80 to 5,199·26)	7,728·57 (6,519·20 to 8,993·04)	157·13 (116·27 to 205·17)	3,321·48 (2,366·97 to 4,440·48)	1·37% (1·20% to 1·54%)	3,955·53 (3,274·28 to 4,624·72)	8,009·64 (6,568·43 to 10,002·90)	172·83 (125·25 to 246·36)	4,054·11 (2,874·72 to 5,978·00)	1·48% (1·30% to 1·66%)	8,362·62 (6,957·90 to 9,743·73)	15,738·21 (13,633·55 to 18,024·20)	329·96 (268·16 to 408·44)	7,375·59 (5,947·45 to 9,227·15)
Mali	2·15% (1·90% to 2·43%)	25,675·06 (21,196·95 to 30,282·33)	61,221·04 (48,396·69 to 75,299·60)	1,528·71 (1,040·86 to 2,049·10)	35,545·98 (23,124·71 to 48,891·46)	1·78% (1·56% to 2·02%)	22,597·30 (18,682·85 to 26,687·26)	54,901·47 (38,519·21 to 79,201·50)	1,303·83 (705·84 to 2,185·50)	32,304·16 (16,182·05 to 56,436·25)	1·96% (1·73% to 2·21%)	48,272·37 (40,386·45 to 56,080·61)	116,122·51 (98,740·25 to 138,455·66)	2,832·54 (2,221·21 to 3,585·53)	67,850·14 (52,320·24 to 89,123·64)
Mauritania	1·71% (1·51% to 1·94%)	3,931·92 (3,230·71 to 4,627·06)	7,525·63 (6,185·38 to 8,892·52)	192·98 (140·82 to 246·97)	3,593·71 (2,451·89 to 4,769·09)	1·50% (1·32% to 1·70%)	3,749·13 (3,099·84 to 4,399·23)	7,696·42 (6,543·38 to 9,056·25)	188·03 (144·13 to 244·86)	3,947·29 (3,030·32 to 5,257·11)	1·61% (1·41% to 1·81%)	7,681·05 (6,407·42 to 8,952·20)	15,222·05 (13,261·24 to 17,382·92)	381·01 (298·05 to 465·56)	7,541·00 (5,819·95 to 9,330·49)
Niger	1·56% (1·37% to 1·76%)	19,852·03 (16,214·29 to 23,348·32)	40,103·49 (31,851·75 to 49,249·60)	883·25 (586·30 to 1,219·18)	20,251·45 (12,987·13 to 28,844·37)	1·34% (1·18% to 1·51%)	18,117·29 (15,028·99 to 21,258·39)	36,686·86 (29,991·91 to 49,340·20)	770·62 (542·02 to 1,304·05)	18,569·57 (12,773·50 to 31,459·07)	1·45% (1·27% to 1·63%)	37,969·32 (31,434·33 to 43,984·69)	76,790·35 (64,942·03 to 91,802·81)	1,653·87 (1,274·61 to 2,197·75)	38,821·02 (28,975·58 to 52,506·83)
Nigeria	1·69% (1·50% to 1·89%)	200,457·53 (164,743·65 to 233,232·81)	313,737·36 (265,365·07 to 367,296·38)	5,961·83 (4,385·32 to 7,987·97)	113,279·83 (79,190·36 to 159,014·74)	1·43% (1·26% to 1·62%)	190,866·87 (157,390·24 to 222,928·68)	315,720·41 (258,331·28 to 396,232·21)	5,560·47 (3,436·19 to 9,026·71)	124,853·54 (76,585·20 to 204,041·57)	1·56% (1·38% to 1·74%)	391,324·40 (325,543·61 to 453,372·79)	629,457·78 (534,836·24 to 742,003·72)	11,522·30 (8,403·42 to 16,108·35)	238,133·38 (168,253·37 to 345,781·46)
Sao Tome and Principe	2·27% (2·01% to 2·55%)	272·20 (222·80 to 319·89)	915·50 (767·20 to 1,076·18)	31·17 (25·38 to 37·65)	643·29 (503·67 to 800·44)	1·86% (1·64% to 2·10%)	236·15 (196·35 to 275·91)	722·86 (541·45 to 896·10)	23·43 (14·60 to 31·34)	486·71 (306·60 to 657·29)	2·07% (1·83% to 2·32%)	508·35 (423·06 to 588·15)	1,638·36 (1,387·57 to 1,866·57)	54·60 (43·93 to 65·10)	1,130·01 (898·32 to 1,354·00)
Senegal	1·85% (1·63% to 2·09%)	16,157·79 (13,228·21 to 18,988·60)	36,644·92 (30,916·38 to 42,595·23)	1,005·03 (800·59 to 1,233·64)	20,487·12 (15,621·65 to 25,760·12)	1·57% (1·39% to 1·78%)	14,392·19 (11,954·13 to 16,922·09)	29,376·37 (24,683·39 to 34,901·84)	697·12 (531·03 to 910·10)	14,984·18 (11,338·68 to 19,627·09)	1·71% (1·51% to 1·92%)	30,549·98 (25,353·89 to 35,559·01)	66,021·29 (57,467·35 to 75,990·46)	1,702·15 (1,422·14 to 2,040·74)	35,471·30 (28,992·37 to 42,854·04)
Sierra Leone	1·97% (1·73% to 2·22%)	9,060·34 (7,384·23 to 10,639·42)	18,576·44 (16,065·96 to 21,651·70)	435·96 (346·65 to 549·80)	9,516·10 (7,399·97 to 12,186·69)	1·63% (1·44% to 1·82%)	8,048·71 (6,660·56 to 9,423·57)	17,482·76 (14,466·83 to 20,586·03)	417·26 (308·50 to 542·00)	9,434·05 (6,950·01 to 12,254·18)	1·80% (1·59% to 2·01%)	17,109·05 (14,295·76 to 19,713·94)	36,059·20 (31,579·77 to 40,582·18)	853·22 (703·83 to 1,028·34)	18,950·15 (15,465·00 to 22,863·28)
Togo	1·82% (1·60% to 2·07%)	8,072·02 (6,579·54 to 9,594·26)	17,995·47 (15,007·34 to 21,079·35)	398·59 (304·67 to 495·73)	9,923·45 (7,281·53 to 12,795·51)	1·64% (1·44% to 1·84%)	7,901·69 (6,531·01 to 9,281·11)	16,522·38 (13,784·82 to 20,110·16)	375·47 (276·35 to 518·63)	8,620·69 (6,306·84 to 11,913·03)	1·73% (1·52% to 1·95%)	15,973·71 (13,169·89 to 18,572·65)	34,517·85 (29,747·82 to 39,368·97)	774·05 (617·01 to 936·35)	18,544·15 (14,582·33 to 22,716·90)
American Samoa	2·99% (2·63% to 3·37%)	84·74 (69·53 to 100·19)	261·23 (227·94 to 295·81)	7·98 (6·56 to 9·35)	176·49 (147·60 to 204·80)	3·26% (2·87% to 3·65%)	109·77 (89·92 to 128·52)	213·38 (188·70 to 244·31)	4·64 (3·99 to 5·84)	103·61 (88·39 to 131·56)	3·12% (2·77% to 3·49%)	194·51 (161·22 to 226·55)	474·61 (426·69 to 525·16)	12·62 (11·04 to 14·37)	280·10 (246·51 to 317·20)
Bermuda	4·65% (3·99% to 5·35%)	87·65 (70·03 to 106·15)	190·19 (168·57 to 214·33)	7·10 (6·25 to 8·06)	102·54 (90·37 to 116·81)	4·74% (4·13% to 5·41%)	112·69 (91·96 to 135·33)	149·59 (127·95 to 173·76)	3·11 (2·63 to 3·73)	36·90 (30·92 to 44·93)	4·70% (4·10% to 5·37%)	200·35 (164·23 to 238·34)	339·79 (301·03 to 381·15)	10·20 (9·12 to 11·43)	139·44 (124·90 to 156·33)
Greenland	6·24% (5·33% to 7·18%)	148·60 (118·30 to 178·29)	353·31 (310·85 to 395·38)	11·16 (9·66 to 12·85)	204·71 (178·05 to 236·59)	6·79% (5·90% to 7·75%)	161·58 (131·99 to 190·94)	391·41 (340·28 to 442·46)	13·18 (10·31 to 15·64)	229·83 (188·17 to 271·46)	6·50% (5·62% to 7·42%)	310·18 (253·64 to 366·85)	744·72 (672·20 to 818·50)	24·33 (21·87 to 27·16)	434·54 (390·66 to 484·86)
Guam	3·22% (2·83% to 3·64%)	282·65 (231·40 to 338·67)	736·09 (651·61 to 817·76)	23·66 (20·75 to 26·83)	453·43 (390·64 to 518·90)	3·43% (3·03% to 3·88%)	341·43 (280·97 to 400·27)	585·02 (513·39 to 668·51)	13·74 (11·23 to 17·63)	243·59 (201·82 to 301·95)	3·32% (2·95% to 3·74%)	624·09 (519·08 to 730·64)	1,321·11 (1,183·33 to 1,444·21)	37·40 (33·84 to 41·47)	697·02 (627·00 to 770·99)
Northern Mariana Islands	4·08% (3·59% to 4·67%)	95·80 (77·95 to 115·11)	241·72 (213·25 to 271·89)	7·17 (6·17 to 8·28)	145·93 (122·94 to 169·23)	4·12% (3·57% to 4·68%)	111·41 (90·49 to 132·14)	167·20 (144·39 to 191·17)	2·91 (2·47 to 3·67)	55·79 (47·22 to 69·84)	4·10% (3·60% to 4·65%)	207·21 (171·18 to 244·24)	408·92 (364·22 to 455·00)	10·08 (8·94 to 11·34)	201·71 (176·94 to 229·29)
Puerto Rico	3·74% (3·24% to 4·35%)	3,953·37 (3,199·95 to 4,799·94)	13,088·14 (11,855·24 to 14,365·31)	674·30 (611·59 to 751·01)	9,134·77 (8,240·70 to 10,236·86)	4·19% (3·63% to 4·82%)	5,609·20 (4,598·28 to 6,635·67)	13,058·59 (11,725·33 to 14,450·99)	649·30 (578·15 to 736·73)	7,449·39 (6,602·01 to 8,434·79)	3·97% (3·44% to 4·58%)	9,562·56 (7,862·93 to 11,254·97)	26,146·73 (23,922·62 to 28,481·06)	1,323·60 (1,219·91 to 1,448·75)	16,584·16 (15,288·03 to 18,204·45)
United States Virgin Islands	3·59% (3·06% to 4·16%)	106·23 (83·62 to 129·03)	342·45 (284·42 to 392·99)	13·36 (10·24 to 15·95)	236·21 (180·04 to 281·64)	3·63% (3·15% to 4·18%)	137·56 (112·38 to 164·22)	261·19 (228·46 to 295·27)	7·85 (6·68 to 9·33)	123·63 (103·67 to 146·36)	3·61% (3·12% to 4·14%)	243·79 (198·69 to 288·88)	603·64 (526·28 to 671·38)	21·21 (17·98 to 24·07)	359·85 (301·57 to 409·57)
South Sudan	1·23% (1·08% to 1·41%)	7,438·75 (6,077·01 to 8,784·84)	20,526·08 (15,609·56 to 26,986·93)	602·27 (411·26 to 848·84)	13,087·32 (8,541·02 to 19,428·96)	1·12% (0·99% to 1·28%)	7,931·44 (6,566·26 to 9,334·83)	16,186·14 (12,802·90 to 21,529·44)	339·25 (223·64 to 504·31)	8,254·71 (5,085·81 to 13,135·94)	1·18% (1·04% to 1·34%)	15,370·19 (12,701·53 to 17,972·61)	36,712·22 (28,928·39 to 46,980·84)	941·52 (665·13 to 1,323·95)	21,342·03 (14,347·16 to 31,449·17)
Sudan	1·95% (1·72% to 2·21%)	34,783·27 (28,174·57 to 42,092·31)	79,733·01 (64,504·91 to 98,717·44)	2,219·63 (1,599·00 to 3,136·80)	44,949·74 (32,084·32 to 65,352·50)	2·02% (1·77% to 2·33%)	40,207·62 (32,540·73 to 48,422·95)	65,548·91 (52,854·34 to 78,878·46)	1,173·29 (777·30 to 1,759·36)	25,341·29 (16,501·73 to 35,655·27)	1·99% (1·76% to 2·25%)	74,990·89 (60,549·41 to 89,274·92)	145,281·92 (122,378·03 to 168,279·64)	3,392·92 (2,653·69 to 4,359·08)	70,291·03 (54,125·81 to 91,282·97)

## Sheet: asthma
Asthma
Location	Male					Female					Both
	Prevalence	YLDs	DALYs	Deaths	YLLs	Prevalence	YLDs	DALYs	Deaths	YLLs	Prevalence	YLDs	DALYs	Deaths	YLLs
Global	3·30% (2·91% to 3·71%)	4,958,238·10 (3,274,440·43 to 7,035,943·33)	11,024,141·75 (8,470,276·55 to 14,136,954·40)	241,423·54 (142,775·11 to 339,490·50)	6,065,903·65 (3,688,881·17 to 8,265,174·49)	3·84% (3·43% to 4·27%)	5,664,619·51 (3,798,019·57 to 8,050,644·65)	11,738,625·80 (9,048,339·71 to 14,803,987·32)	253,637·62 (173,214·63 to 330,272·24)	6,074,006·29 (4,302,327·22 to 8,084,774·76)	3·57% (3·17% to 3·99%)	10,622,857·61 (7,057,012·62 to 15,056,413·75)	22,762,767·55 (18,084,376·47 to 28,337,158·58)	495,061·16 (338,204·21 to 641,197·42)	12,139,909·94 (8,538,547·70 to 15,576,327·62)
China	2·29% (1·99% to 2·62%)	652,158·04 (429,192·61 to 934,113·87)	876,913·44 (648,020·37 to 1,155,278·27)	12,392·83 (11,086·67 to 13,969·26)	224,755·40 (200,502·42 to 255,298·71)	2·10% (1·82% to 2·40%)	566,639·58 (372,391·04 to 805,504·65)	720,011·38 (522,808·71 to 965,709·22)	9,783·79 (8,653·33 to 11,638·19)	153,371·80 (134,617·38 to 183,702·54)	2·20% (1·90% to 2·52%)	1,218,797·61 (802,224·42 to 1,738,109·45)	1,596,924·81 (1,171,759·94 to 2,117,443·72)	22,176·63 (20,463·78 to 24,486·36)	378,127·20 (346,947·30 to 419,987·37)
Democratic People's Republic of Korea	2·98% (2·61% to 3·35%)	14,972·22 (9,818·73 to 21,355·48)	35,086·08 (24,996·23 to 46,756·16)	813·49 (460·41 to 1,276·48)	20,113·86 (11,275·92 to 30,440·68)	3·46% (3·08% to 3·86%)	17,401·27 (11,543·01 to 24,829·88)	43,086·81 (29,193·64 to 58,823·15)	1,377·02 (747·85 to 2,167·36)	25,685·54 (13,721·90 to 38,845·61)	3·22% (2·85% to 3·59%)	32,373·49 (21,470·97 to 46,053·63)	78,172·89 (59,787·36 to 100,450·11)	2,190·51 (1,480·44 to 3,260·16)	45,799·40 (31,335·41 to 64,908·22)
Taiwan (Province of China)	3·54% (3·45% to 3·64%)	16,332·32 (10,958·20 to 23,387·64)	21,649·87 (16,202·48 to 28,397·44)	315·23 (278·57 to 357·75)	5,317·56 (4,681·97 to 6,011·94)	3·88% (3·83% to 3·93%)	17,837·44 (12,003·14 to 25,244·85)	22,673·93 (16,769·07 to 29,900·48)	373·83 (324·06 to 425·28)	4,836·48 (4,219·76 to 5,503·18)	3·71% (3·65% to 3·77%)	34,169·76 (23,068·78 to 48,379·85)	44,323·80 (32,921·39 to 58,536·81)	689·06 (625·52 to 751·34)	10,154·04 (9,266·12 to 11,069·51)
Cambodia	4·27% (3·63% to 4·96%)	13,267·02 (8,562·66 to 19,367·32)	30,649·58 (22,177·40 to 39,016·86)	702·55 (373·15 to 1,007·92)	17,382·56 (9,353·28 to 23,635·81)	4·64% (3·99% to 5·38%)	14,882·06 (9,689·23 to 21,315·43)	27,831·13 (20,701·00 to 35,725·18)	546·69 (333·36 to 766·99)	12,949·06 (8,210·01 to 17,779·73)	4·46% (3·85% to 5·13%)	28,149·08 (18,226·87 to 40,493·79)	58,480·71 (45,187·78 to 73,450·88)	1,249·24 (795·51 to 1,634·78)	30,331·63 (19,613·56 to 39,049·07)
Indonesia	4·55% (4·00% to 5·14%)	233,355·73 (154,016·34 to 338,972·31)	604,269·47 (428,389·10 to 773,886·52)	14,416·61 (8,629·26 to 21,018·50)	370,913·74 (233,241·44 to 521,884·71)	5·23% (4·60% to 5·92%)	261,726·11 (173,446·51 to 376,609·82)	555,906·45 (432,002·84 to 700,800·56)	10,951·31 (8,043·85 to 14,286·98)	294,180·34 (228,388·07 to 371,635·23)	4·88% (4·30% to 5·53%)	495,081·85 (327,610·82 to 715,491·85)	1,160,175·92 (904,472·15 to 1,446,454·96)	25,367·91 (17,896·19 to 34,122·31)	665,094·08 (490,678·99 to 873,681·47)
Lao People's Democratic Republic	4·52% (3·88% to 5·27%)	6,267·62 (4,120·37 to 9,213·51)	19,242·77 (13,036·02 to 26,332·05)	447·55 (232·13 to 716·47)	12,975·15 (7,301·82 to 19,456·95)	4·86% (4·21% to 5·55%)	6,642·00 (4,348·52 to 9,563·96)	19,804·55 (13,865·96 to 26,808·84)	412·34 (240·89 to 618·69)	13,162·55 (8,023·11 to 18,925·83)	4·69% (4·08% to 5·36%)	12,909·62 (8,526·30 to 18,852·99)	39,047·32 (29,385·29 to 50,489·11)	859·89 (556·12 to 1,246·99)	26,137·70 (17,479·60 to 36,028·67)
Malaysia	3·84% (3·32% to 4·38%)	23,974·69 (15,617·39 to 34,302·50)	31,830·31 (23,152·36 to 41,980·70)	245·27 (186·78 to 321·73)	7,855·62 (6,137·68 to 9,904·06)	4·43% (3·86% to 5·07%)	25,785·01 (16,882·30 to 37,258·20)	33,272·94 (24,187·72 to 44,820·04)	272·96 (208·61 to 405·96)	7,487·93 (5,860·50 to 9,790·68)	4·12% (3·59% to 4·69%)	49,759·71 (32,607·93 to 71,343·55)	65,103·25 (47,523·11 to 86,434·19)	518·22 (411·06 to 677·67)	15,343·55 (12,590·82 to 18,572·67)
Maldives	4·02% (3·45% to 4·62%)	429·93 (281·16 to 620·81)	457·87 (309·28 to 647·67)	1·23 (0·96 to 1·55)	27·94 (22·06 to 35·23)	4·56% (3·91% to 5·19%)	337·96 (219·80 to 482·85)	439·10 (317·21 to 586·38)	3·63 (2·84 to 4·95)	101·14 (79·03 to 136·23)	4·24% (3·66% to 4·83%)	767·89 (500·98 to 1,096·70)	896·97 (623·10 to 1,228·13)	4·86 (3·98 to 6·20)	129·08 (105·94 to 163·75)
Myanmar	4·54% (3·97% to 5·18%)	45,399·13 (30,015·84 to 65,198·07)	221,922·89 (140,790·17 to 288,890·59)	7,217·70 (3,723·81 to 10,392·62)	176,523·76 (96,049·51 to 245,911·82)	4·50% (3·97% to 5·05%)	47,778·52 (31,997·22 to 67,312·04)	214,227·70 (134,100·20 to 287,026·44)	7,541·23 (3,644·60 to 11,102·29)	166,449·18 (85,315·71 to 236,730·19)	4·52% (3·98% to 5·10%)	93,177·65 (62,092·96 to 132,021·75)	436,150·59 (318,500·74 to 548,033·23)	14,758·93 (9,603·12 to 19,627·49)	342,972·94 (229,300·02 to 450,431·35)
Philippines	5·86% (5·02% to 6·79%)	121,639·49 (79,985·45 to 175,320·63)	329,905·36 (275,560·74 to 390,898·88)	6,351·41 (5,344·69 to 7,545·05)	208,265·87 (177,133·64 to 243,439·68)	6·24% (5·33% to 7·18%)	125,553·15 (81,210·60 to 182,472·88)	294,068·61 (243,249·86 to 359,245·12)	4,916·62 (4,145·68 to 5,810·16)	168,515·45 (141,730·02 to 198,671·55)	6·05% (5·20% to 6·98%)	247,192·64 (162,215·09 to 357,717·92)	623,973·97 (528,690·59 to 742,504·10)	11,268·02 (9,995·56 to 12,760·69)	376,781·33 (336,291·16 to 424,789·67)
Sri Lanka	4·75% (4·15% to 5·34%)	19,388·35 (12,711·99 to 27,921·21)	79,205·89 (63,195·23 to 96,611·87)	3,641·71 (2,857·61 to 4,468·33)	59,817·54 (46,410·00 to 74,852·33)	5·28% (4·66% to 5·94%)	22,888·18 (15,328·22 to 32,438·78)	71,966·82 (53,587·49 to 89,886·41)	3,435·17 (2,098·23 to 4,410·85)	49,078·64 (32,904·22 to 63,530·56)	5·02% (4·42% to 5·63%)	42,276·53 (28,117·19 to 60,514·71)	151,172·71 (124,286·65 to 180,641·04)	7,076·88 (5,451·05 to 8,534·92)	108,896·18 (87,646·14 to 130,938·50)
Thailand	4·94% (4·22% to 5·63%)	66,647·87 (43,955·01 to 94,855·80)	107,445·41 (82,955·61 to 136,168·00)	2,007·25 (1,666·23 to 2,370·10)	40,797·54 (34,419·90 to 48,047·57)	5·27% (4·56% to 5·95%)	73,703·25 (48,540·98 to 105,490·86)	97,807·75 (71,678·76 to 130,506·62)	1,365·93 (1,099·94 to 1,984·63)	24,104·51 (19,565·38 to 34,952·81)	5·11% (4·43% to 5·75%)	140,351·12 (93,110·15 to 200,243·99)	205,253·17 (157,022·69 to 264,839·82)	3,373·18 (2,888·35 to 4,156·63)	64,902·05 (56,094·55 to 79,285·19)
Timor-Leste	4·43% (3·73% to 5·17%)	1,134·66 (739·03 to 1,669·73)	2,944·09 (2,087·32 to 3,792·87)	70·91 (35·28 to 105·09)	1,809·43 (1,011·08 to 2,550·10)	4·59% (3·90% to 5·35%)	1,147·43 (741·14 to 1,673·46)	2,663·92 (1,897·05 to 3,683·92)	52·52 (32·13 to 84·35)	1,516·49 (922·53 to 2,407·29)	4·51% (3·82% to 5·24%)	2,282·08 (1,472·21 to 3,364·47)	5,608·01 (4,231·02 to 7,293·34)	123·43 (82·91 to 184·12)	3,325·93 (2,142·29 to 4,771·48)
Viet Nam	3·77% (3·28% to 4·32%)	70,738·53 (47,126·54 to 101,966·77)	141,622·76 (112,442·14 to 176,931·89)	3,112·48 (2,394·02 to 3,951·17)	70,884·23 (55,860·71 to 89,476·49)	3·78% (3·33% to 4·27%)	71,672·29 (47,173·49 to 102,769·18)	118,937·07 (88,314·91 to 152,825·77)	2,828·22 (1,775·11 to 3,687·85)	47,264·78 (30,568·64 to 61,440·09)	3·77% (3·30% to 4·29%)	142,410·82 (94,596·71 to 203,803·13)	260,559·82 (207,020·95 to 326,493·34)	5,940·70 (4,722·71 to 7,149·92)	118,149·00 (96,624·02 to 141,294·46)
Fiji	8·93% (7·75% to 10·19%)	1,607·42 (1,059·55 to 2,296·85)	4,807·38 (3,993·18 to 5,728·33)	126·50 (106·30 to 149·17)	3,199·95 (2,662·72 to 3,825·57)	10·19% (8·88% to 11·59%)	1,765·19 (1,162·94 to 2,503·58)	3,780·17 (3,016·71 to 4,696·51)	82·41 (66·54 to 101·40)	2,014·98 (1,628·39 to 2,520·42)	9·55% (8·32% to 10·79%)	3,372·62 (2,231·97 to 4,809·61)	8,587·55 (7,161·84 to 10,245·03)	208·91 (181·98 to 239·78)	5,214·93 (4,513·35 to 5,954·37)
Kiribati	8·72% (7·47% to 10·30%)	199·09 (128·73 to 289·65)	599·40 (483·13 to 750·21)	12·73 (10·13 to 16·41)	400·31 (312·02 to 528·92)	10·48% (9·09% to 12·01%)	245·02 (158·98 to 353·84)	812·37 (649·04 to 998·03)	21·16 (16·03 to 26·65)	567·35 (431·83 to 720·39)	9·62% (8·31% to 11·14%)	444·11 (290·05 to 646·34)	1,411·77 (1,173·06 to 1,705·81)	33·88 (28·12 to 40·38)	967·66 (803·27 to 1,177·93)
Marshall Islands	8·08% (6·88% to 9·34%)	91·77 (59·36 to 133·80)	180·96 (116·73 to 240·97)	2·80 (0·89 to 4·26)	89·19 (31·64 to 132·39)	9·50% (8·28% to 10·87%)	102·04 (66·52 to 146·39)	185·49 (121·69 to 250·52)	2·44 (1·07 to 3·65)	83·46 (35·50 to 127·35)	8·77% (7·57% to 10·03%)	193·81 (126·28 to 278·15)	366·45 (264·08 to 471·31)	5·24 (2·87 to 7·11)	172·64 (98·33 to 235·68)
Micronesia (Federated States of)	8·61% (7·34% to 9·95%)	178·97 (115·23 to 257·77)	309·56 (212·14 to 422·71)	4·39 (1·88 to 7·13)	130·59 (56·67 to 212·01)	10·13% (8·80% to 11·61%)	201·00 (132·04 to 284·62)	344·30 (236·88 to 469·12)	5·53 (3·15 to 8·05)	143·30 (72·23 to 216·64)	9·35% (8·08% to 10·76%)	379·97 (248·44 to 543·08)	653·86 (488·53 to 848·06)	9·92 (5·90 to 13·55)	273·89 (153·60 to 380·80)
Papua New Guinea	9·67% (8·21% to 11·20%)	18,139·51 (11,846·61 to 26,392·41)	77,971·15 (40,580·34 to 105,428·50)	1,758·11 (576·02 to 2,587·02)	59,831·64 (22,235·78 to 84,508·28)	10·65% (9·18% to 12·18%)	18,517·48 (12,258·91 to 26,749·30)	75,219·07 (47,451·62 to 106,810·05)	1,637·41 (855·57 to 2,519·39)	56,701·58 (29,728·86 to 88,854·02)	10·14% (8·72% to 11·66%)	36,656·99 (24,224·28 to 53,193·14)	153,190·21 (100,201·84 to 204,883·43)	3,395·52 (1,753·19 to 4,899·32)	116,533·22 (62,865·74 to 166,536·60)
Samoa	8·51% (7·17% to 9·92%)	343·23 (220·35 to 495·30)	471·82 (341·35 to 638·40)	5·49 (3·77 to 8·33)	128·59 (87·81 to 191·59)	9·82% (8·39% to 11·38%)	371·41 (240·22 to 541·15)	527·06 (386·71 to 702·04)	7·76 (5·07 to 11·01)	155·65 (104·18 to 217·33)	9·15% (7·78% to 10·60%)	714·64 (461·66 to 1,036·99)	998·89 (731·40 to 1,330·10)	13·25 (9·88 to 17·61)	284·24 (207·60 to 376·63)
Solomon Islands	8·40% (7·03% to 9·85%)	1,078·08 (693·39 to 1,551·73)	1,868·96 (1,244·05 to 2,510·18)	30·26 (9·92 to 49·45)	790·88 (281·74 to 1,226·06)	9·58% (8·07% to 11·18%)	1,168·80 (752·47 to 1,694·34)	1,995·10 (1,391·76 to 2,703·06)	30·22 (16·06 to 42·65)	826·29 (446·53 to 1,273·42)	8·98% (7·58% to 10·49%)	2,246·88 (1,443·75 to 3,240·02)	3,864·06 (2,867·95 to 5,059·43)	60·48 (28·50 to 85·32)	1,617·18 (797·35 to 2,281·26)
Tonga	11·33% (9·63% to 13·15%)	229·43 (148·51 to 333·09)	313·97 (225·64 to 424·36)	3·87 (2·62 to 5·73)	84·54 (57·37 to 122·46)	12·86% (11·13% to 14·92%)	258·41 (169·82 to 377·46)	329·20 (237·40 to 445·40)	4·19 (2·80 to 5·83)	70·79 (49·09 to 96·56)	12·10% (10·39% to 13·95%)	487·84 (318·35 to 703·26)	643·17 (469·90 to 863·95)	8·06 (6·16 to 10·48)	155·33 (116·57 to 201·59)
Vanuatu	9·81% (8·32% to 11·52%)	563·60 (365·86 to 819·55)	1,216·36 (785·65 to 1,896·63)	23·17 (7·61 to 47·76)	652·76 (235·31 to 1,322·35)	11·04% (9·41% to 12·71%)	610·24 (397·03 to 879·06)	1,112·58 (761·34 to 1,660·75)	17·65 (7·90 to 34·03)	502·34 (216·96 to 974·83)	10·42% (8·83% to 12·06%)	1,173·84 (764·37 to 1,678·85)	2,328·94 (1,669·73 to 3,432·30)	40·82 (22·96 to 79·94)	1,155·10 (624·90 to 2,259·76)
Armenia	3·26% (2·87% to 3·67%)	1,831·76 (1,220·89 to 2,575·25)	1,977·60 (1,363·96 to 2,710·99)	8·06 (6·89 to 9·52)	145·84 (124·81 to 171·68)	3·90% (3·44% to 4·41%)	2,342·87 (1,565·44 to 3,299·62)	2,504·28 (1,729·96 to 3,455·11)	8·86 (7·60 to 10·23)	161·41 (138·76 to 185·70)	3·59% (3·16% to 4·04%)	4,174·63 (2,786·37 to 5,876·58)	4,481·88 (3,099·80 to 6,176·33)	16·92 (15·14 to 18·85)	307·24 (274·20 to 340·68)
Azerbaijan	3·00% (2·62% to 3·40%)	5,966·69 (3,929·78 to 8,397·28)	7,938·93 (5,759·63 to 10,630·71)	87·58 (61·45 to 129·90)	1,972·24 (1,365·27 to 2,862·63)	3·50% (3·10% to 3·97%)	6,940·43 (4,627·75 to 9,933·03)	8,409·51 (6,007·73 to 11,422·59)	70·58 (49·98 to 101·64)	1,469·08 (1,049·25 to 2,107·43)	3·25% (2·87% to 3·67%)	12,907·12 (8,594·41 to 18,392·46)	16,348·44 (11,810·84 to 21,839·44)	158·16 (122·75 to 205·31)	3,441·32 (2,611·88 to 4,542·05)
Georgia	3·30% (2·90% to 3·69%)	2,238·76 (1,488·63 to 3,179·44)	3,335·15 (2,583·77 to 4,285·01)	46·95 (41·12 to 54·17)	1,096·39 (964·34 to 1,247·93)	3·56% (3·11% to 3·98%)	2,607·97 (1,732·09 to 3,730·00)	3,430·33 (2,548·40 to 4,531·79)	45·82 (38·48 to 54·51)	822·36 (718·21 to 946·73)	3·43% (3·02% to 3·83%)	4,846·74 (3,248·18 to 6,931·25)	6,765·48 (5,132·96 to 8,829·82)	92·77 (83·07 to 103·22)	1,918·75 (1,738·46 to 2,115·33)
Kazakhstan	2·60% (2·26% to 2·93%)	8,740·27 (5,812·97 to 12,508·84)	15,098·57 (11,874·96 to 19,129·91)	274·69 (223·64 to 332·42)	6,358·30 (5,139·98 to 7,722·54)	3·22% (2·83% to 3·62%)	11,487·12 (7,654·82 to 16,369·48)	16,111·21 (12,218·06 to 21,337·49)	240·44 (197·04 to 299·80)	4,624·10 (3,757·05 to 5,846·10)	2·92% (2·56% to 3·27%)	20,227·38 (13,543·17 to 28,790·11)	31,209·78 (24,191·03 to 39,861·45)	515·13 (453·60 to 581·80)	10,982·40 (9,678·86 to 12,471·42)
Kyrgyzstan	3·33% (2·85% to 3·80%)	4,114·53 (2,702·01 to 5,896·01)	4,779·55 (3,364·47 to 6,590·65)	25·04 (21·61 to 28·81)	665·01 (568·54 to 765·56)	3·99% (3·49% to 4·56%)	5,004·57 (3,301·13 to 7,170·90)	5,664·80 (3,959·73 to 7,829·51)	25·71 (22·27 to 29·75)	660·24 (573·01 to 767·34)	3·66% (3·18% to 4·16%)	9,119·10 (6,016·79 to 13,054·43)	10,444·35 (7,315·33 to 14,385·34)	50·75 (45·93 to 56·16)	1,325·25 (1,198·02 to 1,461·70)
Mongolia	3·00% (2·61% to 3·42%)	1,884·85 (1,243·32 to 2,693·44)	2,914·98 (2,188·41 to 3,751·34)	42·19 (33·60 to 51·16)	1,030·13 (819·73 to 1,247·79)	3·48% (3·03% to 3·94%)	2,225·11 (1,477·28 to 3,127·40)	2,889·55 (2,110·76 to 3,832·46)	32·96 (25·37 to 46·22)	664·44 (520·92 to 927·21)	3·24% (2·84% to 3·68%)	4,109·96 (2,726·04 to 5,847·12)	5,804·53 (4,327·42 to 7,576·07)	75·15 (63·19 to 90·52)	1,694·57 (1,417·11 to 2,013·56)
Tajikistan	2·68% (2·32% to 3·08%)	4,913·16 (3,206·76 to 6,970·82)	6,641·19 (4,842·92 to 8,775·20)	96·90 (74·05 to 120·46)	1,728·04 (1,378·97 to 2,129·38)	3·02% (2·61% to 3·41%)	5,412·30 (3,547·37 to 7,625·65)	6,943·49 (4,982·27 to 9,251·33)	90·34 (70·18 to 138·79)	1,531·19 (1,194·96 to 2,158·94)	2·85% (2·47% to 3·24%)	10,325·45 (6,789·49 to 14,570·78)	13,584·68 (9,941·08 to 17,973·84)	187·24 (156·28 to 230·33)	3,259·22 (2,759·01 to 3,840·20)
Turkmenistan	2·91% (2·54% to 3·32%)	2,892·17 (1,911·77 to 4,160·18)	3,331·28 (2,333·63 to 4,586·81)	14·11 (10·48 to 18·00)	439·11 (320·70 to 571·91)	3·43% (2·99% to 3·90%)	3,257·61 (2,165·09 to 4,618·57)	3,695·89 (2,578·26 to 5,091·75)	14·98 (10·92 to 19·35)	438·28 (314·89 to 577·11)	3·16% (2·77% to 3·58%)	6,149·78 (4,092·01 to 8,736·72)	7,027·17 (4,955·30 to 9,626·04)	29·09 (23·60 to 35·71)	877·39 (700·87 to 1,097·96)
Uzbekistan	3·35% (2·92% to 3·81%)	21,047·88 (13,912·20 to 29,853·08)	33,796·13 (26,284·03 to 42,879·16)	511·00 (433·80 to 600·66)	12,748·24 (10,631·71 to 15,164·70)	4·06% (3·54% to 4·62%)	25,606·82 (16,993·63 to 36,445·95)	35,759·27 (26,764·22 to 46,749·39)	401·22 (335·04 to 481·11)	10,152·45 (8,408·21 to 12,327·85)	3·71% (3·25% to 4·21%)	46,654·70 (30,866·79 to 66,286·65)	69,555·40 (53,408·83 to 89,362·30)	912·22 (810·83 to 1,030·79)	22,900·70 (20,116·41 to 26,143·62)
Albania	2·94% (2·58% to 3·33%)	1,566·03 (1,046·89 to 2,230·11)	2,993·41 (2,265·12 to 3,831·93)	93·09 (66·46 to 127·23)	1,427·38 (1,013·87 to 1,939·29)	3·05% (2·71% to 3·45%)	1,610·30 (1,072·48 to 2,281·38)	2,036·32 (1,475·71 to 2,746·03)	27·33 (18·44 to 39·20)	426·03 (291·61 to 607·77)	3·00% (2·66% to 3·37%)	3,176·32 (2,130·80 to 4,501·97)	5,029·73 (3,849·23 to 6,424·31)	120·42 (91·46 to 159·40)	1,853·41 (1,408·98 to 2,442·22)
Bosnia and Herzegovina	4·59% (4·03% to 5·19%)	2,910·77 (1,949·49 to 4,105·06)	3,575·79 (2,572·74 to 4,758·14)	40·37 (31·59 to 49·42)	665·01 (526·09 to 809·28)	4·38% (3·86% to 5·00%)	2,873·95 (1,931·12 to 4,097·42)	3,276·42 (2,337·27 to 4,473·31)	26·55 (20·59 to 33·54)	402·47 (321·57 to 501·45)	4·49% (3·95% to 5·06%)	5,784·72 (3,880·19 to 8,142·65)	6,852·20 (4,904·44 to 9,139·23)	66·92 (55·03 to 77·98)	1,067·48 (892·62 to 1,234·67)
Bulgaria	3·59% (3·17% to 4·04%)	4,682·85 (3,161·18 to 6,572·84)	5,102·45 (3,577·57 to 6,960·19)	21·22 (17·86 to 25·13)	419·59 (351·65 to 496·23)	3·96% (3·47% to 4·49%)	5,427·17 (3,625·65 to 7,677·31)	5,812·90 (4,027·32 to 8,048·43)	22·40 (18·71 to 27·26)	385·73 (325·83 to 462·63)	3·78% (3·35% to 4·28%)	10,110·02 (6,805·86 to 14,295·71)	10,915·35 (7,619·16 to 15,141·98)	43·62 (38·08 to 49·78)	805·33 (707·93 to 914·84)
Croatia	3·91% (3·43% to 4·42%)	3,085·88 (2,065·78 to 4,325·02)	3,455·20 (2,442·11 to 4,690·99)	24·50 (20·78 to 29·02)	369·32 (317·08 to 429·79)	4·52% (4·01% to 5·10%)	3,766·95 (2,531·26 to 5,323·65)	4,098·50 (2,846·18 to 5,641·99)	25·92 (21·84 to 30·87)	331·55 (282·59 to 387·97)	4·22% (3·74% to 4·76%)	6,852·83 (4,620·06 to 9,626·35)	7,553·70 (5,336·10 to 10,296·31)	50·42 (44·73 to 57·01)	700·87 (627·24 to 786·07)
Czechia	3·20% (2·81% to 3·65%)	6,317·14 (4,261·62 to 8,851·56)	7,212·35 (5,157·81 to 9,732·41)	40·32 (34·52 to 46·96)	895·21 (767·61 to 1,047·15)	3·75% (3·31% to 4·23%)	7,622·78 (5,120·47 to 10,875·35)	8,856·81 (6,323·16 to 12,217·77)	65·97 (56·57 to 76·75)	1,234·03 (1,056·15 to 1,433·27)	3·48% (3·08% to 3·93%)	13,939·92 (9,385·89 to 19,727·84)	16,069·16 (11,445·72 to 22,051·28)	106·29 (94·85 to 119·96)	2,129·25 (1,892·84 to 2,403·96)
Hungary	3·32% (2·92% to 3·73%)	5,850·89 (3,896·96 to 8,286·70)	6,682·83 (4,694·02 to 9,185·27)	40·76 (35·37 to 46·64)	831·94 (718·98 to 958·44)	3·71% (3·27% to 4·22%)	7,140·87 (4,795·52 to 10,037·57)	8,367·86 (6,043·80 to 11,310·65)	62·29 (53·99 to 71·67)	1,226·99 (1,060·31 to 1,411·62)	3·53% (3·11% to 3·97%)	12,991·76 (8,678·01 to 18,418·72)	15,050·69 (10,786·71 to 20,565·71)	103·06 (92·86 to 114·15)	2,058·93 (1,855·25 to 2,284·81)
North Macedonia	3·98% (3·51% to 4·48%)	1,669·80 (1,112·73 to 2,387·02)	2,140·69 (1,570·88 to 2,852·76)	28·41 (22·36 to 35·10)	470·89 (378·49 to 583·41)	4·83% (4·24% to 5·46%)	1,992·78 (1,330·27 to 2,822·95)	2,256·03 (1,587·96 to 3,075·27)	15·34 (12·01 to 20·39)	263·24 (210·13 to 346·69)	4·40% (3·89% to 4·96%)	3,662·58 (2,451·82 to 5,168·62)	4,396·72 (3,173·08 to 5,925·01)	43·75 (37·04 to 52·83)	734·13 (627·06 to 880·65)
Montenegro	3·67% (3·24% to 4·17%)	436·91 (291·82 to 621·12)	462·48 (317·32 to 647·74)	1·38 (1·01 to 1·93)	25·57 (18·83 to 35·23)	4·08% (3·59% to 4·60%)	491·96 (326·80 to 699·73)	522·67 (354·48 to 735·56)	1·65 (1·21 to 2·24)	30·71 (22·86 to 41·84)	3·88% (3·42% to 4·37%)	928·86 (622·59 to 1,327·18)	985·15 (676·04 to 1,384·47)	3·03 (2·45 to 3·88)	56·28 (45·75 to 70·92)
Poland	4·58% (4·04% to 5·11%)	32,529·04 (21,633·99 to 46,239·91)	36,632·05 (25,773·28 to 50,491·26)	205·81 (180·77 to 236·48)	4,103·01 (3,567·24 to 4,713·59)	5·23% (4·59% to 5·90%)	39,434·07 (26,330·27 to 56,209·26)	43,917·60 (30,877·85 to 60,639·09)	255·37 (218·66 to 295·28)	4,483·53 (3,860·65 to 5,195·58)	4·92% (4·35% to 5·49%)	71,963·11 (48,062·21 to 102,164·31)	80,549·66 (56,632·09 to 110,952·67)	461·18 (415·51 to 509·30)	8,586·55 (7,745·54 to 9,489·45)
Romania	4·43% (3·91% to 5·01%)	15,985·66 (10,594·12 to 22,819·03)	17,795·21 (12,408·84 to 24,679·20)	102·03 (88·09 to 116·75)	1,809·54 (1,574·13 to 2,055·99)	5·10% (4·43% to 5·77%)	19,236·81 (12,789·62 to 27,309·57)	21,061·06 (14,566·60 to 29,146·00)	120·62 (102·00 to 140·97)	1,824·25 (1,503·90 to 2,122·96)	4·77% (4·19% to 5·37%)	35,222·47 (23,525·32 to 50,007·20)	38,856·26 (27,099·30 to 53,714·67)	222·65 (197·33 to 249·18)	3,633·79 (3,195·89 to 4,066·20)
Serbia	3·07% (2·70% to 3·43%)	5,152·28 (3,437·50 to 7,239·03)	7,812·27 (6,007·25 to 10,096·70)	160·68 (133·09 to 191·59)	2,659·99 (2,223·62 to 3,152·10)	3·53% (3·14% to 3·96%)	5,975·55 (4,024·18 to 8,402·38)	8,432·53 (6,362·82 to 11,009·04)	160·80 (132·27 to 201·44)	2,456·98 (2,046·40 to 3,016·91)	3·30% (2·94% to 3·70%)	11,127·83 (7,466·85 to 15,673·33)	16,244·80 (12,479·35 to 20,918·80)	321·48 (279·17 to 374·06)	5,116·97 (4,468·79 to 5,894·71)
Slovakia	2·96% (2·60% to 3·36%)	2,984·69 (1,995·18 to 4,263·36)	3,377·81 (2,395·83 to 4,677·17)	19·41 (15·66 to 24·14)	393·12 (320·27 to 482·19)	3·33% (2·94% to 3·76%)	3,513·52 (2,384·55 to 4,967·28)	3,985·32 (2,833·63 to 5,484·07)	25·78 (20·79 to 32·95)	471·79 (368·40 to 585·62)	3·15% (2·79% to 3·57%)	6,498·21 (4,390·27 to 9,223·72)	7,363·13 (5,233·08 to 10,073·58)	45·19 (38·76 to 53·58)	864·91 (751·41 to 1,012·57)
Slovenia	4·47% (3·93% to 5·04%)	1,744·45 (1,162·97 to 2,449·00)	1,843·99 (1,266·60 to 2,551·63)	5·85 (4·86 to 7·08)	99·54 (83·36 to 119·05)	5·13% (4·53% to 5·78%)	2,015·82 (1,357·69 to 2,843·96)	2,189·98 (1,521·12 to 3,022·15)	12·25 (10·09 to 14·71)	174·16 (145·58 to 208·05)	4·80% (4·24% to 5·39%)	3,760·26 (2,518·33 to 5,259·33)	4,033·97 (2,794·71 to 5,554·94)	18·10 (15·56 to 20·92)	273·70 (238·78 to 313·48)
Belarus	3·80% (3·31% to 4·29%)	6,485·42 (4,281·91 to 9,283·52)	7,608·45 (5,376·15 to 10,414·02)	48·90 (32·34 to 62·66)	1,123·03 (736·21 to 1,446·54)	4·42% (3·87% to 4·98%)	8,527·45 (5,688·77 to 12,131·62)	9,411·41 (6,592·90 to 13,031·77)	48·94 (38·03 to 63·55)	883·96 (694·52 to 1,136·52)	4·13% (3·63% to 4·64%)	15,012·87 (10,001·63 to 21,404·33)	17,019·86 (12,074·11 to 23,376·99)	97·84 (74·60 to 116·11)	2,006·99 (1,516·92 to 2,395·68)
Estonia	2·43% (2·14% to 2·72%)	575·78 (375·75 to 822·14)	789·41 (585·04 to 1,026·51)	10·87 (8·68 to 13·47)	213·63 (167·87 to 267·91)	2·95% (2·63% to 3·29%)	780·69 (515·70 to 1,104·66)	1,048·27 (781·92 to 1,377·16)	16·79 (13·26 to 20·72)	267·58 (211·38 to 330·20)	2·71% (2·42% to 3·01%)	1,356·48 (894·45 to 1,925·04)	1,837·68 (1,382·85 to 2,384·88)	27·67 (23·67 to 32·02)	481·20 (410·75 to 557·11)
Latvia	3·85% (3·37% to 4·34%)	1,317·65 (874·41 to 1,865·47)	1,607·94 (1,153·26 to 2,159·58)	14·24 (11·88 to 16·76)	290·30 (243·03 to 343·02)	4·16% (3·66% to 4·72%)	1,654·85 (1,111·12 to 2,339·12)	1,992·47 (1,432·90 to 2,709·74)	19·57 (15·77 to 23·86)	337·62 (271·10 to 415·44)	4·02% (3·55% to 4·53%)	2,972·49 (1,998·86 to 4,230·69)	3,600·41 (2,603·01 to 4,869·19)	33·81 (29·36 to 38·66)	627·91 (545·49 to 719·64)
Lithuania	3·06% (2·68% to 3·46%)	1,534·84 (1,020·15 to 2,166·79)	1,853·36 (1,332·34 to 2,494·90)	15·30 (13·12 to 17·87)	318·52 (274·31 to 370·68)	3·80% (3·37% to 4·32%)	2,206·61 (1,476·55 to 3,121·86)	2,557·40 (1,818·93 to 3,478·81)	20·65 (17·59 to 23·82)	350·79 (304·41 to 401·50)	3·46% (3·07% to 3·90%)	3,741·45 (2,513·02 to 5,314·70)	4,410·76 (3,169·63 to 5,953·30)	35·94 (32·19 to 39·90)	669·31 (602·10 to 743·28)
Republic of Moldova	3·10% (2·70% to 3·52%)	2,125·99 (1,416·92 to 3,002·02)	2,545·18 (1,839·00 to 3,415·55)	17·28 (14·90 to 19·88)	419·19 (360·65 to 487·21)	3·62% (3·19% to 4·10%)	2,694·04 (1,787·67 to 3,808·99)	2,960·98 (2,048·46 to 4,074·58)	13·99 (11·94 to 16·32)	266·94 (229·54 to 312·16)	3·37% (2·97% to 3·81%)	4,820·03 (3,227·70 to 6,761·51)	5,506·16 (3,889·13 to 7,510·53)	31·26 (28·13 to 34·61)	686·13 (620·99 to 760·54)
Russian Federation	2·45% (2·15% to 2·76%)	64,329·06 (43,000·22 to 90,890·48)	83,208·60 (61,575·30 to 109,440·30)	788·30 (737·71 to 861·42)	18,879·55 (17,612·94 to 20,560·30)	3·29% (2·94% to 3·69%)	98,082·21 (65,696·24 to 138,178·37)	118,530·51 (86,338·70 to 157,804·70)	1,007·09 (905·49 to 1,097·28)	20,448·30 (18,333·31 to 22,246·50)	2·90% (2·58% to 3·25%)	162,411·27 (108,759·33 to 227,690·09)	201,739·11 (147,975·92 to 267,191·34)	1,795·39 (1,668·85 to 1,930·30)	39,327·84 (36,659·37 to 42,124·06)
Ukraine	3·40% (2·97% to 3·86%)	26,992·78 (17,918·43 to 38,236·64)	29,202·26 (20,005·02 to 40,464·74)	77·39 (69·14 to 87·33)	2,209·48 (1,966·40 to 2,473·26)	4·10% (3·62% to 4·64%)	37,588·38 (24,985·96 to 53,847·99)	40,944·17 (28,199·32 to 57,077·07)	176·82 (156·10 to 200·26)	3,355·79 (2,950·20 to 3,799·24)	3·78% (3·33% to 4·26%)	64,581·16 (42,966·56 to 91,812·17)	70,146·43 (48,434·16 to 97,465·21)	254·21 (230·43 to 279·97)	5,565·28 (5,081·78 to 6,095·08)
Brunei Darussalam	3·44% (2·99% to 3·95%)	306·12 (200·76 to 446·27)	478·99 (368·63 to 618·69)	9·08 (7·34 to 10·86)	172·87 (144·11 to 203·93)	4·57% (3·96% to 5·22%)	368·93 (240·74 to 530·72)	474·36 (345·65 to 636·06)	6·56 (5·14 to 7·79)	105·43 (86·99 to 134·52)	3·98% (3·46% to 4·57%)	675·05 (443·57 to 966·78)	953·35 (720·18 to 1,244·40)	15·64 (13·28 to 17·73)	278·30 (243·01 to 315·29)
Japan	3·37% (3·00% to 3·77%)	81,126·17 (54,462·16 to 115,436·50)	92,290·81 (65,226·35 to 125,786·59)	846·23 (745·12 to 970·44)	11,164·63 (10,000·53 to 12,756·60)	5·74% (5·08% to 6·41%)	144,271·59 (96,467·31 to 203,158·74)	155,781·44 (108,296·49 to 213,856·97)	1,194·92 (1,076·81 to 1,396·63)	11,509·84 (10,392·02 to 13,517·90)	4·58% (4·07% to 5·11%)	225,397·77 (150,877·00 to 314,579·35)	248,072·24 (173,856·37 to 337,689·50)	2,041·15 (1,848·21 to 2,304·91)	22,674·48 (20,694·55 to 25,444·80)
Republic of Korea	3·67% (3·23% to 4·14%)	37,873·26 (25,471·00 to 54,299·78)	48,844·77 (36,158·36 to 65,271·73)	879·24 (745·11 to 1,031·58)	10,971·52 (9,267·88 to 12,977·25)	5·18% (4·53% to 5·87%)	52,136·08 (34,731·82 to 74,591·64)	63,969·44 (46,576·26 to 85,851·41)	1,345·37 (1,134·53 to 1,566·59)	11,833·35 (10,080·92 to 13,744·20)	4·42% (3·91% to 4·96%)	90,009·34 (60,260·46 to 128,436·89)	112,814·21 (83,065·26 to 151,355·32)	2,224·61 (1,962·91 to 2,475·08)	22,804·87 (20,189·75 to 25,481·13)
Singapore	3·63% (3·19% to 4·11%)	3,863·42 (2,551·94 to 5,566·02)	4,337·26 (3,027·40 to 6,042·80)	19·16 (16·61 to 22·23)	473·85 (409·56 to 547·61)	4·46% (3·92% to 5·06%)	4,957·97 (3,301·98 to 7,031·39)	5,407·01 (3,756·73 to 7,491·54)	18·72 (15·86 to 21·81)	449·04 (382·66 to 524·72)	4·05% (3·56% to 4·57%)	8,821·39 (5,852·18 to 12,589·80)	9,744·27 (6,781·43 to 13,525·67)	37·88 (33·96 to 42·47)	922·88 (827·11 to 1,027·16)
Australia	8·07% (7·03% to 9·21%)	37,291·37 (24,706·07 to 54,338·35)	40,775·55 (28,120·45 to 57,995·45)	152·98 (127·94 to 178·83)	3,484·19 (2,923·87 to 4,052·26)	10·73% (9·36% to 12·20%)	50,272·24 (33,166·36 to 71,061·48)	55,161·94 (38,133·82 to 76,068·39)	282·32 (239·90 to 331·73)	4,889·69 (4,109·04 to 5,729·47)	9·41% (8·27% to 10·65%)	87,563·61 (58,097·38 to 123,876·95)	95,937·49 (66,306·86 to 132,419·61)	435·30 (384·79 to 491·39)	8,373·88 (7,373·67 to 9,446·33)
New Zealand	6·08% (5·26% to 6·97%)	5,135·81 (3,313·31 to 7,437·86)	5,806·50 (3,987·07 to 8,133·67)	25·49 (22·60 to 28·76)	670·69 (606·14 to 747·70)	7·75% (6·75% to 8·73%)	6,818·86 (4,533·19 to 9,676·34)	7,923·11 (5,640·08 to 10,746·03)	45·77 (40·90 to 50·97)	1,104·25 (994·94 to 1,220·96)	6·94% (6·01% to 7·79%)	11,954·68 (7,862·24 to 17,034·68)	13,729·61 (9,639·54 to 18,785·68)	71·26 (65·01 to 77·70)	1,774·93 (1,642·05 to 1,916·80)
Andorra	5·73% (5·01% to 6·50%)	91·08 (60·12 to 129·09)	98·59 (67·73 to 136·68)	0·31 (0·22 to 0·42)	7·51 (5·36 to 9·98)	6·81% (5·94% to 7·73%)	102·71 (68·36 to 146·14)	110·86 (76·02 to 156·07)	0·43 (0·24 to 0·71)	8·15 (4·91 to 12·98)	6·26% (5·48% to 7·07%)	193·80 (128·41 to 273·03)	209·46 (144·38 to 293·59)	0·74 (0·55 to 1·03)	15·66 (11·92 to 20·67)
Austria	4·76% (4·16% to 5·37%)	7,977·48 (5,314·86 to 11,319·51)	8,464·71 (5,791·99 to 11,799·36)	29·24 (25·26 to 33·71)	487·23 (425·37 to 558·79)	5·43% (4·74% to 6·19%)	9,332·15 (6,219·13 to 13,194·11)	9,998·53 (6,873·64 to 13,790·96)	42·15 (36·49 to 48·40)	666·38 (579·53 to 763·67)	5·10% (4·49% to 5·75%)	17,309·63 (11,564·86 to 24,574·76)	18,463·24 (12,695·22 to 25,641·42)	71·39 (64·17 to 78·61)	1,153·61 (1,041·88 to 1,274·47)
Belgium	4·13% (3·70% to 4·57%)	8,890·33 (5,971·05 to 12,737·55)	9,822·14 (6,848·80 to 13,639·72)	43·41 (37·69 to 50·34)	931·82 (804·37 to 1,070·07)	4·63% (4·04% to 5·25%)	10,206·16 (6,724·08 to 14,505·21)	11,686·19 (8,175·52 to 16,175·01)	91·26 (78·06 to 107·34)	1,480·04 (1,277·98 to 1,712·00)	4·38% (3·90% to 4·86%)	19,096·48 (12,699·41 to 27,376·92)	21,508·34 (15,089·97 to 29,764·23)	134·67 (120·04 to 151·07)	2,411·85 (2,164·04 to 2,679·85)
Cyprus	4·49% (3·91% to 5·10%)	1,095·95 (716·85 to 1,556·78)	1,229·23 (849·39 to 1,694·20)	10·00 (7·81 to 12·35)	133·28 (105·88 to 165·55)	6·22% (5·42% to 7·09%)	1,530·50 (1,003·24 to 2,170·45)	1,676·69 (1,138·57 to 2,325·71)	12·11 (5·86 to 15·60)	146·20 (95·47 to 180·72)	5·36% (4·68% to 6·06%)	2,626·45 (1,710·53 to 3,714·48)	2,905·92 (1,983·23 to 3,997·45)	22·12 (16·89 to 26·04)	279·48 (239·01 to 322·54)
Denmark	4·83% (4·19% to 5·49%)	5,344·08 (3,522·50 to 7,677·19)	5,809·73 (4,013·06 to 8,135·89)	24·04 (20·76 to 27·99)	465·65 (404·28 to 539·24)	5·92% (5·15% to 6·71%)	6,565·97 (4,355·07 to 9,301·91)	7,289·84 (5,061·91 to 10,054·77)	43·45 (37·72 to 50·12)	723·87 (629·77 to 834·83)	5·38% (4·70% to 6·06%)	11,910·05 (7,866·84 to 16,784·22)	13,099·57 (9,102·75 to 18,087·98)	67·49 (60·41 to 75·27)	1,189·52 (1,066·98 to 1,323·54)
Finland	5·35% (4·68% to 6·08%)	5,622·12 (3,749·43 to 8,055·81)	6,000·05 (4,148·14 to 8,436·04)	26·83 (22·80 to 31·52)	377·93 (326·55 to 442·39)	6·59% (5·78% to 7·44%)	7,059·98 (4,739·62 to 9,894·92)	7,808·76 (5,479·21 to 10,637·35)	61·53 (51·83 to 73·05)	748·78 (637·78 to 875·70)	5·98% (5·28% to 6·73%)	12,682·10 (8,521·24 to 17,844·77)	13,808·81 (9,714·96 to 18,927·74)	88·36 (76·67 to 101·53)	1,126·71 (995·27 to 1,279·31)
France	5·42% (4·68% to 6·15%)	67,369·16 (44,397·74 to 96,720·78)	73,012·63 (49,681·22 to 101,973·22)	305·51 (265·07 to 347·99)	5,643·47 (4,900·30 to 6,424·26)	6·96% (5·99% to 7·94%)	90,734·71 (59,720·94 to 129,985·10)	99,267·83 (68,111·41 to 138,215·52)	653·02 (563·76 to 756·64)	8,533·12 (7,455·69 to 9,759·08)	6·21% (5·40% to 7·05%)	158,103·87 (104,378·95 to 224,343·15)	172,280·46 (117,883·16 to 238,613·24)	958·53 (860·31 to 1,070·43)	14,176·59 (12,891·57 to 15,767·66)
Germany	4·13% (3·64% to 4·64%)	65,368·89 (43,610·20 to 93,431·40)	74,930·50 (53,114·38 to 102,537·82)	485·15 (412·24 to 568·07)	9,561·61 (8,073·67 to 11,440·24)	4·90% (4·33% to 5·49%)	79,311·13 (52,919·13 to 111,800·31)	90,198·67 (63,627·63 to 121,987·62)	684·46 (571·35 to 816·24)	10,887·55 (9,086·11 to 12,977·54)	4·52% (4·02% to 5·08%)	144,680·02 (96,886·49 to 204,101·30)	165,129·18 (117,044·72 to 224,547·96)	1,169·61 (1,032·07 to 1,316·48)	20,449·16 (18,047·13 to 23,084·63)
Greece	4·33% (3·80% to 4·88%)	8,538·18 (5,616·70 to 12,119·36)	8,910·76 (6,006·52 to 12,489·24)	22·80 (19·06 to 26·64)	372·58 (317·83 to 433·83)	5·83% (5·10% to 6·59%)	11,893·69 (7,952·10 to 16,882·48)	12,551·85 (8,621·44 to 17,523·58)	44·24 (37·31 to 52·56)	658·16 (559·38 to 766·32)	5·10% (4·49% to 5·73%)	20,431·87 (13,554·10 to 29,011·21)	21,462·61 (14,616·89 to 29,995·80)	67·04 (58·63 to 76·04)	1,030·74 (911·75 to 1,156·56)
Iceland	7·51% (6·52% to 8·61%)	499·35 (326·43 to 715·08)	511·34 (338·73 to 727·84)	0·65 (0·56 to 0·74)	11·99 (10·42 to 13·83)	9·05% (7·85% to 10·35%)	587·69 (387·13 to 837·05)	617·11 (414·95 to 865·61)	1·76 (1·54 to 2·01)	29·42 (25·64 to 33·45)	8·28% (7·14% to 9·39%)	1,087·05 (708·05 to 1,551·01)	1,128·45 (751·49 to 1,592·78)	2·41 (2·16 to 2·68)	41·41 (37·33 to 46·00)
Ireland	6·93% (6·01% to 7·88%)	6,511·14 (4,271·02 to 9,237·61)	6,846·08 (4,591·54 to 9,583·11)	14·14 (11·66 to 17·30)	334·94 (272·18 to 417·34)	7·74% (6·72% to 8·79%)	7,353·66 (4,845·92 to 10,458·78)	7,855·12 (5,355·45 to 10,949·05)	25·29 (21·18 to 29·75)	501·46 (416·61 to 590·99)	7·34% (6·40% to 8·32%)	13,864·80 (9,140·62 to 19,725·38)	14,701·20 (9,953·81 to 20,528·07)	39·43 (34·19 to 45·22)	836·40 (720·77 to 966·62)
Israel	4·99% (4·33% to 5·65%)	8,705·37 (5,756·29 to 12,504·46)	9,462·35 (6,488·04 to 13,243·98)	36·80 (31·97 to 42·23)	756·98 (660·24 to 866·34)	5·39% (4·72% to 6·10%)	9,419·87 (6,247·77 to 13,286·81)	10,603·49 (7,430·96 to 14,458·15)	78·44 (67·75 to 90·33)	1,183·62 (1,026·37 to 1,356·90)	5·19% (4·53% to 5·83%)	18,125·24 (12,011·64 to 25,920·41)	20,065·85 (13,987·62 to 27,832·35)	115·23 (103·39 to 127·62)	1,940·60 (1,756·97 to 2,147·53)
Italy	3·18% (2·80% to 3·60%)	36,339·32 (23,944·32 to 51,812·04)	38,384·87 (25,965·57 to 53,738·91)	145·09 (124·84 to 167·11)	2,045·55 (1,756·29 to 2,367·40)	3·83% (3·37% to 4·33%)	45,850·01 (30,504·46 to 65,939·03)	49,367·25 (33,808·77 to 69,298·94)	286·48 (246·27 to 329·08)	3,517·23 (3,033·40 to 4,084·12)	3·51% (3·10% to 3·96%)	82,189·34 (54,659·40 to 116,985·78)	87,752·11 (60,476·21 to 122,348·15)	431·57 (386·14 to 480·52)	5,562·78 (4,956·09 to 6,285·98)
Luxembourg	7·36% (6·46% to 8·36%)	846·94 (559·67 to 1,209·59)	900·60 (615·97 to 1,261·49)	2·88 (2·42 to 3·45)	53·66 (45·40 to 63·94)	6·42% (5·61% to 7·29%)	723·85 (480·27 to 1,028·52)	836·21 (593·82 to 1,138·87)	6·74 (5·42 to 8·24)	112·35 (89·96 to 138·17)	6·89% (6·06% to 7·80%)	1,570·79 (1,039·24 to 2,226·62)	1,736·81 (1,208·27 to 2,392·57)	9·62 (8·22 to 11·14)	166·02 (141·43 to 189·53)
Malta	5·06% (4·43% to 5·72%)	425·33 (279·87 to 604·36)	453·20 (309·19 to 634·84)	1·54 (1·30 to 1·81)	27·88 (23·58 to 32·89)	6·50% (5·69% to 7·30%)	542·54 (358·18 to 768·13)	594·05 (410·35 to 819·32)	3·23 (2·71 to 3·93)	51·51 (43·13 to 63·45)	5·78% (5·07% to 6·49%)	967·87 (638·55 to 1,364·10)	1,047·25 (719·99 to 1,443·50)	4·76 (4·15 to 5·58)	79·38 (69·23 to 93·44)
Netherlands	6·70% (5·92% to 7·55%)	21,890·65 (14,466·75 to 31,281·81)	22,502·90 (15,062·19 to 31,906·63)	30·75 (26·38 to 35·78)	612·25 (524·11 to 716·51)	7·66% (6·70% to 8·70%)	25,223·49 (16,666·51 to 35,381·65)	26,395·54 (17,924·26 to 36,507·90)	80·08 (70·46 to 91·30)	1,172·05 (1,028·49 to 1,328·21)	7·18% (6·36% to 8·08%)	47,114·14 (31,457·02 to 66,449·42)	48,898·44 (33,202·39 to 68,239·43)	110·83 (99·20 to 123·43)	1,784·30 (1,598·04 to 1,989·72)
Norway	7·04% (6·18% to 7·97%)	7,256·61 (4,749·73 to 10,348·58)	7,719·56 (5,208·40 to 10,812·92)	28·19 (26·45 to 30·22)	462·95 (432·73 to 500·43)	8·12% (7·11% to 9·13%)	8,173·82 (5,403·57 to 11,563·61)	9,010·93 (6,252·67 to 12,390·68)	60·26 (55·71 to 64·72)	837·11 (769·91 to 901·26)	7·58% (6·63% to 8·55%)	15,430·43 (10,135·77 to 21,798·86)	16,730·49 (11,468·68 to 23,110·95)	88·46 (83·31 to 93·46)	1,300·06 (1,221·13 to 1,372·56)
Portugal	7·46% (6·53% to 8·47%)	14,720·36 (9,721·44 to 21,243·35)	15,394·66 (10,387·08 to 21,885·76)	45·90 (38·92 to 53·83)	674·29 (579·85 to 786·10)	8·87% (7·76% to 10·08%)	19,013·15 (12,581·45 to 26,552·89)	20,014·10 (13,569·20 to 27,547·21)	80·08 (66·10 to 97·07)	1,000·95 (834·69 to 1,200·57)	8·20% (7·24% to 9·27%)	33,733·51 (22,365·36 to 47,752·76)	35,408·75 (24,050·61 to 49,428·92)	125·98 (109·23 to 144·10)	1,675·24 (1,479·24 to 1,904·05)
Spain	4·52% (3·97% to 5·13%)	39,957·30 (26,522·08 to 57,060·50)	42,471·41 (29,052·40 to 59,679·65)	171·76 (148·98 to 197·84)	2,514·11 (2,185·64 to 2,853·34)	5·69% (5·02% to 6·43%)	51,770·64 (34,326·13 to 73,135·34)	59,998·96 (42,354·70 to 81,264·30)	784·61 (669·47 to 925·23)	8,228·33 (7,094·96 to 9,559·42)	5·12% (4·52% to 5·75%)	91,727·93 (61,287·63 to 129,759·17)	102,470·37 (72,161·90 to 140,885·00)	956·37 (836·03 to 1,095·25)	10,742·44 (9,540·25 to 12,049·99)
Sweden	7·69% (6·69% to 8·72%)	15,074·64 (9,826·12 to 21,329·39)	15,717·22 (10,500·27 to 21,968·25)	40·36 (34·81 to 46·60)	642·58 (569·18 to 733·57)	8·44% (7·25% to 9·53%)	16,247·25 (10,660·09 to 22,915·93)	17,484·99 (11,915·17 to 24,185·70)	101·12 (89·39 to 115·48)	1,237·74 (1,112·52 to 1,392·99)	8·06% (7·00% to 9·10%)	31,321·89 (20,647·77 to 44,036·62)	33,202·20 (22,540·67 to 45,888·12)	141·47 (127·95 to 157·71)	1,880·32 (1,723·61 to 2,064·51)
Switzerland	5·35% (4·66% to 6·07%)	8,872·43 (5,811·32 to 12,742·06)	9,286·75 (6,241·13 to 13,171·03)	26·66 (22·81 to 31·22)	414·32 (356·85 to 482·87)	6·38% (5·60% to 7·25%)	10,586·69 (7,074·49 to 14,984·10)	11,413·31 (7,880·61 to 15,870·13)	69·06 (59·27 to 79·19)	826·63 (718·17 to 936·61)	5·87% (5·13% to 6·65%)	19,459·12 (12,871·46 to 27,552·19)	20,700·06 (14,085·49 to 28,835·00)	95·72 (84·52 to 107·01)	1,240·94 (1,112·68 to 1,372·30)
United Kingdom	7·66% (6·72% to 8·60%)	98,128·53 (64,744·70 to 139,916·61)	106,771·42 (73,463·55 to 148,183·75)	396·78 (369·68 to 430·03)	8,642·89 (8,090·31 to 9,370·45)	9·07% (8·00% to 10·16%)	117,632·76 (77,720·25 to 165,628·09)	132,281·83 (92,822·46 to 179,781·91)	925·24 (870·69 to 1,009·69)	14,649·08 (13,771·66 to 15,957·08)	8·37% (7·40% to 9·39%)	215,761·28 (142,197·13 to 304,634·80)	239,053·25 (166,359·36 to 327,372·43)	1,322·02 (1,249·33 to 1,426·65)	23,291·97 (22,035·16 to 25,098·24)
Argentina	3·92% (3·40% to 4·51%)	33,326·96 (21,661·09 to 48,421·72)	38,228·85 (26,478·92 to 53,532·57)	198·20 (167·46 to 235·22)	4,901·90 (4,140·24 to 5,800·33)	4·83% (4·21% to 5·48%)	42,740·12 (28,141·20 to 60,951·24)	49,625·35 (34,816·05 to 67,968·49)	321·53 (267·30 to 386·52)	6,885·23 (5,620·75 to 8,253·29)	4·39% (3·84% to 4·98%)	76,067·07 (50,045·10 to 108,855·46)	87,854·20 (61,790·94 to 120,745·23)	519·73 (457·52 to 589·94)	11,787·13 (10,375·51 to 13,397·99)
Chile	3·95% (3·43% to 4·48%)	13,587·16 (8,895·95 to 19,662·28)	15,009·01 (10,266·70 to 21,034·74)	81·22 (66·37 to 98·94)	1,421·85 (1,177·56 to 1,724·92)	5·13% (4·46% to 5·78%)	18,130·82 (11,915·89 to 25,892·26)	20,611·14 (14,331·97 to 28,485·92)	158·03 (129·15 to 201·83)	2,480·32 (2,012·16 to 3,159·59)	4·55% (3·98% to 5·12%)	31,717·98 (20,928·14 to 45,532·44)	35,620·15 (24,591·39 to 49,476·36)	239·25 (203·63 to 287·90)	3,902·17 (3,343·89 to 4,661·56)
Uruguay	4·76% (4·16% to 5·42%)	3,066·88 (2,015·99 to 4,415·11)	3,782·42 (2,720·96 to 5,140·13)	31·39 (26·59 to 36·64)	715·54 (601·96 to 833·46)	5·80% (5·14% to 6·52%)	3,992·11 (2,654·35 to 5,641·36)	5,316·55 (3,967·87 to 7,007·77)	75·77 (63·24 to 92·38)	1,324·43 (1,100·08 to 1,598·10)	5·31% (4·70% to 5·98%)	7,058·99 (4,672·51 to 10,025·96)	9,098·96 (6,697·51 to 12,083·37)	107·16 (93·00 to 124·46)	2,039·97 (1,781·53 to 2,340·54)
Canada	4·57% (4·00% to 5·18%)	31,709·02 (20,947·00 to 45,662·35)	33,621·74 (22,899·92 to 47,578·55)	88·30 (76·20 to 102·56)	1,912·72 (1,662·79 to 2,171·57)	5·57% (4·92% to 6·31%)	39,253·15 (26,104·38 to 55,876·99)	42,392·67 (29,323·50 to 59,042·90)	185·78 (160·96 to 214·08)	3,139·52 (2,719·26 to 3,540·46)	5·08% (4·49% to 5·70%)	70,962·17 (47,022·42 to 100,968·35)	76,014·41 (52,043·52 to 105,937·97)	274·08 (245·06 to 306·30)	5,052·24 (4,541·50 to 5,553·44)
United States of America	4·17% (3·85% to 4·53%)	259,829·08 (174,053·13 to 367,468·07)	310,329·52 (223,177·30 to 419,051·34)	1,445·06 (1,353·68 to 1,566·85)	50,500·43 (47,001·55 to 55,111·65)	5·77% (5·38% to 6·16%)	363,520·37 (245,064·27 to 516,165·71)	426,901·59 (309,630·13 to 578,307·52)	2,486·02 (2,353·16 to 2,634·08)	63,381·22 (59,100·39 to 67,169·89)	4·98% (4·65% to 5·34%)	623,349·45 (417,474·68 to 883,248·88)	737,231·10 (530,887·44 to 994,920·53)	3,931·08 (3,769·03 to 4,134·00)	113,881·65 (108,070·17 to 120,241·42)
Antigua and Barbuda	6·17% (5·26% to 7·19%)	105·72 (68·98 to 153·88)	126·74 (90·01 to 174·13)	0·74 (0·64 to 0·86)	21·02 (18·26 to 24·04)	6·89% (5·98% to 7·84%)	123·27 (80·38 to 177·10)	149·07 (106·88 to 201·12)	1·02 (0·89 to 1·17)	25·80 (22·31 to 29·62)	6·54% (5·67% to 7·49%)	228·98 (149·86 to 325·85)	275·81 (197·25 to 370·99)	1·77 (1·59 to 1·95)	46·82 (42·08 to 51·65)
Bahamas	6·43% (5·45% to 7·52%)	466·37 (300·34 to 680·54)	597·41 (433·45 to 812·87)	3·85 (3·25 to 4·53)	131·05 (111·53 to 152·68)	7·42% (6·49% to 8·47%)	566·32 (372·20 to 807·41)	665·23 (467·20 to 905·22)	3·19 (2·65 to 3·82)	98·92 (81·97 to 119·06)	6·94% (6·04% to 7·97%)	1,032·68 (675·67 to 1,495·06)	1,262·64 (905·97 to 1,727·12)	7·04 (6·13 to 7·93)	229·96 (202·57 to 259·00)
Barbados	5·34% (4·57% to 6·12%)	301·30 (193·51 to 443·81)	445·45 (336·35 to 588·83)	6·21 (5·18 to 7·34)	144·14 (121·37 to 167·79)	6·09% (5·32% to 6·86%)	365·19 (240·82 to 524·94)	486·27 (358·48 to 647·61)	5·18 (4·31 to 6·11)	121·08 (101·12 to 141·15)	5·73% (5·03% to 6·47%)	666·49 (434·93 to 967·11)	931·72 (698·90 to 1,226·82)	11·40 (9·99 to 12·89)	265·23 (233·82 to 296·68)
Belize	7·50% (6·20% to 9·07%)	589·03 (371·84 to 869·51)	733·41 (515·19 to 1,018·75)	3·82 (3·38 to 4·36)	144·37 (126·01 to 166·36)	7·96% (6·82% to 9·31%)	624·29 (401·08 to 908·72)	747·96 (522·60 to 1,031·49)	3·15 (2·70 to 3·65)	123·67 (103·93 to 145·42)	7·73% (6·49% to 9·17%)	1,213·33 (784·60 to 1,777·84)	1,481·36 (1,049·85 to 2,042·61)	6·97 (6·28 to 7·71)	268·04 (239·62 to 298·88)
Cuba	5·85% (5·02% to 6·77%)	13,134·72 (8,498·19 to 19,205·19)	16,065·85 (11,450·15 to 21,947·30)	105·80 (88·66 to 125·70)	2,931·13 (2,449·49 to 3,482·84)	6·93% (6·09% to 7·83%)	15,473·60 (10,338·76 to 22,018·95)	19,372·36 (14,120·54 to 25,935·06)	141·05 (117·57 to 169·94)	3,898·76 (3,261·95 to 4,666·22)	6·39% (5·63% to 7·21%)	28,608·32 (18,863·67 to 41,122·86)	35,438·21 (25,674·07 to 47,934·51)	246·85 (214·65 to 280·61)	6,829·89 (5,954·81 to 7,763·17)
Dominica	6·19% (5·33% to 7·19%)	86·15 (56·66 to 125·66)	149·38 (118·06 to 192·10)	2·31 (2·00 to 2·67)	63·24 (55·53 to 71·89)	6·89% (5·99% to 7·76%)	91·38 (60·47 to 132·08)	132·45 (100·31 to 172·87)	1·62 (1·39 to 1·87)	41·06 (35·73 to 47·24)	6·53% (5·71% to 7·47%)	177·53 (117·08 to 257·59)	281·83 (219·90 to 363·91)	3·93 (3·54 to 4·37)	104·30 (94·40 to 115·08)
Dominican Republic	5·11% (4·24% to 6·02%)	10,688·24 (6,746·10 to 15,846·80)	15,145·50 (11,037·16 to 20,201·52)	165·63 (131·42 to 202·87)	4,457·27 (3,619·84 to 5,435·04)	5·66% (4·87% to 6·48%)	11,600·88 (7,549·74 to 16,654·32)	15,856·19 (11,579·07 to 21,183·33)	157·56 (125·80 to 205·45)	4,255·30 (3,363·13 to 5,761·25)	5·39% (4·58% to 6·20%)	22,289·12 (14,534·45 to 32,700·99)	31,001·69 (22,776·56 to 41,399·29)	323·19 (268·14 to 380·77)	8,712·57 (7,399·72 to 10,367·74)
Grenada	5·80% (4·69% to 6·91%)	130·66 (82·59 to 193·01)	153·99 (105·22 to 215·76)	0·87 (0·76 to 1·00)	23·33 (20·25 to 26·88)	8·26% (7·24% to 9·37%)	174·77 (115·26 to 250·60)	224·83 (165·34 to 303·11)	2·05 (1·76 to 2·34)	50·06 (43·55 to 56·67)	7·00% (6·04% to 8·00%)	305·43 (200·36 to 440·67)	378·82 (273·23 to 515·17)	2·92 (2·61 to 3·24)	73·39 (65·88 to 80·97)
Guyana	6·71% (5·55% to 7·97%)	977·30 (612·19 to 1,457·94)	1,386·34 (1,012·42 to 1,846·25)	12·07 (10·00 to 14·38)	409·04 (337·55 to 489·82)	7·36% (6·29% to 8·48%)	1,088·41 (713·78 to 1,568·16)	1,445·55 (1,051·82 to 1,931·79)	10·01 (8·20 to 12·13)	357·13 (291·31 to 434·19)	7·04% (5·97% to 8·18%)	2,065·71 (1,339·99 to 3,019·94)	2,831·89 (2,070·15 to 3,780·05)	22·08 (19·12 to 25·22)	766·17 (665·54 to 874·70)
Haiti	7·45% (6·23% to 9·02%)	16,834·86 (10,846·00 to 25,226·50)	38,880·78 (28,723·02 to 51,069·53)	538·73 (262·61 to 858·22)	22,045·92 (13,956·99 to 32,040·58)	7·32% (6·26% to 8·42%)	17,526·47 (11,428·63 to 25,298·99)	36,224·26 (23,555·12 to 47,895·48)	494·75 (210·10 to 753·55)	18,697·78 (8,030·94 to 27,165·17)	7·38% (6·31% to 8·66%)	34,361·34 (22,491·49 to 49,866·30)	75,105·04 (57,163·32 to 94,501·68)	1,033·47 (527·30 to 1,417·15)	40,743·70 (24,783·10 to 53,614·57)
Jamaica	6·48% (5·50% to 7·58%)	3,545·39 (2,302·99 to 5,227·32)	5,021·63 (3,699·93 to 6,747·05)	49·49 (39·03 to 61·84)	1,476·24 (1,171·65 to 1,844·56)	7·23% (6·25% to 8·22%)	3,992·10 (2,600·08 to 5,691·07)	4,914·08 (3,526·27 to 6,635·71)	35·64 (27·55 to 45·18)	921·97 (712·40 to 1,185·08)	6·86% (5·93% to 7·88%)	7,537·49 (4,935·04 to 10,835·85)	9,935·71 (7,257·25 to 13,296·50)	85·13 (73·19 to 100·14)	2,398·21 (2,058·64 to 2,828·44)
Saint Lucia	6·25% (5·33% to 7·26%)	218·24 (141·55 to 318·10)	349·32 (273·25 to 444·67)	4·52 (3·98 to 5·13)	131·07 (115·06 to 149·19)	6·99% (6·08% to 7·97%)	242·90 (159·93 to 348·82)	317·32 (235·01 to 424·81)	2·73 (2·29 to 3·21)	74·42 (62·84 to 86·95)	6·62% (5·77% to 7·60%)	461·14 (303·78 to 667·92)	666·63 (505·50 to 863·28)	7·25 (6·54 to 8·06)	205·49 (186·36 to 229·24)
Saint Vincent and the Grenadines	6·20% (5·20% to 7·23%)	143·13 (92·10 to 210·55)	208·92 (156·38 to 278·51)	2·31 (2·03 to 2·66)	65·79 (57·72 to 74·94)	7·28% (6·37% to 8·33%)	159·42 (104·47 to 228·48)	199·13 (144·25 to 268·38)	1·31 (1·15 to 1·50)	39·71 (34·87 to 44·81)	6·72% (5·82% to 7·73%)	302·55 (196·69 to 437·02)	408·05 (302·67 to 544·32)	3·63 (3·29 to 4·02)	105·50 (96·12 to 115·52)
Suriname	6·92% (5·73% to 8·12%)	783·14 (493·18 to 1,167·22)	1,022·59 (730·67 to 1,409·10)	7·65 (6·33 to 9·22)	239·45 (196·20 to 285·42)	7·79% (6·73% to 8·97%)	883·90 (576·11 to 1,261·58)	1,079·02 (767·29 to 1,465·27)	5·84 (4·87 to 7·01)	195·12 (163·34 to 234·49)	7·36% (6·31% to 8·58%)	1,667·04 (1,072·38 to 2,418·44)	2,101·61 (1,507·96 to 2,860·07)	13·49 (11·70 to 15·47)	434·57 (376·69 to 497·90)
Trinidad and Tobago	6·83% (5·85% to 7·94%)	1,890·50 (1,225·10 to 2,768·47)	2,603·00 (1,897·98 to 3,500·19)	25·89 (19·83 to 33·27)	712·50 (545·74 to 911·46)	7·42% (6·48% to 8·38%)	2,011·70 (1,336·15 to 2,850·74)	2,732·83 (2,024·28 to 3,578·14)	26·16 (19·34 to 34·41)	721·13 (537·30 to 954·09)	7·12% (6·18% to 8·13%)	3,902·19 (2,565·73 to 5,657·25)	5,335·83 (4,001·26 to 7,124·71)	52·04 (42·45 to 62·30)	1,433·64 (1,167·13 to 1,722·90)
Bolivia (Plurinational State of)	6·02% (4·86% to 7·35%)	13,849·69 (8,656·83 to 20,695·50)	16,165·36 (10,846·09 to 23,313·00)	77·41 (47·97 to 109·99)	2,315·68 (1,414·02 to 3,267·85)	6·85% (5·71% to 8·18%)	15,665·94 (9,934·21 to 23,263·30)	18,179·34 (12,381·72 to 25,838·33)	92·05 (60·49 to 127·35)	2,513·40 (1,610·91 to 3,593·26)	6·44% (5·33% to 7·73%)	29,515·63 (18,571·88 to 43,804·80)	34,344·71 (23,372·13 to 49,438·41)	169·46 (120·01 to 218·95)	4,829·08 (3,299·27 to 6,404·59)
Ecuador	4·80% (3·90% to 5·77%)	15,917·24 (9,861·31 to 23,966·93)	17,136·74 (11,014·73 to 25,055·56)	43·13 (35·78 to 51·14)	1,219·50 (985·70 to 1,491·85)	4·71% (3·91% to 5·52%)	15,730·20 (10,045·19 to 23,491·67)	16,892·77 (11,171·64 to 24,506·95)	45·82 (37·76 to 56·24)	1,162·56 (934·00 to 1,447·56)	4·76% (3·90% to 5·64%)	31,647·44 (20,055·33 to 47,446·91)	34,029·51 (22,448·05 to 49,902·45)	88·95 (76·91 to 103·12)	2,382·07 (2,009·07 to 2,806·20)
Peru	4·82% (3·91% to 5·88%)	32,022·03 (19,676·39 to 48,265·38)	34,397·23 (21,856·54 to 50,473·92)	94·46 (70·01 to 125·32)	2,375·20 (1,797·07 to 3,074·94)	5·33% (4·37% to 6·35%)	35,029·63 (21,766·51 to 52,804·53)	37,107·09 (24,120·94 to 54,736·75)	89·61 (57·02 to 117·19)	2,077·46 (1,430·38 to 2,661·65)	5·07% (4·13% to 6·09%)	67,051·67 (41,867·36 to 100,861·73)	71,504·32 (46,357·78 to 105,579·42)	184·07 (148·89 to 220·40)	4,452·66 (3,634·65 to 5,304·83)
Colombia	3·64% (3·07% to 4·25%)	36,060·17 (23,393·48 to 53,105·98)	38,556·99 (25,845·41 to 55,728·03)	93·25 (77·69 to 110·99)	2,496·82 (2,035·52 to 3,065·42)	3·95% (3·43% to 4·50%)	40,249·19 (26,517·09 to 57,622·41)	44,066·93 (30,431·10 to 61,615·66)	136·89 (111·09 to 167·59)	3,817·74 (3,070·01 to 4,748·66)	3·80% (3·28% to 4·35%)	76,309·36 (49,950·59 to 109,884·91)	82,623·92 (56,474·41 to 116,612·77)	230·15 (200·15 to 265·26)	6,314·56 (5,377·48 to 7,548·67)
Costa Rica	4·89% (4·13% to 5·67%)	4,396·35 (2,830·87 to 6,437·26)	4,954·49 (3,383·76 to 6,960·44)	19·02 (16·38 to 22·08)	558·15 (479·89 to 648·28)	5·43% (4·75% to 6·23%)	5,120·90 (3,355·51 to 7,299·26)	5,862·06 (4,071·19 to 7,980·78)	26·01 (21·10 to 30·59)	741·16 (590·32 to 870·50)	5·16% (4·47% to 5·92%)	9,517·24 (6,197·17 to 13,662·53)	10,816·55 (7,464·40 to 14,909·00)	45·03 (39·35 to 50·61)	1,299·30 (1,113·93 to 1,459·61)
El Salvador	4·88% (4·07% to 5·73%)	5,532·62 (3,533·83 to 8,210·80)	6,740·96 (4,663·33 to 9,444·07)	62·66 (47·92 to 79·75)	1,208·34 (912·36 to 1,546·59)	5·06% (4·35% to 5·79%)	6,469·60 (4,254·04 to 9,445·22)	8,141·49 (5,924·39 to 11,027·47)	93·24 (70·05 to 123·50)	1,671·89 (1,262·61 to 2,206·66)	4·98% (4·25% to 5·72%)	12,002·22 (7,833·41 to 17,606·71)	14,882·45 (10,589·59 to 20,404·12)	155·90 (127·18 to 189·55)	2,880·23 (2,358·67 to 3,532·22)
Guatemala	3·42% (2·82% to 4·02%)	11,230·19 (7,249·59 to 16,717·17)	15,161·92 (11,082·49 to 20,519·69)	133·41 (114·65 to 155·97)	3,931·73 (3,337·00 to 4,650·01)	3·56% (3·02% to 4·11%)	12,269·53 (7,941·37 to 17,534·28)	16,628·33 (12,158·84 to 21,910·17)	143·36 (119·31 to 172·63)	4,358·80 (3,577·85 to 5,261·45)	3·49% (2·93% to 4·05%)	23,499·72 (15,229·12 to 34,054·12)	31,790·25 (23,349·88 to 42,246·82)	276·77 (244·00 to 311·32)	8,290·53 (7,182·89 to 9,496·07)
Honduras	5·03% (4·15% to 6·08%)	9,299·95 (5,930·02 to 13,838·40)	13,211·93 (9,365·30 to 17,936·20)	108·46 (61·36 to 166·82)	3,911·97 (2,168·66 to 5,488·41)	5·33% (4·54% to 6·23%)	10,274·05 (6,747·66 to 14,995·85)	16,241·57 (12,081·61 to 22,458·01)	179·73 (113·84 to 276·83)	5,967·51 (3,990·20 to 9,798·83)	5·18% (4·36% to 6·11%)	19,574·01 (12,750·83 to 28,703·13)	29,453·50 (21,904·95 to 39,489·84)	288·19 (203·06 to 414·74)	9,879·49 (7,204·09 to 14,710·88)
Mexico	3·16% (2·63% to 3·73%)	78,073·22 (49,994·65 to 114,176·86)	93,409·03 (65,724·65 to 129,858·55)	690·44 (648·45 to 746·65)	15,335·81 (14,327·43 to 16,697·23)	3·49% (2·98% to 4·02%)	89,086·79 (57,361·78 to 128,220·11)	107,973·09 (76,939·18 to 146,836·92)	822·70 (751·21 to 923·27)	18,886·30 (17,323·15 to 21,242·83)	3·33% (2·82% to 3·86%)	167,160·01 (107,199·25 to 242,602·24)	201,382·12 (142,913·74 to 277,002·94)	1,513·14 (1,417·34 to 1,621·42)	34,222·11 (32,089·43 to 36,607·82)
Nicaragua	3·91% (3·23% to 4·61%)	4,931·75 (3,168·55 to 7,309·88)	5,652·80 (3,855·97 to 8,004·86)	27·49 (22·30 to 33·25)	721·05 (576·62 to 914·51)	4·06% (3·45% to 4·69%)	5,201·14 (3,345·00 to 7,551·09)	6,372·42 (4,557·58 to 8,712·60)	44·69 (33·28 to 55·36)	1,171·27 (911·22 to 1,466·76)	3·98% (3·37% to 4·64%)	10,132·89 (6,514·99 to 14,832·16)	12,025·22 (8,461·53 to 16,757·92)	72·18 (61·10 to 83·94)	1,892·32 (1,627·83 to 2,215·78)
Panama	4·79% (4·05% to 5·57%)	3,753·24 (2,394·98 to 5,536·27)	4,501·48 (3,156·49 to 6,260·53)	24·55 (21·16 to 28·21)	748·24 (620·82 to 913·82)	5·22% (4·50% to 6·03%)	4,021·73 (2,616·19 to 5,868·57)	4,886·11 (3,497·37 to 6,727·39)	29·71 (25·27 to 35·27)	864·37 (732·05 to 1,027·63)	5·00% (4·28% to 5·78%)	7,774·98 (5,024·56 to 11,357·29)	9,387·59 (6,700·56 to 12,931·61)	54·26 (48·37 to 60·92)	1,612·61 (1,400·56 to 1,872·17)
Venezuela (Bolivarian Republic of)	3·80% (3·20% to 4·45%)	23,262·52 (15,071·38 to 34,114·31)	27,863·02 (19,768·49 to 38,993·49)	144·22 (116·89 to 174·93)	4,600·50 (3,728·05 to 5,577·98)	4·16% (3·58% to 4·76%)	25,427·95 (16,627·85 to 36,347·47)	31,163·92 (22,162·19 to 42,284·76)	195·48 (153·85 to 246·73)	5,735·98 (4,515·20 to 7,137·43)	3·98% (3·41% to 4·58%)	48,690·47 (31,779·28 to 70,439·43)	59,026·94 (42,065·61 to 81,002·84)	339·70 (289·33 to 397·71)	10,336·48 (8,811·11 to 12,203·08)
Brazil	3·66% (3·03% to 4·30%)	150,515·59 (96,481·28 to 222,740·66)	174,022·11 (120,076·88 to 246,064·05)	880·01 (829·27 to 931·92)	23,506·52 (22,243·04 to 24,940·33)	4·60% (3·93% to 5·28%)	196,378·65 (126,288·49 to 286,255·31)	235,738·60 (167,067·11 to 325,188·70)	1,648·22 (1,524·34 to 1,786·62)	39,359·95 (36,478·15 to 42,720·03)	4·14% (3·50% to 4·80%)	346,894·24 (223,092·45 to 509,133·54)	409,760·71 (286,024·95 to 570,187·67)	2,528·24 (2,391·37 to 2,675·43)	62,866·47 (59,525·70 to 66,672·97)
Paraguay	5·10% (4·17% to 6·13%)	7,119·88 (4,493·26 to 10,566·95)	7,927·64 (5,284·79 to 11,348·61)	33·67 (25·55 to 43·50)	807·76 (607·07 to 1,055·41)	7·26% (6·07% to 8·60%)	9,848·93 (6,300·97 to 14,575·64)	10,783·95 (7,238·06 to 15,561·60)	45·51 (33·49 to 65·94)	935·02 (673·44 to 1,348·89)	6·16% (5·12% to 7·31%)	16,968·81 (10,792·56 to 24,991·62)	18,711·59 (12,526·16 to 26,669·92)	79·18 (63·77 to 103·21)	1,742·78 (1,399·54 to 2,261·86)
Algeria	4·76% (4·12% to 5·45%)	38,300·36 (25,035·44 to 55,027·57)	54,601·04 (39,927·20 to 72,318·44)	784·19 (527·43 to 1,100·95)	16,300·68 (11,737·18 to 22,116·74)	6·33% (5·53% to 7·25%)	49,252·52 (32,533·28 to 70,048·02)	65,751·66 (47,544·56 to 87,253·52)	712·99 (436·65 to 904·13)	16,499·14 (10,149·22 to 20,572·24)	5·54% (4·85% to 6·33%)	87,552·88 (57,465·73 to 124,645·39)	120,352·70 (88,889·84 to 160,014·44)	1,497·18 (1,195·63 to 1,856·74)	32,799·83 (26,460·79 to 39,808·68)
Bahrain	4·15% (3·59% to 4·74%)	1,484·36 (981·17 to 2,110·09)	1,793·36 (1,275·85 to 2,422·38)	10·00 (8·17 to 12·31)	309·00 (249·68 to 379·46)	5·33% (4·59% to 6·10%)	1,154·40 (765·40 to 1,660·71)	1,466·92 (1,056·30 to 1,990·88)	10·93 (8·68 to 16·79)	312·52 (253·77 to 454·71)	4·60% (4·00% to 5·23%)	2,638·76 (1,743·06 to 3,765·20)	3,260·28 (2,348·93 to 4,419·08)	20·92 (17·83 to 27·76)	621·52 (534·64 to 791·57)
Egypt	5·64% (4·81% to 6·54%)	110,662·44 (71,192·07 to 160,305·28)	222,622·68 (168,483·56 to 282,827·86)	4,002·43 (2,497·84 to 5,492·68)	111,960·24 (73,112·19 to 151,723·45)	6·70% (5·81% to 7·67%)	122,215·52 (80,426·00 to 175,800·92)	211,664·67 (163,210·55 to 279,928·17)	2,812·68 (2,009·20 to 4,019·90)	89,449·15 (65,570·15 to 138,675·55)	6·15% (5·32% to 7·02%)	232,877·96 (152,773·75 to 338,173·12)	434,287·35 (338,314·44 to 547,132·13)	6,815·11 (5,295·74 to 8,695·23)	201,409·39 (158,619·14 to 248,416·07)
Iran (Islamic Republic of)	3·77% (3·32% to 4·27%)	61,579·83 (40,674·37 to 87,463·95)	94,300·08 (73,262·18 to 121,014·72)	1,628·44 (1,515·63 to 1,814·40)	32,720·25 (30,108·88 to 36,513·88)	4·21% (3·72% to 4·77%)	65,994·88 (44,131·60 to 93,094·25)	95,769·99 (73,269·62 to 123,139·62)	1,476·36 (1,330·92 to 1,667·50)	29,775·11 (26,559·83 to 33,513·14)	3·99% (3·52% to 4·51%)	127,574·72 (84,887·32 to 181,351·05)	190,070·07 (146,468·23 to 244,773·82)	3,104·80 (2,933·18 to 3,374·97)	62,495·36 (58,546·94 to 67,782·87)
Iraq	4·88% (4·08% to 5·74%)	42,822·68 (27,435·74 to 63,929·56)	49,508·55 (34,118·41 to 70,336·66)	239·72 (208·22 to 274·72)	6,685·86 (5,750·07 to 7,601·04)	5·68% (4·79% to 6·57%)	46,685·71 (30,102·56 to 68,005·18)	52,237·50 (35,669·19 to 73,692·13)	180·66 (155·19 to 224·51)	5,551·79 (4,736·37 to 6,583·66)	5·27% (4·47% to 6·13%)	89,508·39 (57,404·37 to 131,101·19)	101,746·04 (69,822·59 to 143,036·84)	420·38 (378·97 to 477·20)	12,237·65 (10,986·53 to 13,656·43)
Jordan	5·66% (4·80% to 6·69%)	12,696·51 (8,192·29 to 18,457·36)	14,138·70 (9,588·07 to 19,993·09)	50·18 (39·86 to 64·71)	1,442·19 (1,150·81 to 1,799·45)	6·74% (5·72% to 7·86%)	13,179·46 (8,560·98 to 19,210·92)	14,469·44 (9,847·32 to 20,471·87)	45·03 (34·45 to 59·64)	1,289·98 (1,002·50 to 1,704·02)	6·17% (5·25% to 7·18%)	25,875·97 (16,813·25 to 37,689·56)	28,608·14 (19,579·37 to 40,306·27)	95·21 (80·12 to 117·16)	2,732·17 (2,320·70 to 3,298·97)
Kuwait	5·05% (4·38% to 5·79%)	4,592·83 (3,002·69 to 6,519·07)	4,955·54 (3,375·37 to 6,865·60)	13·44 (11·42 to 16·13)	362·71 (305·59 to 433·59)	5·79% (5·02% to 6·71%)	4,400·68 (2,897·07 to 6,302·93)	4,748·04 (3,224·41 to 6,613·44)	11·74 (9·29 to 14·04)	347·36 (276·37 to 425·11)	5·39% (4·69% to 6·20%)	8,993·51 (5,872·69 to 12,736·45)	9,703·58 (6,576·20 to 13,415·29)	25·17 (22·40 to 28·49)	710·07 (629·87 to 809·21)
Lebanon	6·05% (5·18% to 7·03%)	10,207·31 (6,642·86 to 14,941·09)	11,880·04 (7,953·67 to 16,536·56)	76·16 (37·18 to 185·83)	1,672·74 (879·07 to 4,011·53)	7·39% (6·47% to 8·43%)	12,151·10 (8,023·83 to 17,417·28)	14,479·86 (9,911·93 to 20,336·43)	120·86 (59·53 to 224·60)	2,328·75 (1,228·30 to 4,268·04)	6·71% (5·83% to 7·74%)	22,358·41 (14,668·46 to 32,298·15)	26,359·90 (17,896·32 to 36,596·32)	197·02 (102·02 to 338·66)	4,001·49 (2,243·45 to 6,839·53)
Libya	4·43% (3·83% to 5·11%)	6,169·89 (4,039·07 to 8,899·00)	9,737·80 (7,007·70 to 12,964·65)	146·22 (85·10 to 240·32)	3,567·91 (2,174·56 to 5,612·78)	5·31% (4·64% to 6·05%)	6,914·26 (4,561·44 to 9,889·70)	10,547·22 (7,578·04 to 14,049·13)	136·94 (72·04 to 194·10)	3,632·97 (1,828·80 to 5,175·66)	4·85% (4·22% to 5·56%)	13,084·14 (8,613·53 to 18,748·65)	20,285·02 (14,998·04 to 26,426·71)	283·16 (199·55 to 390·15)	7,200·88 (5,011·25 to 9,854·07)
Morocco	3·61% (3·09% to 4·08%)	25,145·54 (16,303·01 to 36,179·13)	53,895·79 (40,739·29 to 68,457·14)	1,355·51 (913·51 to 1,851·42)	28,750·25 (20,177·54 to 38,219·81)	4·51% (3·93% to 5·09%)	30,772·31 (20,510·87 to 43,695·39)	56,023·40 (41,435·80 to 71,402·14)	1,071·67 (656·58 to 1,450·15)	25,251·09 (14,285·84 to 34,554·38)	4·06% (3·52% to 4·56%)	55,917·85 (36,931·24 to 79,663·27)	109,919·19 (85,715·09 to 137,142·16)	2,427·17 (1,775·55 to 3,022·33)	54,001·34 (38,874·98 to 67,240·75)
Palestine	5·08% (4·23% to 6·09%)	4,969·13 (3,185·81 to 7,248·79)	5,969·31 (4,182·73 to 8,283·40)	37·16 (31·85 to 43·80)	1,000·18 (866·74 to 1,159·50)	5·80% (4·94% to 6·80%)	5,406·50 (3,490·20 to 7,841·41)	6,034·31 (4,111·72 to 8,517·80)	30·06 (24·75 to 41·91)	627·81 (527·29 to 845·60)	5·43% (4·58% to 6·41%)	10,375·64 (6,694·47 to 14,955·35)	12,003·62 (8,317·98 to 16,603·18)	67·21 (59·37 to 81·74)	1,627·99 (1,442·51 to 1,958·76)
Oman	3·60% (3·09% to 4·22%)	4,213·70 (2,750·95 to 6,102·99)	5,029·09 (3,536·87 to 6,999·19)	31·10 (20·70 to 41·42)	815·39 (538·34 to 1,089·39)	4·55% (3·91% to 5·25%)	2,786·02 (1,822·05 to 4,027·06)	3,338·11 (2,349·10 to 4,577·55)	23·41 (17·10 to 30·78)	552·09 (414·76 to 727·10)	3·93% (3·37% to 4·53%)	6,999·71 (4,575·92 to 10,044·59)	8,367·19 (5,957·63 to 11,421·39)	54·51 (41·11 to 67·77)	1,367·48 (1,022·98 to 1,704·21)
Qatar	2·96% (2·54% to 3·47%)	2,409·51 (1,563·94 to 3,493·01)	2,563·64 (1,728·11 to 3,644·94)	3·63 (2·65 to 4·95)	154·13 (112·27 to 212·43)	4·96% (4·24% to 5·81%)	1,316·71 (861·26 to 1,909·81)	1,357·24 (900·60 to 1,945·99)	1·17 (0·85 to 1·77)	40·52 (29·20 to 58·25)	3·45% (2·99% to 4·05%)	3,726·22 (2,430·78 to 5,334·46)	3,920·88 (2,621·25 to 5,527·08)	4·81 (3·74 to 6·42)	194·65 (150·05 to 256·01)
Saudi Arabia	2·81% (2·42% to 3·20%)	22,179·62 (14,305·61 to 32,487·66)	28,268·58 (19,801·41 to 38,912·22)	202·25 (128·57 to 366·39)	6,088·95 (3,948·29 to 10,695·15)	3·20% (2·35% to 3·71%)	18,130·08 (11,617·32 to 26,421·24)	25,057·18 (17,663·10 to 34,436·37)	219·20 (149·24 to 338·40)	6,927·10 (4,524·66 to 10,732·89)	2·97% (2·59% to 3·39%)	40,309·70 (26,349·40 to 58,200·82)	53,325·76 (38,069·75 to 72,608·22)	421·45 (303·83 to 611·77)	13,016·06 (9,588·21 to 18,833·41)
Syrian Arab Republic	4·46% (3·79% to 5·16%)	16,168·21 (10,590·71 to 23,169·65)	28,088·25 (21,723·00 to 35,204·50)	439·07 (344·59 to 563·91)	11,920·03 (9,475·71 to 15,019·20)	5·29% (4·57% to 5·99%)	18,306·76 (12,012·64 to 26,344·06)	27,977·50 (21,196·06 to 36,420·33)	359·83 (280·40 to 469·04)	9,670·74 (7,489·01 to 12,195·31)	4·86% (4·20% to 5·54%)	34,474·98 (22,596·93 to 49,028·59)	56,065·75 (43,346·60 to 70,823·26)	798·90 (675·03 to 971·80)	21,590·77 (18,106·46 to 25,635·49)
Tunisia	4·19% (3·66% to 4·78%)	9,322·12 (6,144·36 to 13,355·07)	15,110·65 (11,122·12 to 20,190·50)	333·78 (216·09 to 493·20)	5,788·54 (3,682·77 to 8,486·68)	4·85% (4·28% to 5·45%)	10,792·74 (7,259·71 to 15,095·11)	15,060·89 (11,090·25 to 20,200·05)	235·94 (162·44 to 342·63)	4,268·15 (2,982·77 to 6,168·31)	4·52% (3·99% to 5·12%)	20,114·86 (13,462·46 to 28,253·53)	30,171·55 (22,483·09 to 39,568·66)	569·73 (416·05 to 762·50)	10,056·69 (7,483·67 to 13,337·11)
Turkey	4·15% (3·69% to 4·70%)	65,505·94 (43,888·60 to 93,278·62)	80,754·17 (58,056·02 to 108,788·47)	841·73 (689·22 to 1,005·64)	15,248·23 (12,726·53 to 17,962·84)	5·55% (4·94% to 6·26%)	86,080·21 (58,039·61 to 120,917·90)	102,585·06 (73,432·83 to 138,576·31)	942·80 (649·04 to 1,140·70)	16,504·85 (13,119·23 to 19,625·83)	4·85% (4·34% to 5·43%)	151,586·15 (102,026·81 to 212,757·93)	183,339·23 (132,594·01 to 245,435·89)	1,784·53 (1,469·70 to 2,062·38)	31,753·08 (27,756·54 to 36,066·56)
United Arab Emirates	5·41% (4·71% to 6·23%)	15,078·87 (9,931·70 to 21,728·89)	28,689·00 (20,849·17 to 37,466·22)	338·29 (213·49 to 479·16)	13,610·13 (8,691·56 to 19,198·13)	6·77% (5·90% to 7·73%)	6,905·72 (4,485·67 to 9,978·76)	9,154·14 (6,518·04 to 12,393·82)	65·62 (41·13 to 95·44)	2,248·41 (1,317·76 to 3,315·75)	5·77% (5·06% to 6·58%)	21,984·59 (14,535·14 to 31,611·82)	37,843·14 (28,109·63 to 49,226·78)	403·90 (270·40 to 550·20)	15,858·54 (10,506·59 to 21,592·06)
Yemen	4·04% (3·36% to 4·80%)	24,160·09 (15,599·54 to 35,286·88)	53,663·91 (35,873·13 to 70,076·89)	1,146·75 (524·18 to 1,600·88)	29,503·82 (14,031·63 to 41,513·06)	4·60% (3·92% to 5·37%)	26,672·74 (17,456·38 to 38,214·82)	51,216·70 (35,681·60 to 68,833·73)	828·17 (454·53 to 1,197·02)	24,543·96 (12,918·60 to 36,303·31)	4·32% (3·66% to 5·08%)	50,832·83 (33,210·43 to 73,530·34)	104,880·61 (77,280·49 to 135,416·04)	1,974·93 (1,074·67 to 2,683·38)	54,047·79 (29,425·81 to 74,732·73)
Afghanistan	5·04% (4·17% to 6·05%)	33,216·62 (21,117·03 to 49,244·19)	81,866·69 (55,860·73 to 103,909·93)	1,653·56 (778·12 to 2,237·12)	48,650·07 (24,465·22 to 63,880·61)	6·02% (5·13% to 7·02%)	37,746·21 (24,584·43 to 55,221·30)	101,630·63 (71,509·42 to 135,712·59)	1,960·63 (1,100·86 to 2,886·36)	63,884·42 (37,505·20 to 94,980·09)	5·52% (4·64% to 6·52%)	70,962·83 (46,002·07 to 105,185·25)	183,497·32 (136,449·01 to 231,580·04)	3,614·19 (2,112·01 to 4,819·33)	112,534·49 (71,264·87 to 150,306·88)
Bangladesh	2·13% (1·89% to 2·39%)	63,991·47 (42,597·09 to 91,512·45)	257,397·68 (170,846·28 to 333,615·59)	7,789·02 (4,121·30 to 10,872·07)	193,406·20 (102,355·48 to 268,341·85)	2·76% (2·42% to 3·09%)	83,770·68 (55,565·87 to 118,010·84)	261,072·38 (196,888·78 to 338,674·55)	6,102·97 (3,876·77 to 9,421·82)	177,301·70 (120,768·08 to 251,957·65)	2·45% (2·18% to 2·74%)	147,762·15 (98,620·67 to 208,269·95)	518,470·05 (403,716·51 to 647,478·41)	13,891·99 (8,987·12 to 19,096·43)	370,707·90 (248,831·50 to 491,966·46)
Bhutan	2·14% (1·88% to 2·41%)	420·95 (278·61 to 602·53)	1,325·15 (866·58 to 1,840·42)	34·93 (17·25 to 56·59)	904·20 (470·22 to 1,414·10)	3·12% (2·76% to 3·50%)	541·38 (366·03 to 770·69)	1,400·45 (968·14 to 1,989·97)	33·61 (18·95 to 55·06)	859·07 (488·98 to 1,398·37)	2·60% (2·31% to 2·92%)	962·33 (645·35 to 1,375·57)	2,725·60 (1,976·82 to 3,677·53)	68·53 (44·46 to 103·69)	1,763·26 (1,143·68 to 2,571·38)
India	2·07% (1·83% to 2·32%)	563,319·98 (375,035·57 to 797,452·74)	3,329,048·92 (1,797,805·96 to 5,240,097·84)	117,373·80 (48,488·70 to 203,000·92)	2,765,728·94 (1,185,696·92 to 4,529,404·98)	2·36% (2·08% to 2·65%)	600,874·58 (404,761·09 to 850,419·12)	3,681,865·91 (2,290,414·69 to 5,153,734·45)	137,480·91 (72,932·22 to 200,080·32)	3,080,991·33 (1,677,877·51 to 4,546,244·90)	2·21% (1·95% to 2·48%)	1,164,194·57 (783,425·89 to 1,648,917·44)	7,010,914·83 (4,341,873·03 to 9,873,981·88)	254,854·71 (137,645·14 to 373,514·58)	5,846,720·27 (3,252,235·27 to 8,634,666·96)
Nepal	2·42% (2·13% to 2·72%)	13,335·32 (8,888·63 to 18,859·43)	66,614·05 (39,646·13 to 100,332·24)	2,269·79 (1,144·23 to 3,812·99)	53,278·73 (27,321·82 to 85,240·65)	4·02% (3·55% to 4·52%)	24,085·73 (16,021·90 to 34,030·39)	83,835·36 (57,661·83 to 116,947·61)	2,374·72 (1,317·33 to 3,912·21)	59,749·63 (34,363·14 to 93,812·36)	3·25% (2·87% to 3·63%)	37,421·05 (25,088·45 to 52,962·72)	150,449·41 (108,782·80 to 205,799·61)	4,644·51 (2,972·78 to 7,114·32)	113,028·36 (74,380·32 to 165,339·61)
Pakistan	2·58% (2·28% to 2·89%)	110,395·96 (74,203·26 to 158,546·35)	440,835·67 (285,266·04 to 656,158·83)	10,621·82 (5,210·13 to 18,751·07)	330,439·71 (174,475·63 to 534,134·35)	3·60% (3·17% to 4·03%)	145,660·87 (96,317·23 to 206,078·61)	299,697·51 (207,947·55 to 405,220·51)	5,450·32 (2,979·93 to 8,990·17)	154,036·64 (88,826·56 to 248,261·26)	3·08% (2·73% to 3·43%)	256,056·83 (170,252·26 to 362,969·66)	740,533·18 (540,390·90 to 1,004,589·57)	16,072·14 (9,453·29 to 26,700·18)	484,476·35 (296,110·48 to 734,607·25)
Angola	4·76% (3·87% to 5·80%)	25,667·94 (15,905·53 to 38,665·25)	42,909·92 (31,414·34 to 57,149·73)	481·84 (285·25 to 648·89)	17,241·99 (11,182·48 to 21,930·71)	5·97% (4·86% to 7·24%)	34,037·74 (21,917·26 to 50,407·67)	64,365·01 (48,138·99 to 83,260·10)	762·03 (540·36 to 999·23)	30,327·27 (20,338·55 to 40,415·25)	5·39% (4·43% to 6·42%)	59,705·68 (38,362·27 to 88,183·25)	107,274·93 (81,814·39 to 138,984·70)	1,243·87 (939·20 to 1,545·47)	47,569·25 (35,756·85 to 58,977·50)
Central African Republic	4·12% (3·47% to 4·84%)	3,713·11 (2,378·07 to 5,327·93)	13,578·83 (8,482·91 to 17,938·20)	269·46 (123·89 to 396·87)	9,865·72 (5,025·09 to 14,062·18)	5·20% (4·40% to 6·16%)	4,699·94 (3,078·51 to 6,894·99)	15,601·63 (9,168·96 to 21,225·08)	289·22 (146·18 to 432·41)	10,901·68 (4,970·24 to 16,146·63)	4·66% (3·95% to 5·48%)	8,413·06 (5,469·92 to 12,320·55)	29,180·46 (19,721·64 to 36,315·13)	558·68 (287·24 to 734·08)	20,767·40 (10,451·23 to 27,095·45)
Congo	5·58% (4·62% to 6·61%)	5,361·14 (3,479·88 to 7,859·93)	8,635·17 (6,337·87 to 11,681·63)	102·36 (59·10 to 171·53)	3,274·02 (2,014·18 to 5,243·13)	5·90% (5·06% to 6·92%)	5,696·78 (3,691·12 to 8,333·85)	13,286·19 (9,435·80 to 17,253·74)	238·65 (144·95 to 328·95)	7,589·40 (4,125·91 to 10,663·58)	5·74% (4·88% to 6·71%)	11,057·93 (7,185·20 to 16,260·78)	21,921·35 (16,477·61 to 28,057·99)	341·01 (226·81 to 449·31)	10,863·43 (6,834·17 to 14,319·67)
Democratic Republic of the Congo	3·53% (2·92% to 4·17%)	56,121·36 (35,624·51 to 82,633·90)	131,948·91 (96,391·29 to 169,707·26)	2,052·11 (1,108·39 to 2,905·39)	75,827·54 (45,964·74 to 103,323·81)	4·52% (3·78% to 5·42%)	71,651·67 (46,114·61 to 104,703·38)	190,921·43 (132,683·97 to 247,046·90)	3,316·27 (1,986·59 to 4,595·33)	119,269·76 (65,641·08 to 164,702·03)	4·02% (3·36% to 4·75%)	127,773·03 (82,240·17 to 186,999·63)	322,870·33 (244,131·10 to 405,477·44)	5,368·38 (3,819·19 to 6,985·30)	195,097·30 (130,521·84 to 250,562·14)
Equatorial Guinea	4·66% (3·82% to 5·66%)	1,333·50 (846·63 to 1,973·11)	1,689·17 (1,177·63 to 2,338·68)	10·29 (6·93 to 15·61)	355·67 (240·59 to 520·73)	5·91% (4·98% to 6·91%)	1,446·32 (931·79 to 2,129·47)	2,271·22 (1,587·70 to 3,190·38)	25·74 (13·75 to 51·02)	824·90 (451·71 to 1,478·17)	5·24% (4·39% to 6·18%)	2,779·81 (1,784·19 to 4,095·77)	3,960·39 (2,801·95 to 5,418·43)	36·03 (21·95 to 62·38)	1,180·57 (721·91 to 1,897·85)
Gabon	4·47% (3·76% to 5·27%)	1,442·50 (936·33 to 2,130·68)	2,449·16 (1,780·22 to 3,295·02)	33·67 (18·88 to 53·38)	1,006·66 (600·76 to 1,504·07)	6·22% (5·26% to 7·26%)	2,136·21 (1,387·11 to 3,111·17)	3,236·40 (2,368·95 to 4,351·96)	39·74 (26·13 to 55·92)	1,100·19 (727·11 to 1,546·42)	5·37% (4·58% to 6·30%)	3,578·71 (2,324·58 to 5,166·63)	5,685·56 (4,195·54 to 7,450·12)	73·41 (51·29 to 102·25)	2,106·85 (1,492·91 to 2,800·29)
Burundi	3·86% (3·20% to 4·65%)	8,304·18 (5,282·83 to 12,466·07)	20,182·48 (14,678·60 to 26,174·27)	323·50 (182·15 to 463·78)	11,878·31 (7,450·26 to 16,014·50)	4·45% (3·68% to 5·29%)	9,669·88 (6,095·81 to 14,364·86)	21,607·81 (16,618·36 to 27,434·93)	289·74 (189·29 to 396·32)	11,937·93 (8,206·64 to 15,894·96)	4·16% (3·43% to 4·98%)	17,974·06 (11,441·65 to 26,550·54)	41,790·29 (32,738·77 to 52,299·41)	613·24 (403·61 to 787·38)	23,816·24 (17,400·83 to 29,893·21)
Comoros	4·55% (3·81% to 5·31%)	642·68 (414·49 to 949·36)	1,203·89 (876·14 to 1,634·61)	19·92 (10·63 to 34·08)	561·21 (315·21 to 851·92)	4·85% (4·11% to 5·63%)	689·60 (447·99 to 1,011·54)	1,386·26 (1,085·45 to 1,754·24)	21·46 (14·69 to 29·27)	696·66 (520·75 to 939·91)	4·70% (3·97% to 5·50%)	1,332·28 (869·18 to 1,956·23)	2,590·15 (1,996·27 to 3,312·37)	41·38 (29·77 to 56·99)	1,257·87 (974·39 to 1,678·40)
Djibouti	3·73% (3·12% to 4·38%)	875·44 (560·89 to 1,277·24)	1,687·00 (1,191·45 to 2,385·59)	24·83 (12·37 to 45·29)	811·56 (422·77 to 1,362·22)	4·16% (3·55% to 4·88%)	858·97 (557·37 to 1,240·78)	1,603·99 (1,124·10 to 2,147·95)	20·46 (10·90 to 32·15)	745·02 (410·58 to 1,181·77)	3·93% (3·34% to 4·56%)	1,734·42 (1,128·63 to 2,532·08)	3,290·99 (2,397·80 to 4,452·96)	45·29 (26·88 to 70·89)	1,556·57 (966·42 to 2,364·81)
Eritrea	3·68% (3·11% to 4·32%)	4,243·31 (2,733·06 to 6,210·30)	11,975·54 (7,920·27 to 16,213·16)	187·73 (84·87 to 298·08)	7,732·24 (4,213·45 to 11,340·11)	4·11% (3·46% to 4·82%)	4,752·39 (3,075·62 to 6,945·84)	11,644·43 (8,881·78 to 15,043·86)	183·47 (119·45 to 254·64)	6,892·04 (4,810·22 to 9,491·57)	3·90% (3·30% to 4·56%)	8,995·70 (5,892·00 to 13,035·16)	23,619·97 (18,374·81 to 29,769·61)	371·20 (251·09 to 492·29)	14,624·27 (10,472·97 to 19,212·56)
Ethiopia	3·56% (2·93% to 4·24%)	73,314·61 (46,089·18 to 108,591·94)	130,761·06 (96,580·43 to 174,104·63)	1,886·04 (981·42 to 3,301·10)	57,446·44 (34,055·38 to 88,666·07)	4·08% (3·40% to 4·84%)	82,347·37 (52,799·21 to 121,183·06)	143,906·51 (110,005·90 to 187,775·46)	1,576·27 (1,105·21 to 2,172·25)	61,559·14 (44,918·67 to 82,132·62)	3·82% (3·17% to 4·53%)	155,661·98 (98,970·07 to 230,423·82)	274,667·57 (210,579·61 to 358,181·39)	3,462·31 (2,474·59 to 5,041·13)	119,005·58 (92,932·74 to 160,607·37)
Kenya	3·21% (2·68% to 3·80%)	30,726·06 (19,719·97 to 45,264·38)	55,650·72 (42,552·44 to 71,728·90)	757·11 (533·41 to 949·13)	24,924·66 (18,452·84 to 30,762·77)	3·52% (2·98% to 4·11%)	33,765·02 (21,905·21 to 49,287·78)	64,373·51 (48,159·85 to 89,557·09)	899·72 (648·67 to 1,562·29)	30,608·49 (22,276·29 to 55,640·78)	3·37% (2·84% to 3·95%)	64,491·08 (41,665·49 to 94,506·62)	120,024·23 (93,630·06 to 155,146·24)	1,656·83 (1,337·01 to 2,334·26)	55,533·15 (45,374·68 to 80,472·59)
Madagascar	4·69% (3·91% to 5·52%)	24,248·15 (15,542·33 to 35,496·39)	75,531·57 (56,590·72 to 96,609·13)	1,201·34 (753·57 to 1,670·91)	51,283·43 (35,097·88 to 68,529·22)	5·14% (4·30% to 6·11%)	26,463·06 (16,943·35 to 38,648·20)	79,754·99 (61,415·10 to 109,602·05)	1,242·76 (830·47 to 1,767·43)	53,291·93 (35,944·36 to 82,142·86)	4·92% (4·11% to 5·79%)	50,711·21 (32,715·96 to 74,025·25)	155,286·56 (125,143·04 to 195,679·02)	2,444·11 (1,849·34 to 3,201·21)	104,575·35 (80,586·95 to 140,443·54)
Malawi	3·35% (2·75% to 3·98%)	11,033·32 (7,022·42 to 16,106·90)	23,396·12 (17,757·29 to 29,937·52)	386·26 (233·90 to 562·05)	12,362·81 (8,233·05 to 16,363·18)	5·11% (4·24% to 6·15%)	17,792·52 (11,322·12 to 26,049·56)	30,474·65 (22,889·32 to 39,922·73)	361·73 (241·29 to 525·05)	12,682·13 (9,170·40 to 17,532·10)	4·25% (3·55% to 5·06%)	28,825·83 (18,393·17 to 42,290·56)	53,870·77 (41,735·02 to 68,469·75)	747·99 (556·36 to 975·00)	25,044·94 (19,931·51 to 31,539·29)
Mauritius	5·03% (4·46% to 5·70%)	1,224·66 (813·19 to 1,751·69)	2,470·37 (2,023·51 to 3,036·28)	61·97 (54·54 to 71·41)	1,245·70 (1,092·82 to 1,430·28)	5·81% (5·12% to 6·55%)	1,440·68 (959·27 to 2,043·04)	2,649·97 (2,126·75 to 3,272·83)	64·19 (54·67 to 76·27)	1,209·29 (1,037·92 to 1,426·29)	5·43% (4·81% to 6·10%)	2,665·34 (1,777·84 to 3,798·40)	5,120·33 (4,180·55 to 6,282·98)	126·16 (112·93 to 143·41)	2,454·99 (2,197·49 to 2,771·56)
Mozambique	4·11% (3·35% to 4·91%)	23,337·00 (14,717·84 to 34,218·63)	50,030·44 (37,587·15 to 63,958·56)	720·74 (404·69 to 968·68)	26,693·44 (16,920·25 to 34,665·96)	4·65% (3·86% to 5·53%)	28,694·95 (18,326·70 to 42,289·66)	55,800·67 (42,292·83 to 73,719·60)	645·14 (443·20 to 983·41)	27,105·72 (19,397·43 to 38,968·80)	4·39% (3·62% to 5·19%)	52,031·95 (33,093·33 to 76,102·92)	105,831·11 (82,920·65 to 134,858·81)	1,365·88 (1,005·99 to 1,752·33)	53,799·16 (42,043·55 to 68,332·19)
Rwanda	5·42% (4·48% to 6·51%)	13,098·97 (8,244·15 to 19,692·41)	21,429·10 (15,714·57 to 28,444·70)	248·12 (149·41 to 352·88)	8,330·13 (5,587·32 to 11,192·24)	6·15% (5·12% to 7·28%)	15,704·06 (10,087·10 to 23,105·41)	27,082·86 (19,886·66 to 37,835·25)	310·70 (193·81 to 472·72)	11,378·80 (7,363·21 to 19,484·63)	5·79% (4·82% to 6·89%)	28,803·03 (18,303·48 to 42,666·73)	48,511·96 (36,535·08 to 64,363·26)	558·82 (413·21 to 794·39)	19,708·93 (14,525·38 to 28,635·48)
Seychelles	4·41% (3·87% to 4·95%)	91·67 (60·66 to 129·31)	150·20 (113·46 to 191·73)	2·26 (1·61 to 2·77)	58·54 (43·81 to 70·62)	4·94% (4·36% to 5·58%)	92·48 (61·53 to 131·58)	137·36 (104·42 to 178·52)	2·19 (1·77 to 2·74)	44·88 (37·14 to 55·26)	4·66% (4·13% to 5·22%)	184·15 (122·90 to 260·34)	287·56 (221·55 to 369·52)	4·45 (3·61 to 5·18)	103·42 (85·35 to 119·03)
Somalia	3·64% (3·04% to 4·32%)	12,482·38 (7,921·09 to 18,566·36)	36,678·42 (23,632·39 to 50,406·22)	679·07 (296·85 to 1,152·81)	24,196·05 (12,591·30 to 37,957·93)	4·17% (3·43% to 4·97%)	13,503·17 (8,644·01 to 19,775·33)	37,080·58 (26,942·18 to 50,611·77)	611·86 (374·34 to 885·87)	23,577·42 (15,154·95 to 36,096·53)	3·90% (3·26% to 4·64%)	25,985·54 (16,747·31 to 38,340·20)	73,759·01 (53,960·04 to 97,689·10)	1,290·93 (817·78 to 1,892·13)	47,773·47 (32,179·89 to 70,512·92)
United Republic of Tanzania	5·38% (4·40% to 6·49%)	55,885·12 (35,226·08 to 83,577·84)	85,382·45 (63,308·85 to 114,379·68)	864·02 (536·70 to 1,381·77)	29,497·33 (20,809·31 to 41,055·91)	6·10% (5·04% to 7·26%)	66,692·06 (42,545·26 to 98,322·96)	113,039·01 (84,821·33 to 149,677·76)	1,130·19 (791·11 to 1,573·66)	46,346·95 (33,278·09 to 68,166·14)	5·75% (4·74% to 6·86%)	122,577·18 (78,403·49 to 183,326·97)	198,421·46 (150,907·05 to 262,289·32)	1,994·21 (1,504·13 to 2,716·40)	75,844·28 (59,893·39 to 106,213·64)
Uganda	5·31% (4·34% to 6·38%)	40,477·32 (25,492·08 to 60,635·54)	65,939·35 (48,592·11 to 88,117·37)	718·18 (410·98 to 1,094·96)	25,462·03 (16,655·41 to 34,816·10)	4·56% (3·74% to 5·49%)	35,768·53 (22,763·88 to 53,135·24)	63,956·78 (47,492·52 to 86,787·24)	740·05 (505·93 to 1,108·25)	28,188·25 (19,633·98 to 45,056·74)	4·93% (4·06% to 5·89%)	76,245·85 (48,181·51 to 113,496·87)	129,896·13 (98,236·34 to 171,177·81)	1,458·23 (1,117·22 to 2,150·84)	53,650·28 (42,688·87 to 76,032·27)
Zambia	3·52% (2·92% to 4·19%)	11,949·85 (7,572·48 to 17,769·94)	24,486·37 (18,520·47 to 31,237·97)	362·41 (216·95 to 547·95)	12,536·52 (8,277·45 to 16,798·01)	4·04% (3·34% to 4·83%)	14,021·15 (9,034·74 to 20,671·31)	28,745·37 (22,132·57 to 37,160·34)	380·94 (251·98 to 514·60)	14,724·21 (10,409·91 to 19,712·79)	3·78% (3·13% to 4·50%)	25,971·00 (16,834·05 to 37,870·82)	53,231·74 (41,880·21 to 66,405·63)	743·35 (533·62 to 971·07)	27,260·73 (21,349·14 to 34,339·05)
Botswana	3·07% (2·71% to 3·43%)	1,345·98 (884·07 to 1,914·81)	2,492·26 (1,922·62 to 3,153·52)	44·60 (33·58 to 59·73)	1,146·29 (896·83 to 1,505·62)	3·61% (3·17% to 4·08%)	1,622·89 (1,067·35 to 2,326·71)	3,210·67 (2,452·49 to 4,089·37)	58·94 (43·78 to 80·72)	1,587·78 (1,170·95 to 2,174·54)	3·34% (2·97% to 3·71%)	2,968·87 (1,960·04 to 4,213·85)	5,702·93 (4,531·16 to 7,134·59)	103·54 (83·36 to 127·52)	2,734·07 (2,205·26 to 3,370·27)
Lesotho	2·81% (2·46% to 3·19%)	1,037·70 (679·39 to 1,487·95)	6,121·70 (4,744·79 to 7,553·46)	158·30 (120·01 to 200·76)	5,084·01 (3,822·75 to 6,468·35)	2·90% (2·56% to 3·25%)	1,117·45 (738·98 to 1,590·10)	4,299·75 (2,917·00 to 6,088·17)	119·83 (69·48 to 186·83)	3,182·30 (1,857·72 to 5,032·38)	2·86% (2·52% to 3·22%)	2,155·15 (1,425·07 to 3,089·53)	10,421·45 (8,128·44 to 12,804·07)	278·13 (203·98 to 357·03)	8,266·30 (6,079·29 to 10,536·71)
Namibia	2·93% (2·51% to 3·41%)	1,306·78 (846·58 to 1,888·97)	3,374·94 (2,667·00 to 4,123·73)	78·88 (62·78 to 96·58)	2,068·16 (1,624·91 to 2,567·54)	3·30% (2·85% to 3·76%)	1,557·97 (1,015·80 to 2,198·50)	2,960·17 (2,185·50 to 4,202·75)	57·20 (39·03 to 102·76)	1,402·20 (971·18 to 2,581·71)	3·12% (2·70% to 3·55%)	2,864·75 (1,862·64 to 4,045·67)	6,335·11 (5,065·67 to 7,873·89)	136·08 (109·31 to 178·72)	3,470·36 (2,798·74 to 4,547·99)
South Africa	1·95% (1·68% to 2·26%)	20,474·09 (13,336·72 to 29,632·13)	72,397·76 (63,223·31 to 81,904·79)	1,958·46 (1,796·57 to 2,121·97)	51,923·67 (47,759·58 to 56,292·77)	2·17% (1·90% to 2·45%)	23,576·69 (15,714·51 to 33,298·41)	67,370·09 (56,994·08 to 79,824·48)	1,850·25 (1,559·53 to 2,145·08)	43,793·40 (38,253·51 to 50,126·80)	2·06% (1·80% to 2·35%)	44,050·78 (29,084·52 to 62,658·40)	139,767·85 (122,547·68 to 159,910·97)	3,808·71 (3,516·02 to 4,127·80)	95,717·07 (89,301·23 to 104,064·51)
Eswatini	3·63% (3·10% to 4·24%)	777·68 (501·05 to 1,118·65)	2,546·88 (1,979·60 to 3,175·88)	52·95 (38·37 to 68·54)	1,769·20 (1,275·00 to 2,292·91)	3·86% (3·33% to 4·42%)	865·82 (570·14 to 1,239·88)	1,932·39 (1,426·55 to 2,490·25)	37·35 (25·44 to 52·78)	1,066·57 (729·78 to 1,501·62)	3·75% (3·23% to 4·31%)	1,643·50 (1,073·33 to 2,339·30)	4,479·28 (3,576·83 to 5,462·36)	90·30 (70·39 to 112·86)	2,835·77 (2,219·98 to 3,520·30)
Zimbabwe	2·49% (2·13% to 2·91%)	6,942·97 (4,506·83 to 10,059·94)	28,012·73 (21,361·99 to 35,277·07)	692·19 (466·03 to 906·82)	21,069·77 (14,567·99 to 27,627·22)	2·81% (2·42% to 3·23%)	8,390·03 (5,463·97 to 12,107·73)	29,738·39 (19,818·21 to 38,805·06)	727·46 (424·79 to 995·71)	21,348·36 (12,055·25 to 29,557·33)	2·66% (2·29% to 3·06%)	15,333·00 (9,986·23 to 22,068·87)	57,751·13 (44,416·73 to 71,376·48)	1,419·65 (1,003·37 to 1,785·38)	42,418·13 (29,545·75 to 53,342·20)
Benin	3·15% (2·60% to 3·78%)	7,077·12 (4,510·23 to 10,453·12)	16,157·75 (12,271·79 to 20,793·96)	270·05 (170·25 to 389·01)	9,080·63 (6,184·25 to 12,561·03)	3·48% (2·92% to 4·11%)	8,060·73 (5,177·66 to 11,731·01)	18,752·54 (14,264·73 to 24,464·95)	374·95 (253·06 to 535·94)	10,691·81 (7,374·07 to 15,216·30)	3·32% (2·78% to 3·94%)	15,137·85 (9,696·52 to 22,178·70)	34,910·29 (27,506·06 to 43,755·91)	645·00 (485·97 to 855·29)	19,772·44 (15,201·26 to 25,549·42)
Burkina Faso	3·65% (2·98% to 4·44%)	14,753·53 (9,430·54 to 21,713·61)	29,528·98 (22,171·82 to 38,261·56)	387·42 (257·18 to 505·22)	14,775·45 (10,286·05 to 19,111·84)	3·96% (3·31% to 4·68%)	16,838·91 (10,935·11 to 24,744·98)	33,395·86 (26,081·68 to 42,773·72)	474·72 (328·38 to 675·60)	16,556·96 (11,950·16 to 22,226·30)	3·81% (3·15% to 4·54%)	31,592·44 (20,406·37 to 46,646·30)	62,924·85 (49,681·13 to 79,719·60)	862·14 (626·96 to 1,105·79)	31,332·41 (23,963·15 to 39,310·78)
Cameroon	3·16% (2·61% to 3·80%)	17,283·25 (10,922·22 to 25,740·36)	40,627·10 (30,432·61 to 55,811·04)	694·49 (444·10 to 1,077·81)	23,343·85 (15,537·27 to 34,939·83)	3·30% (2·77% to 3·85%)	18,067·68 (11,763·14 to 26,341·95)	44,069·64 (32,699·06 to 58,926·24)	913·85 (574·96 to 1,365·16)	26,001·95 (16,525·83 to 38,722·12)	3·23% (2·69% to 3·80%)	35,350·94 (22,841·04 to 52,424·63)	84,696·74 (66,410·89 to 107,359·25)	1,608·33 (1,148·96 to 2,209·92)	49,345·80 (36,168·18 to 66,493·89)
Cabo Verde	2·88% (2·43% to 3·33%)	312·29 (200·66 to 453·43)	493·18 (370·40 to 634·20)	6·19 (5·06 to 7·63)	180·88 (147·19 to 224·95)	3·51% (3·03% to 4·03%)	372·70 (243·72 to 533·14)	601·26 (456·62 to 770·45)	12·63 (9·68 to 17·83)	228·57 (184·96 to 310·26)	3·19% (2·75% to 3·65%)	684·99 (444·62 to 982·26)	1,094·44 (841·22 to 1,394·86)	18·82 (15·69 to 24·32)	409·45 (350·58 to 504·80)
Chad	3·16% (2·59% to 3·82%)	9,360·35 (6,079·15 to 13,906·88)	26,562·59 (19,733·35 to 34,146·87)	490·37 (271·83 to 680·95)	17,202·24 (10,848·71 to 22,736·46)	2·94% (2·44% to 3·47%)	8,815·02 (5,634·72 to 12,939·13)	22,840·24 (16,768·38 to 30,213·65)	430·51 (266·51 to 647·15)	14,025·21 (9,040·64 to 20,128·82)	3·05% (2·53% to 3·62%)	18,175·37 (11,726·46 to 26,795·75)	49,402·82 (38,442·28 to 60,779·57)	920·87 (643·73 to 1,202·38)	31,227·45 (22,727·96 to 39,045·15)
Côte d'Ivoire	3·13% (2·61% to 3·71%)	15,866·29 (10,211·77 to 23,053·42)	39,326·43 (29,218·32 to 52,151·81)	662·55 (398·89 to 1,023·98)	23,460·13 (15,115·48 to 34,909·32)	4·15% (3·47% to 4·87%)	19,632·16 (12,668·38 to 28,514·56)	39,644·46 (29,497·42 to 51,711·49)	616·91 (381·27 to 888·91)	20,012·30 (12,954·99 to 28,506·22)	3·62% (3·02% to 4·26%)	35,498·45 (22,852·87 to 51,238·25)	78,970·89 (61,708·54 to 99,812·95)	1,279·46 (842·93 to 1,652·80)	43,472·44 (30,401·43 to 56,027·05)
Gambia	3·00% (2·47% to 3·65%)	1,238·93 (783·33 to 1,826·40)	2,769·15 (2,008·98 to 3,621·93)	48·11 (32·41 to 68·13)	1,530·21 (987·03 to 2,224·96)	3·33% (2·80% to 3·95%)	1,411·79 (903·67 to 2,067·57)	3,250·06 (2,441·76 to 4,236·92)	67·87 (45·65 to 99·14)	1,838·27 (1,263·78 to 2,650·52)	3·17% (2·64% to 3·78%)	2,650·72 (1,686·17 to 3,893·01)	6,019·20 (4,624·30 to 7,588·79)	115·98 (85·39 to 155·88)	3,368·48 (2,406·20 to 4,543·03)
Ghana	2·44% (2·03% to 2·89%)	14,088·07 (8,989·29 to 20,811·41)	30,196·96 (24,004·45 to 37,708·53)	467·56 (375·47 to 578·10)	16,108·89 (12,889·77 to 20,134·40)	2·74% (2·34% to 3·15%)	16,700·08 (10,938·81 to 24,025·24)	35,241·60 (27,571·88 to 44,766·46)	656·59 (488·99 to 849·10)	18,541·52 (13,883·87 to 23,726·90)	2·59% (2·20% to 3·01%)	30,788·15 (20,096·27 to 44,646·89)	65,438·56 (52,904·04 to 81,057·96)	1,124·16 (917·31 to 1,363·53)	34,650·41 (28,604·18 to 41,681·04)
Guinea	3·88% (3·17% to 4·63%)	8,725·28 (5,641·37 to 12,841·65)	23,621·27 (17,734·11 to 29,382·31)	468·96 (291·62 to 612·52)	14,895·99 (10,038·65 to 19,036·06)	4·09% (3·45% to 4·84%)	9,815·52 (6,401·96 to 14,394·14)	24,211·04 (17,968·32 to 31,766·08)	503·64 (322·08 to 713·80)	14,395·52 (9,485·43 to 20,060·96)	3·99% (3·33% to 4·72%)	18,540·79 (12,061·50 to 27,356·43)	47,832·31 (38,273·95 to 58,318·27)	972·60 (636·90 to 1,201·03)	29,291·52 (20,748·55 to 35,590·69)
Guinea-Bissau	3·06% (2·53% to 3·61%)	1,088·52 (701·47 to 1,596·88)	3,515·27 (2,378·37 to 4,719·53)	66·12 (36·64 to 97·88)	2,426·76 (1,414·10 to 3,557·13)	3·35% (2·82% to 3·89%)	1,247·90 (809·07 to 1,847·12)	3,623·76 (2,551·31 to 4,864·92)	74·34 (44·05 to 111·37)	2,375·86 (1,431·47 to 3,486·12)	3·21% (2·69% to 3·73%)	2,336·42 (1,504·54 to 3,449·97)	7,139·04 (5,215·39 to 8,995·08)	140·45 (86·38 to 186·38)	4,802·61 (3,015·59 to 6,321·74)
Liberia	3·05% (2·51% to 3·69%)	2,832·00 (1,805·60 to 4,180·64)	4,938·39 (3,668·73 to 6,452·01)	63·37 (41·35 to 88·56)	2,106·38 (1,439·14 to 2,909·02)	3·37% (2·81% to 3·97%)	3,088·81 (1,983·18 to 4,512·78)	6,613·54 (5,022·47 to 8,858·29)	110·34 (77·23 to 164·29)	3,524·73 (2,422·62 to 5,458·10)	3·21% (2·68% to 3·80%)	5,920·82 (3,822·10 to 8,633·50)	11,551·93 (8,921·39 to 14,845·36)	173·71 (132·88 to 238·09)	5,631·11 (4,277·95 to 7,825·67)
Mali	2·76% (2·28% to 3·28%)	10,877·97 (6,952·25 to 15,963·73)	32,258·49 (22,394·73 to 43,637·11)	674·41 (408·69 to 984·09)	21,380·52 (13,211·65 to 30,802·87)	3·20% (2·69% to 3·77%)	12,754·14 (8,313·63 to 18,654·70)	37,315·11 (26,830·60 to 55,835·77)	758·09 (496·13 to 1,188·06)	24,560·98 (16,123·50 to 42,118·03)	2·98% (2·49% to 3·51%)	23,632·10 (15,158·31 to 34,427·18)	69,573·60 (53,406·42 to 92,686·88)	1,432·49 (1,074·17 to 1,994·80)	45,941·50 (34,288·60 to 66,474·46)
Mauritania	4·33% (3·54% to 5·20%)	3,276·64 (2,081·68 to 4,781·28)	4,890·45 (3,536·63 to 6,550·38)	59·00 (40·66 to 86·59)	1,613·80 (1,125·10 to 2,316·28)	4·49% (3·78% to 5·28%)	3,516·03 (2,273·26 to 5,069·64)	6,115·88 (4,636·49 to 7,884·15)	98·79 (72·65 to 136·78)	2,599·85 (1,951·26 to 3,582·87)	4·41% (3·69% to 5·24%)	6,792·68 (4,368·10 to 9,851·52)	11,006·32 (8,331·59 to 14,248·87)	157·79 (123·22 to 204·18)	4,213·65 (3,330·25 to 5,515·45)
Niger	3·26% (2·64% to 3·95%)	13,678·69 (8,699·89 to 20,449·98)	35,408·28 (26,163·24 to 45,850·21)	564·52 (316·05 to 806·54)	21,729·59 (13,869·32 to 30,008·38)	3·37% (2·77% to 4·02%)	14,278·80 (9,028·09 to 20,967·64)	33,281·26 (24,644·53 to 44,997·02)	572·27 (350·06 to 907·44)	19,002·46 (11,998·23 to 28,698·64)	3·32% (2·71% to 3·99%)	27,957·49 (17,731·12 to 41,027·80)	68,689·54 (52,547·10 to 87,269·71)	1,136·79 (795·41 to 1,640·76)	40,732·05 (29,024·98 to 56,478·65)
Nigeria	2·99% (2·41% to 3·63%)	116,934·82 (72,636·67 to 173,430·17)	196,275·58 (142,954·10 to 256,950·41)	2,087·52 (1,460·26 to 3,126·89)	79,340·76 (57,589·24 to 111,252·24)	3·02% (2·55% to 3·58%)	126,215·15 (80,964·38 to 183,434·81)	223,164·88 (163,690·23 to 301,404·11)	3,121·25 (2,034·79 to 5,091·94)	96,949·74 (63,012·50 to 150,190·42)	3·01% (2·51% to 3·58%)	243,149·97 (154,838·96 to 353,369·12)	419,440·47 (309,154·17 to 551,817·88)	5,208·76 (3,706·92 to 7,923·90)	176,290·49 (127,355·67 to 258,686·69)
Sao Tome and Principe	3·18% (2·65% to 3·74%)	125·97 (80·34 to 185·54)	409·02 (310·02 to 510·63)	9·53 (6·88 to 12·37)	283·05 (200·57 to 372·38)	3·78% (3·25% to 4·35%)	148·70 (97·39 to 214·94)	489·92 (355·91 to 621·86)	12·93 (7·55 to 17·55)	341·22 (209·69 to 457·07)	3·48% (2·95% to 4·05%)	274·67 (177·08 to 396·33)	898·94 (713·86 to 1,093·25)	22·46 (16·19 to 27·54)	624·27 (456·20 to 767·31)
Senegal	2·51% (2·09% to 2·98%)	7,280·00 (4,669·94 to 10,660·25)	19,857·09 (14,360·09 to 26,434·76)	426·52 (251·95 to 642·69)	12,577·09 (7,763·88 to 18,032·76)	3·14% (2·66% to 3·68%)	9,012·83 (5,802·77 to 13,025·39)	21,419·13 (16,558·64 to 27,883·26)	454·63 (326·01 to 647·45)	12,406·30 (9,044·50 to 17,510·90)	2·83% (2·38% to 3·30%)	16,292·83 (10,505·18 to 23,733·71)	41,276·22 (32,343·24 to 51,116·10)	881·16 (657·20 to 1,125·41)	24,983·40 (18,716·22 to 31,966·36)
Sierra Leone	3·06% (2·52% to 3·60%)	4,649·44 (2,981·46 to 6,878·97)	11,618·78 (9,081·46 to 14,737·25)	196·80 (132·49 to 264·98)	6,969·34 (4,967·30 to 9,054·34)	3·40% (2·87% to 3·97%)	5,263·27 (3,396·16 to 7,758·20)	13,015·13 (9,759·67 to 16,720·07)	254·89 (160·43 to 367·56)	7,751·86 (5,051·49 to 10,785·43)	3·23% (2·71% to 3·76%)	9,912·71 (6,410·17 to 14,549·88)	24,633·91 (19,620·32 to 30,273·69)	451·68 (341·76 to 561·28)	14,721·20 (11,291·32 to 18,027·62)
Togo	3·51% (2·92% to 4·19%)	5,099·31 (3,249·44 to 7,561·93)	11,202·75 (8,473·91 to 14,656·49)	176·60 (110·63 to 240·48)	6,103·44 (3,942·38 to 8,361·92)	3·81% (3·19% to 4·42%)	5,719·56 (3,715·67 to 8,221·49)	12,517·08 (9,388·12 to 16,148·08)	232·70 (154·70 to 339·04)	6,797·52 (4,600·78 to 9,714·62)	3·66% (3·09% to 4·28%)	10,818·86 (7,004·84 to 15,718·35)	23,719·83 (18,888·30 to 29,849·35)	409·30 (298·90 to 535·41)	12,900·97 (9,499·35 to 16,671·04)
American Samoa	9·80% (8·38% to 11·28%)	108·20 (70·28 to 156·37)	125·56 (87·77 to 173·49)	0·67 (0·53 to 0·84)	17·37 (14·05 to 21·39)	11·27% (9·70% to 12·79%)	120·92 (78·92 to 172·86)	160·89 (117·93 to 213·46)	1·71 (1·42 to 2·11)	39·98 (33·14 to 49·32)	10·52% (9·08% to 12·05%)	229·11 (150·39 to 329·11)	286·45 (206·18 to 386·87)	2·37 (2·06 to 2·83)	57·34 (49·70 to 67·27)
Bermuda	6·45% (5·56% to 7·44%)	80·17 (52·33 to 115·82)	90·98 (63·10 to 126·75)	0·52 (0·44 to 0·62)	10·81 (9·16 to 12·78)	7·83% (6·89% to 8·84%)	105·14 (69·42 to 148·37)	112·88 (76·81 to 155·35)	0·42 (0·35 to 0·52)	7·74 (6·13 to 9·47)	7·17% (6·30% to 8·10%)	185·31 (123·35 to 262·52)	203·86 (140·96 to 281·73)	0·95 (0·83 to 1·09)	18·55 (16·19 to 21·20)
Greenland	5·05% (4·36% to 5·79%)	58·71 (38·11 to 85·03)	70·05 (49·51 to 96·41)	0·38 (0·30 to 0·46)	11·34 (9·22 to 13·54)	6·48% (5·70% to 7·32%)	66·54 (43·66 to 95·81)	84·27 (61·36 to 113·43)	0·58 (0·45 to 0·73)	17·73 (14·27 to 22·51)	5·73% (5·03% to 6·46%)	125·25 (82·01 to 180·84)	154·33 (111·52 to 209·15)	0·96 (0·82 to 1·12)	29·07 (25·09 to 33·97)
Guam	9·24% (8·03% to 10·58%)	313·51 (205·18 to 445·50)	346·02 (236·54 to 477·82)	1·43 (1·15 to 1·74)	32·51 (26·27 to 39·55)	11·12% (9·75% to 12·59%)	350·77 (230·89 to 500·38)	417·52 (299·14 to 568·10)	3·86 (3·00 to 4·94)	66·74 (53·72 to 81·95)	10·15% (8·86% to 11·50%)	664·28 (437·70 to 944·99)	763·54 (537·52 to 1,043·44)	5·29 (4·41 to 6·42)	99·26 (84·51 to 116·83)
Northern Mariana Islands	9·24% (8·09% to 10·40%)	82·85 (55·00 to 118·09)	90·06 (61·78 to 125·76)	0·30 (0·24 to 0·37)	7·20 (5·75 to 9·09)	11·15% (9·83% to 12·52%)	94·74 (63·51 to 134·84)	111·46 (79·41 to 150·07)	0·91 (0·75 to 1·16)	16·72 (13·77 to 20·95)	10·17% (8·98% to 11·38%)	177·60 (118·36 to 253·38)	201·52 (142·24 to 275·90)	1·21 (1·03 to 1·48)	23·92 (20·50 to 28·62)
Puerto Rico	8·05% (6·97% to 9·36%)	5,567·92 (3,649·53 to 8,094·49)	6,288·73 (4,355·03 to 8,775·53)	31·77 (27·41 to 36·63)	720·81 (628·60 to 830·72)	9·63% (8·52% to 10·90%)	7,197·73 (4,763·75 to 10,294·66)	8,308·09 (5,911·50 to 11,427·49)	51·62 (43·97 to 60·42)	1,110·36 (952·29 to 1,283·50)	8·87% (7·83% to 10·13%)	12,765·64 (8,430·35 to 18,269·48)	14,596·82 (10,312·04 to 20,181·77)	83·38 (74·30 to 93·34)	1,831·18 (1,642·40 to 2,032·12)
United States Virgin Islands	7·00% (6·03% to 8·05%)	138·02 (89·52 to 200·58)	193·42 (143·18 to 259·68)	2·36 (1·79 to 2·97)	55·40 (42·65 to 68·59)	6·80% (6·01% to 7·63%)	146·25 (96·16 to 209·93)	182·05 (131·72 to 247·42)	1·59 (1·33 to 1·94)	35·80 (29·50 to 43·93)	6·89% (6·08% to 7·81%)	284·27 (187·11 to 409·80)	375·47 (275·42 to 502·92)	3·95 (3·30 to 4·65)	91·20 (76·79 to 106·77)
South Sudan	4·38% (3·63% to 5·25%)	8,766·97 (5,635·76 to 13,064·88)	21,724·79 (15,173·45 to 29,318·52)	362·23 (187·20 to 559·30)	12,957·81 (8,018·71 to 18,952·80)	4·93% (4·08% to 5·87%)	9,392·58 (6,012·94 to 13,660·48)	22,297·09 (16,964·39 to 28,904·19)	295·75 (187·94 to 430·52)	12,904·51 (8,367·55 to 17,829·20)	4·65% (3·88% to 5·53%)	18,159·55 (11,768·09 to 26,682·09)	44,021·87 (33,863·46 to 57,070·85)	657·97 (433·76 to 913·60)	25,862·32 (18,143·74 to 34,740·31)
Sudan	4·94% (4·10% to 5·87%)	39,649·49 (25,412·56 to 58,292·28)	74,789·32 (52,408·49 to 99,167·87)	1,364·93 (647·52 to 2,122·11)	35,139·83 (18,237·38 to 51,223·41)	5·49% (4·66% to 6·45%)	42,763·83 (27,471·62 to 62,528·81)	71,485·14 (50,565·33 to 96,039·24)	985·37 (522·90 to 1,447·63)	28,721·31 (14,348·90 to 41,845·25)	5·22% (4·40% to 6·13%)	82,413·33 (53,294·00 to 120,195·81)	146,274·46 (109,425·44 to 190,845·72)	2,350·31 (1,261·24 to 3,279·32)	63,861·13 (33,422·57 to 85,298·61)

## Sheet: insti_sarc
Interstitial lung disease and pulmonary sarcoidosis
Location	Male					Female					Both
	Prevalence	YLDs	DALYs	Deaths	YLLs	Prevalence	YLDs	DALYs	Deaths	YLLs	Prevalence	YLDs	DALYs	Deaths	YLLs
Global	0·08% (0·08% to 0·09%)	334,122·22 (225,742·40 to 475,402·54)	1,837,787·33 (1,485,828·19 to 2,389,480·79)	79,985·32 (61,363·90 to 104,609·67)	1,503,665·12 (1,179,828·73 to 2,034,387·36)	0·08% (0·07% to 0·09%)	314,108·61 (214,467·92 to 448,464·72)	1,527,179·37 (1,157,429·82 to 2,003,800·35)	67,658·83 (45,345·07 to 90,211·84)	1,213,070·76 (842,319·58 to 1,665,491·24)	0·08% (0·07% to 0·09%)	648,230·83 (440,296·64 to 923,204·86)	3,364,966·71 (2,765,132·34 to 4,082,075·45)	147,644·15 (114,915·65 to 181,321·38)	2,716,735·88 (2,156,922·77 to 3,371,289·56)
China	0·10% (0·09% to 0·11%)	75,145·25 (50,385·46 to 108,068·08)	170,222·62 (135,367·32 to 210,594·75)	4,840·28 (3,317·90 to 5,817·02)	95,077·37 (67,570·03 to 118,099·01)	0·08% (0·07% to 0·09%)	59,558·43 (40,173·03 to 85,148·32)	113,295·42 (90,100·07 to 144,319·88)	2,721·02 (2,267·46 to 4,156·21)	53,737·00 (44,391·59 to 79,945·26)	0·09% (0·08% to 0·10%)	134,703·68 (91,101·66 to 193,135·58)	283,518·04 (231,856·87 to 349,332·83)	7,561·30 (6,048·60 to 9,257·82)	148,814·36 (121,493·09 to 185,018·42)
Democratic People's Republic of Korea	0·05% (0·05% to 0·06%)	707·31 (448·58 to 1,029·30)	2,885·66 (1,925·54 to 4,861·47)	86·55 (50·18 to 163·13)	2,178·36 (1,251·25 to 4,216·45)	0·07% (0·07% to 0·08%)	977·68 (633·46 to 1,391·75)	4,740·36 (2,603·43 to 8,736·17)	170·53 (80·54 to 354·35)	3,762·69 (1,654·74 to 7,648·17)	0·06% (0·06% to 0·07%)	1,684·98 (1,111·17 to 2,422·76)	7,626·02 (4,975·52 to 11,415·06)	257·07 (144·62 to 426·93)	5,941·04 (3,358·52 to 9,658·44)
Taiwan (Province of China)	0·07% (0·06% to 0·08%)	893·72 (594·76 to 1,252·74)	4,063·38 (2,501·96 to 5,328·57)	189·64 (95·98 to 268·75)	3,169·67 (1,707·10 to 4,385·51)	0·06% (0·05% to 0·06%)	763·03 (501·68 to 1,118·25)	2,464·79 (1,428·21 to 3,079·48)	100·58 (39·50 to 132·22)	1,701·76 (708·41 to 2,204·04)	0·06% (0·06% to 0·07%)	1,656·75 (1,101·19 to 2,361·48)	6,528·18 (4,207·22 to 8,165·14)	290·23 (147·18 to 384·74)	4,871·43 (2,645·77 to 6,315·62)
Cambodia	0·03% (0·02% to 0·03%)	209·04 (135·63 to 307·02)	907·97 (616·75 to 1,637·82)	29·79 (18·52 to 57·92)	698·93 (431·56 to 1,389·09)	0·03% (0·03% to 0·03%)	261·90 (173·61 to 382·23)	915·42 (631·01 to 1,402·61)	31·02 (19·19 to 52·22)	653·52 (405·10 to 1,126·24)	0·03% (0·03% to 0·03%)	470·95 (309·28 to 682·18)	1,823·39 (1,347·99 to 2,552·04)	60·81 (42·53 to 89·51)	1,352·45 (937·71 to 2,020·11)
Indonesia	0·04% (0·04% to 0·04%)	5,444·94 (3,641·24 to 7,805·08)	33,176·88 (25,090·92 to 49,090·28)	1,150·48 (829·62 to 1,812·12)	27,731·93 (20,074·69 to 43,711·53)	0·04% (0·03% to 0·04%)	5,222·19 (3,531·60 to 7,538·88)	23,455·05 (18,251·40 to 30,936·74)	798·24 (617·38 to 1,100·81)	18,232·86 (13,756·80 to 25,351·93)	0·04% (0·04% to 0·04%)	10,667·13 (7,222·84 to 15,334·09)	56,631·93 (45,648·79 to 76,062·04)	1,948·73 (1,525·26 to 2,772·95)	45,964·80 (35,613·15 to 64,780·35)
Lao People's Democratic Republic	0·03% (0·02% to 0·03%)	97·86 (62·60 to 145·20)	542·92 (355·46 to 884·60)	17·75 (10·87 to 31·02)	445·07 (266·48 to 789·35)	0·03% (0·03% to 0·03%)	104·36 (67·25 to 150·81)	634·73 (399·74 to 1,049·89)	20·72 (12·44 to 36·37)	530·36 (310·05 to 938·42)	0·03% (0·02% to 0·03%)	202·22 (132·03 to 294·86)	1,177·65 (836·52 to 1,674·63)	38·47 (26·36 to 56·43)	975·43 (663·64 to 1,462·06)
Malaysia	0·04% (0·03% to 0·04%)	655·03 (429·67 to 960·71)	3,990·29 (3,124·15 to 5,296·88)	137·92 (103·94 to 202·54)	3,335·26 (2,494·86 to 4,642·37)	0·04% (0·04% to 0·05%)	656·98 (439·47 to 960·92)	3,346·64 (2,407·59 to 4,886·69)	123·82 (81·28 to 215·76)	2,689·66 (1,790·35 to 4,201·95)	0·04% (0·04% to 0·04%)	1,312·01 (885·64 to 1,903·28)	7,336·93 (5,993·24 to 9,763·73)	261·74 (201·23 to 395·37)	6,024·92 (4,724·01 to 8,411·60)
Maldives	0·06% (0·06% to 0·07%)	18·21 (12·14 to 26·35)	257·57 (207·85 to 329·45)	10·88 (8·36 to 15·47)	239·36 (190·67 to 313·90)	0·06% (0·06% to 0·07%)	12·88 (8·55 to 18·46)	174·58 (132·79 to 216·86)	7·16 (5·11 to 9·20)	161·70 (120·30 to 204·20)	0·06% (0·06% to 0·07%)	31·09 (20·83 to 44·35)	432·15 (371·67 to 504·95)	18·04 (15·17 to 22·66)	401·06 (342·23 to 476·86)
Myanmar	0·04% (0·04% to 0·05%)	1,137·30 (756·73 to 1,662·24)	11,127·95 (7,818·86 to 18,759·37)	433·11 (294·66 to 754·08)	9,990·65 (6,683·15 to 17,287·30)	0·05% (0·05% to 0·06%)	1,503·47 (971·56 to 2,120·20)	13,718·14 (6,734·02 to 21,074·95)	597·35 (247·95 to 942·10)	12,214·67 (5,198·61 to 19,852·40)	0·05% (0·04% to 0·05%)	2,640·77 (1,740·65 to 3,733·19)	24,846·09 (18,363·24 to 33,747·77)	1,030·46 (725·37 to 1,409·56)	22,205·32 (16,006·63 to 30,851·36)
Philippines	0·02% (0·02% to 0·03%)	1,303·68 (843·01 to 1,912·77)	3,823·84 (2,963·60 to 5,015·20)	99·33 (71·54 to 151·02)	2,520·16 (1,876·18 to 3,661·07)	0·03% (0·02% to 0·03%)	1,371·36 (870·04 to 2,042·11)	3,340·69 (2,539·13 to 4,339·07)	78·57 (55·35 to 133·40)	1,969·32 (1,410·40 to 3,023·22)	0·03% (0·02% to 0·03%)	2,675·04 (1,776·62 to 3,930·06)	7,164·53 (5,716·30 to 9,014·15)	177·91 (136·82 to 256·76)	4,489·49 (3,613·66 to 6,014·61)
Sri Lanka	0·05% (0·04% to 0·05%)	501·01 (332·76 to 744·68)	2,719·95 (1,832·58 to 3,786·09)	104·62 (64·36 to 157·29)	2,218·95 (1,354·59 to 3,272·33)	0·05% (0·04% to 0·05%)	532·51 (345·76 to 782·47)	1,882·57 (1,326·03 to 2,550·27)	61·89 (39·25 to 90·91)	1,350·06 (844·40 to 2,016·93)	0·05% (0·04% to 0·05%)	1,033·52 (685·85 to 1,495·41)	4,602·53 (3,589·57 to 5,901·30)	166·51 (122·13 to 226·04)	3,569·01 (2,644·16 to 4,790·17)
Thailand	0·05% (0·04% to 0·06%)	1,820·36 (1,162·93 to 2,611·87)	6,307·37 (5,035·89 to 8,281·66)	181·45 (131·69 to 303·29)	4,487·01 (3,427·30 to 6,469·04)	0·05% (0·05% to 0·06%)	2,019·31 (1,289·27 to 2,920·82)	4,809·67 (3,754·13 to 7,269·75)	124·51 (91·50 to 273·20)	2,790·36 (2,117·76 to 5,167·90)	0·05% (0·05% to 0·06%)	3,839·67 (2,491·40 to 5,435·91)	11,117·04 (9,071·86 to 14,704·02)	305·97 (236·51 to 511·26)	7,277·37 (5,864·95 to 10,521·05)
Timor-Leste	0·03% (0·02% to 0·03%)	18·58 (11·97 to 26·76)	101·49 (59·86 to 187·27)	3·73 (1·95 to 7·65)	82·91 (43·27 to 170·28)	0·03% (0·02% to 0·03%)	17·84 (11·86 to 25·57)	89·64 (57·74 to 152·59)	3·17 (1·83 to 6·02)	71·80 (40·75 to 134·74)	0·03% (0·02% to 0·03%)	36·42 (24·18 to 51·93)	191·13 (129·16 to 292·68)	6·90 (4·42 to 11·17)	154·71 (96·91 to 255·33)
Viet Nam	0·04% (0·03% to 0·04%)	1,916·97 (1,244·33 to 2,794·85)	11,997·18 (9,082·43 to 18,836·40)	453·16 (332·07 to 761·44)	10,080·21 (7,294·87 to 16,779·82)	0·05% (0·04% to 0·05%)	2,522·34 (1,656·86 to 3,599·18)	12,544·76 (7,461·85 to 17,824·43)	669·38 (318·62 to 1,039·92)	10,022·42 (5,147·86 to 15,195·57)	0·04% (0·04% to 0·05%)	4,439·31 (2,968·75 to 6,358·91)	24,541·94 (18,318·52 to 31,357·34)	1,122·54 (724·35 to 1,521·59)	20,102·62 (14,183·77 to 27,004·62)
Fiji	0·07% (0·06% to 0·08%)	32·13 (20·23 to 46·56)	253·67 (191·90 to 322·44)	6·14 (4·48 to 8·13)	221·54 (160·59 to 288·48)	0·06% (0·05% to 0·07%)	26·54 (16·99 to 38·66)	133·18 (101·44 to 177·03)	2·36 (1·82 to 3·09)	106·64 (78·92 to 148·99)	0·06% (0·06% to 0·07%)	58·67 (38·03 to 83·61)	386·85 (311·32 to 465·80)	8·50 (6·80 to 10·64)	328·18 (259·21 to 412·35)
Kiribati	0·05% (0·04% to 0·05%)	2·89 (1·88 to 4·24)	38·59 (23·61 to 54·57)	0·80 (0·49 to 1·12)	35·69 (20·67 to 52·34)	0·05% (0·04% to 0·05%)	2·85 (1·81 to 4·21)	12·67 (8·45 to 20·95)	0·24 (0·16 to 0·37)	9·82 (5·87 to 18·19)	0·05% (0·04% to 0·05%)	5·74 (3·74 to 8·33)	51·26 (34·52 to 68·87)	1·03 (0·72 to 1·38)	45·51 (28·83 to 62·79)
Marshall Islands	0·06% (0·05% to 0·07%)	1·76 (1·14 to 2·61)	22·48 (14·09 to 35·47)	0·50 (0·30 to 0·83)	20·72 (12·47 to 33·89)	0·05% (0·04% to 0·05%)	1·32 (0·81 to 1·95)	14·03 (9·28 to 22·31)	0·26 (0·16 to 0·43)	12·71 (8·00 to 21·14)	0·05% (0·05% to 0·06%)	3·08 (2·03 to 4·48)	36·51 (26·01 to 50·15)	0·76 (0·54 to 1·08)	33·43 (23·30 to 47·34)
Micronesia (Federated States of)	0·06% (0·05% to 0·06%)	3·15 (2·07 to 4·68)	33·19 (19·46 to 50·60)	0·75 (0·44 to 1·18)	30·04 (16·31 to 47·05)	0·06% (0·05% to 0·06%)	2·86 (1·86 to 4·19)	24·15 (13·54 to 36·08)	0·52 (0·31 to 0·78)	21·29 (11·16 to 32·89)	0·06% (0·05% to 0·06%)	6·01 (4·03 to 8·69)	57·34 (36·11 to 77·11)	1·26 (0·84 to 1·72)	51·32 (30·14 to 70·91)
Papua New Guinea	0·06% (0·05% to 0·06%)	280·03 (174·84 to 417·54)	7,026·84 (3,812·54 to 15,039·18)	142·09 (79·05 to 317·27)	6,746·81 (3,538·72 to 14,766·61)	0·05% (0·04% to 0·06%)	228·77 (146·03 to 334·08)	6,054·39 (2,917·15 to 12,879·07)	112·12 (57·19 to 233·80)	5,825·62 (2,708·84 to 12,644·55)	0·05% (0·05% to 0·06%)	508·79 (326·88 to 739·25)	13,081·23 (7,885·50 to 21,254·34)	254·21 (152·86 to 406·22)	12,572·43 (7,425·19 to 20,686·04)
Samoa	0·06% (0·05% to 0·06%)	5·98 (3·92 to 8·62)	42·63 (29·53 to 63·74)	1·00 (0·67 to 1·55)	36·65 (23·94 to 58·00)	0·05% (0·05% to 0·06%)	5·21 (3·41 to 7·53)	37·18 (26·34 to 52·43)	0·75 (0·50 to 1·10)	31·97 (21·27 to 47·17)	0·05% (0·05% to 0·06%)	11·19 (7·46 to 16·15)	79·81 (60·60 to 104·58)	1·76 (1·30 to 2·33)	68·62 (50·00 to 92·47)
Solomon Islands	0·05% (0·04% to 0·05%)	15·12 (9·67 to 21·97)	95·68 (58·98 to 179·54)	2·10 (1·16 to 4·25)	80·56 (45·13 to 164·66)	0·04% (0·04% to 0·05%)	13·24 (8·53 to 19·19)	84·04 (51·47 to 145·92)	1·73 (0·99 to 3·24)	70·80 (38·61 to 130·71)	0·04% (0·04% to 0·05%)	28·37 (18·71 to 40·64)	179·72 (118·43 to 261·69)	3·82 (2·42 to 5·84)	151·36 (92·29 to 233·87)
Tonga	0·07% (0·06% to 0·07%)	3·54 (2·29 to 5·15)	32·44 (25·02 to 41·60)	0·81 (0·59 to 1·08)	28·89 (21·59 to 38·42)	0·06% (0·05% to 0·07%)	3·22 (2·13 to 4·65)	20·52 (15·18 to 27·14)	0·48 (0·35 to 0·64)	17·30 (12·51 to 23·65)	0·06% (0·06% to 0·07%)	6·77 (4·56 to 9·50)	52·96 (42·39 to 64·17)	1·29 (1·02 to 1·62)	46·19 (36·33 to 57·48)
Vanuatu	0·06% (0·05% to 0·06%)	8·37 (5·35 to 12·12)	95·56 (52·74 to 169·77)	2·14 (1·08 to 4·09)	87·19 (44·37 to 162·38)	0·05% (0·05% to 0·06%)	7·39 (4·87 to 10·71)	100·50 (49·79 to 238·30)	2·06 (0·87 to 5·49)	93·11 (42·65 to 231·86)	0·05% (0·05% to 0·06%)	15·76 (10·40 to 22·33)	196·06 (120·39 to 358·41)	4·19 (2·42 to 8·21)	180·30 (103·60 to 341·26)
Armenia	0·30% (0·27% to 0·34%)	448·57 (298·45 to 649·65)	1,516·21 (1,127·27 to 1,851·91)	62·85 (37·74 to 82·27)	1,067·64 (726·91 to 1,306·89)	0·28% (0·25% to 0·31%)	447·23 (296·77 to 639·17)	1,217·95 (844·86 to 1,482·68)	57·88 (23·88 to 74·76)	770·72 (433·69 to 942·92)	0·29% (0·26% to 0·33%)	895·81 (601·47 to 1,279·10)	2,734·17 (2,114·76 to 3,272·76)	120·73 (69·07 to 150·78)	1,838·36 (1,278·57 to 2,166·82)
Azerbaijan	0·20% (0·18% to 0·23%)	1,063·69 (700·10 to 1,551·95)	1,975·97 (1,395·92 to 2,726·32)	42·87 (24·63 to 67·02)	912·28 (526·06 to 1,456·71)	0·20% (0·18% to 0·23%)	1,066·04 (691·72 to 1,550·52)	3,008·90 (2,354·22 to 3,915·72)	67·72 (44·86 to 105·49)	1,942·86 (1,374·87 to 2,755·53)	0·20% (0·18% to 0·23%)	2,129·72 (1,409·90 to 3,080·25)	4,984·86 (4,008·28 to 6,149·19)	110·59 (86·16 to 150·72)	2,855·14 (2,253·81 to 3,726·01)
Georgia	0·35% (0·31% to 0·38%)	623·38 (413·81 to 892·19)	2,413·76 (1,887·70 to 2,886·08)	89·14 (65·55 to 109·01)	1,790·38 (1,322·35 to 2,157·25)	0·27% (0·24% to 0·30%)	523·66 (347·99 to 756·54)	1,272·61 (963·95 to 1,604·40)	43·64 (28·75 to 59·34)	748·95 (511·16 to 964·12)	0·31% (0·28% to 0·34%)	1,147·05 (766·09 to 1,646·93)	3,686·37 (3,014·63 to 4,366·34)	132·79 (103·19 to 156·25)	2,539·33 (1,974·71 to 2,958·58)
Kazakhstan	0·20% (0·18% to 0·22%)	1,747·60 (1,144·76 to 2,530·38)	3,876·14 (2,993·54 to 4,887·17)	87·64 (66·56 to 119·63)	2,128·54 (1,538·05 to 2,826·44)	0·17% (0·15% to 0·19%)	1,565·47 (1,015·70 to 2,273·28)	2,706·03 (2,029·99 to 3,525·06)	41·93 (30·58 to 65·11)	1,140·56 (763·47 to 1,604·73)	0·18% (0·16% to 0·20%)	3,313·07 (2,222·18 to 4,742·48)	6,582·17 (5,266·22 to 8,131·07)	129·57 (105·62 to 168·73)	3,269·10 (2,556·79 to 4,006·23)
Kyrgyzstan	0·14% (0·12% to 0·15%)	442·61 (286·76 to 639·07)	682·76 (482·76 to 927·57)	9·89 (6·91 to 16·16)	240·15 (164·90 to 403·69)	0·12% (0·11% to 0·14%)	396·95 (256·44 to 571·16)	546·31 (394·62 to 746·30)	6·08 (4·40 to 10·44)	149·36 (107·05 to 250·55)	0·13% (0·11% to 0·15%)	839·56 (542·24 to 1,207·85)	1,229·07 (896·32 to 1,633·14)	15·97 (12·18 to 24·55)	389·50 (289·03 to 602·88)
Mongolia	0·24% (0·21% to 0·27%)	389·19 (256·64 to 574·09)	1,377·50 (1,107·69 to 1,716·50)	34·56 (25·99 to 43·50)	988·31 (757·06 to 1,298·58)	0·18% (0·16% to 0·21%)	309·79 (197·40 to 450·30)	954·77 (754·98 to 1,200·53)	21·66 (16·75 to 29·03)	644·98 (496·34 to 830·27)	0·21% (0·19% to 0·24%)	698·98 (461·89 to 1,013·78)	2,332·26 (1,961·86 to 2,781·49)	56·21 (46·87 to 68·47)	1,633·29 (1,348·43 to 2,001·60)
Tajikistan	0·24% (0·21% to 0·27%)	1,156·28 (763·32 to 1,657·58)	5,914·60 (4,847·94 to 7,199·90)	187·25 (148·28 to 265·10)	4,758·32 (3,800·05 to 5,956·22)	0·18% (0·16% to 0·20%)	830·56 (544·69 to 1,208·38)	3,176·25 (2,525·84 to 3,847·65)	91·92 (74·03 to 119·75)	2,345·69 (1,754·64 to 2,910·57)	0·21% (0·19% to 0·23%)	1,986·84 (1,326·80 to 2,870·39)	9,090·84 (7,813·36 to 10,564·83)	279·17 (233·38 to 362·84)	7,104·00 (5,982·97 to 8,431·77)
Turkmenistan	0·17% (0·15% to 0·19%)	436·20 (283·04 to 642·28)	787·21 (596·06 to 1,037·60)	13·65 (10·13 to 19·90)	351·01 (265·68 to 511·31)	0·15% (0·13% to 0·17%)	371·34 (237·80 to 550·74)	592·04 (433·26 to 785·32)	8·52 (5·25 to 13·12)	220·70 (153·74 to 329·06)	0·16% (0·14% to 0·18%)	807·54 (533·30 to 1,185·74)	1,379·25 (1,046·04 to 1,770·30)	22·16 (17·04 to 30·83)	571·71 (449·14 to 798·33)
Uzbekistan	0·20% (0·18% to 0·23%)	3,393·99 (2,243·03 to 4,886·37)	11,526·75 (8,899·59 to 14,011·83)	332·63 (252·08 to 419·76)	8,132·77 (5,728·74 to 10,310·30)	0·16% (0·14% to 0·18%)	2,639·67 (1,694·52 to 3,788·11)	7,838·00 (5,411·01 to 9,728·41)	193·51 (119·92 to 245·38)	5,198·33 (3,039·07 to 6,615·69)	0·18% (0·16% to 0·20%)	6,033·65 (3,946·50 to 8,595·30)	19,364·75 (15,456·36 to 23,040·91)	526·15 (416·65 to 623·56)	13,331·10 (9,949·32 to 15,950·78)
Albania	0·27% (0·24% to 0·30%)	374·12 (245·32 to 538·25)	807·81 (592·42 to 1,051·94)	26·46 (13·98 to 38·01)	433·69 (252·50 to 654·74)	0·23% (0·20% to 0·26%)	320·78 (210·57 to 466·14)	711·95 (530·66 to 989·01)	25·03 (15·89 to 36·44)	391·17 (248·54 to 628·26)	0·25% (0·22% to 0·28%)	694·90 (458·55 to 996·18)	1,519·77 (1,196·84 to 1,926·20)	51·49 (37·97 to 65·77)	824·86 (619·69 to 1,135·80)
Bosnia and Herzegovina	0·28% (0·24% to 0·31%)	461·42 (302·22 to 659·91)	873·84 (670·59 to 1,101·47)	23·35 (14·08 to 31·64)	412·41 (270·55 to 533·52)	0·25% (0·22% to 0·29%)	441·39 (287·26 to 635·35)	916·88 (729·27 to 1,132·93)	29·28 (18·73 to 36·90)	475·49 (368·06 to 590·56)	0·26% (0·23% to 0·30%)	902·81 (593·38 to 1,284·21)	1,790·72 (1,438·12 to 2,197·79)	52·63 (38·31 to 63·88)	887·91 (705·77 to 1,061·27)
Bulgaria	0·27% (0·24% to 0·30%)	931·41 (617·32 to 1,317·51)	1,482·05 (1,067·88 to 1,974·88)	29·24 (20·07 to 47·62)	550·64 (378·95 to 896·91)	0·21% (0·19% to 0·24%)	772·78 (495·19 to 1,127·50)	1,063·76 (775·44 to 1,439·49)	15·45 (11·21 to 25·30)	290·98 (214·80 to 453·88)	0·24% (0·21% to 0·27%)	1,704·19 (1,111·77 to 2,447·36)	2,545·81 (1,880·22 to 3,319·61)	44·69 (33·68 to 66·71)	841·63 (639·68 to 1,261·03)
Croatia	0·21% (0·19% to 0·24%)	442·39 (287·21 to 638·81)	746·79 (566·39 to 968·01)	15·89 (12·25 to 23·46)	304·40 (240·80 to 440·87)	0·17% (0·15% to 0·19%)	370·63 (244·75 to 540·86)	609·74 (463·57 to 788·72)	13·59 (10·28 to 19·82)	239·11 (178·78 to 341·04)	0·19% (0·17% to 0·21%)	813·02 (539·75 to 1,170·64)	1,356·53 (1,050·59 to 1,731·20)	29·48 (24·47 to 39·83)	543·51 (455·15 to 722·99)
Czechia	0·32% (0·28% to 0·35%)	1,640·86 (1,078·39 to 2,364·33)	4,167·00 (2,459·12 to 5,699·16)	130·58 (55·50 to 193·65)	2,526·13 (1,087·79 to 3,754·71)	0·26% (0·23% to 0·28%)	1,399·88 (942·66 to 1,998·15)	3,520·40 (2,076·02 to 4,486·02)	114·98 (49·30 to 148·40)	2,120·52 (872·54 to 2,749·29)	0·29% (0·25% to 0·32%)	3,040·74 (2,032·07 to 4,300·68)	7,687·39 (4,838·42 to 10,004·27)	245·56 (117·10 to 332·33)	4,646·65 (2,206·42 to 6,299·32)
Hungary	0·31% (0·28% to 0·35%)	1,441·58 (949·31 to 2,096·41)	3,374·40 (2,726·84 to 4,191·70)	100·15 (78·11 to 129·97)	1,932·82 (1,508·77 to 2,545·52)	0·25% (0·22% to 0·29%)	1,297·31 (847·13 to 1,873·88)	2,754·27 (2,081·87 to 3,412·75)	79·82 (49·64 to 100·90)	1,456·95 (916·09 to 1,840·86)	0·28% (0·25% to 0·31%)	2,738·89 (1,818·31 to 3,910·61)	6,128·67 (4,962·99 to 7,424·37)	179·98 (142·42 to 215·51)	3,389·77 (2,716·45 to 4,084·27)
North Macedonia	0·23% (0·20% to 0·26%)	252·17 (164·20 to 366·99)	365·12 (268·43 to 488·78)	5·42 (3·68 to 8·10)	112·95 (79·00 to 160·02)	0·18% (0·16% to 0·20%)	190·97 (123·57 to 280·86)	281·61 (210·76 to 369·26)	3·71 (2·73 to 5·38)	90·64 (69·09 to 123·32)	0·20% (0·18% to 0·23%)	443·14 (291·67 to 644·27)	646·73 (490·63 to 842·74)	9·13 (7·23 to 12·38)	203·59 (164·10 to 262·83)
Montenegro	0·22% (0·19% to 0·25%)	68·68 (44·87 to 98·86)	98·65 (72·73 to 128·91)	1·56 (1·10 to 2·16)	29·97 (21·24 to 41·19)	0·18% (0·15% to 0·20%)	55·74 (36·41 to 80·09)	79·31 (58·77 to 104·15)	1·14 (0·80 to 1·52)	23·57 (16·90 to 30·68)	0·20% (0·17% to 0·22%)	124·42 (81·46 to 179·49)	177·96 (133·81 to 232·59)	2·70 (2·16 to 3·41)	53·54 (43·10 to 66·94)
Poland	0·29% (0·25% to 0·32%)	5,354·97 (3,541·73 to 7,829·01)	10,749·24 (8,136·54 to 13,578·12)	252·68 (181·07 to 310·80)	5,394·26 (3,742·61 to 6,723·14)	0·22% (0·20% to 0·25%)	4,492·26 (2,957·49 to 6,359·07)	8,597·11 (6,434·21 to 10,706·15)	205·41 (132·83 to 256·27)	4,104·85 (2,550·29 to 5,135·98)	0·25% (0·23% to 0·28%)	9,847·23 (6,578·17 to 13,985·90)	19,346·35 (15,206·86 to 23,959·25)	458·09 (349·48 to 533·41)	9,499·11 (6,926·24 to 11,213·51)
Romania	0·35% (0·31% to 0·39%)	3,303·76 (2,203·57 to 4,720·74)	9,518·31 (6,358·08 to 14,818·94)	322·09 (190·09 to 581·46)	6,214·55 (3,792·98 to 11,144·27)	0·27% (0·24% to 0·30%)	2,717·18 (1,819·68 to 3,949·43)	6,079·11 (4,616·51 to 9,272·20)	208·95 (160·45 to 372·63)	3,361·93 (2,470·96 to 6,449·67)	0·31% (0·27% to 0·34%)	6,020·94 (4,049·37 to 8,601·89)	15,597·41 (11,074·03 to 22,554·72)	531·04 (364·13 to 884·57)	9,576·48 (6,468·65 to 16,209·29)
Serbia	0·22% (0·19% to 0·24%)	954·11 (634·23 to 1,363·96)	1,824·26 (1,408·31 to 2,289·65)	43·30 (32·89 to 61·75)	870·15 (654·71 to 1,166·26)	0·19% (0·17% to 0·22%)	855·72 (562·00 to 1,244·06)	1,670·70 (1,328·26 to 2,099·02)	44·56 (35·60 to 57·50)	814·98 (648·55 to 1,029·15)	0·20% (0·18% to 0·23%)	1,809·83 (1,207·00 to 2,597·63)	3,494·96 (2,813·83 to 4,302·74)	87·86 (73·63 to 111·54)	1,685·13 (1,410·81 to 2,070·70)
Slovakia	0·33% (0·30% to 0·38%)	888·05 (588·89 to 1,275·48)	1,623·09 (1,230·21 to 2,069·64)	33·46 (22·20 to 42·18)	735·04 (471·72 to 923·50)	0·29% (0·26% to 0·33%)	818·98 (540·87 to 1,167·81)	1,589·58 (1,240·03 to 1,980·86)	35·12 (27·74 to 43·54)	770·60 (515·98 to 928·27)	0·31% (0·28% to 0·35%)	1,707·03 (1,131·53 to 2,429·98)	3,212·67 (2,552·04 to 4,006·98)	68·58 (54·86 to 80·66)	1,505·64 (1,114·71 to 1,764·26)
Slovenia	0·33% (0·29% to 0·37%)	335·64 (222·14 to 483·73)	707·46 (483·64 to 930·85)	22·82 (10·88 to 33·95)	371·82 (207·68 to 524·06)	0·25% (0·23% to 0·29%)	266·72 (177·72 to 385·30)	534·85 (337·56 to 693·64)	18·92 (6·11 to 26·68)	268·13 (96·56 to 367·60)	0·29% (0·26% to 0·33%)	602·35 (405·86 to 859·54)	1,242·31 (857·44 to 1,605·87)	41·73 (19·56 to 57·18)	639·96 (350·38 to 847·16)
Belarus	0·20% (0·18% to 0·23%)	909·07 (593·71 to 1,317·28)	1,894·42 (1,460·02 to 2,385·35)	43·40 (32·51 to 55·64)	985·34 (735·18 to 1,262·57)	0·19% (0·16% to 0·21%)	944·99 (620·16 to 1,372·10)	1,372·66 (1,008·08 to 1,801·35)	26·73 (19·03 to 39·79)	427·67 (293·50 to 618·55)	0·19% (0·17% to 0·22%)	1,854·06 (1,237·11 to 2,689·20)	3,267·08 (2,541·84 to 4,107·87)	70·14 (56·76 to 86·27)	1,413·01 (1,101·43 to 1,708·29)
Estonia	0·22% (0·20% to 0·25%)	139·74 (93·41 to 199·43)	340·23 (261·07 to 461·68)	9·07 (6·10 to 14·59)	200·48 (141·78 to 307·15)	0·21% (0·19% to 0·24%)	149·06 (100·75 to 219·19)	306·38 (231·68 to 397·29)	8·83 (6·16 to 14·53)	157·32 (109·72 to 223·10)	0·22% (0·20% to 0·24%)	288·80 (193·14 to 416·74)	646·61 (510·32 to 814·37)	17·91 (13·19 to 26·54)	357·80 (278·32 to 486·20)
Latvia	0·26% (0·23% to 0·30%)	235·95 (156·46 to 342·40)	486·18 (365·30 to 636·30)	12·20 (8·73 to 18·67)	250·23 (179·94 to 378·56)	0·24% (0·22% to 0·27%)	252·77 (166·89 to 363·75)	401·30 (301·19 to 535·61)	8·89 (6·21 to 16·30)	148·53 (104·07 to 248·02)	0·25% (0·23% to 0·28%)	488·72 (322·43 to 694·19)	887·48 (681·23 to 1,128·27)	21·09 (16·24 to 32·14)	398·76 (310·02 to 567·67)
Lithuania	0·18% (0·16% to 0·20%)	231·75 (151·48 to 335·80)	514·56 (397·92 to 673·38)	13·20 (9·60 to 20·50)	282·81 (217·32 to 412·30)	0·17% (0·16% to 0·20%)	264·57 (172·63 to 381·51)	439·95 (339·71 to 572·20)	9·91 (7·33 to 17·48)	175·38 (126·92 to 245·22)	0·18% (0·16% to 0·20%)	496·32 (328·45 to 704·42)	954·51 (755·21 to 1,195·61)	23·11 (17·96 to 34·51)	458·19 (380·41 to 614·41)
Republic of Moldova	0·18% (0·16% to 0·20%)	320·58 (210·05 to 468·05)	502·80 (362·09 to 674·67)	7·67 (5·21 to 13·01)	182·22 (131·19 to 292·31)	0·17% (0·15% to 0·19%)	325·90 (211·15 to 472·01)	445·30 (327·01 to 592·90)	5·44 (3·96 to 9·31)	119·40 (86·30 to 178·56)	0·17% (0·15% to 0·19%)	646·48 (426·31 to 932·57)	948·10 (704·17 to 1,253·37)	13·11 (9·74 to 20·34)	301·62 (234·37 to 437·05)
Russian Federation	0·21% (0·18% to 0·23%)	14,277·18 (9,474·28 to 20,282·42)	33,419·28 (20,924·10 to 52,929·54)	859·49 (454·87 to 1,702·02)	19,142·10 (10,552·22 to 37,635·63)	0·18% (0·16% to 0·20%)	14,086·09 (9,419·94 to 19,978·94)	22,618·73 (16,141·30 to 33,777·31)	470·85 (313·04 to 1,125·37)	8,532·65 (5,955·81 to 18,893·75)	0·19% (0·17% to 0·22%)	28,363·27 (18,922·75 to 40,561·72)	56,038·01 (37,486·36 to 82,601·36)	1,330·34 (781·10 to 2,612·95)	27,674·75 (16,837·84 to 52,015·85)
Ukraine	0·19% (0·17% to 0·21%)	3,980·13 (2,599·84 to 5,788·58)	10,227·38 (7,576·69 to 14,220·03)	254·97 (178·88 to 417·52)	6,247·24 (4,566·02 to 9,843·88)	0·18% (0·16% to 0·20%)	4,360·36 (2,861·25 to 6,279·28)	7,785·02 (5,974·82 to 10,182·92)	169·02 (128·15 to 309·56)	3,424·65 (2,724·35 to 5,250·85)	0·18% (0·16% to 0·21%)	8,340·50 (5,530·41 to 12,046·31)	18,012·39 (13,796·46 to 23,363·76)	423·99 (319·53 to 671·56)	9,671·90 (7,656·39 to 14,123·02)
Brunei Darussalam	0·21% (0·18% to 0·23%)	48·13 (31·65 to 69·21)	171·68 (141·99 to 214·52)	5·28 (4·10 to 7·24)	123·55 (99·54 to 163·96)	0·16% (0·14% to 0·18%)	33·56 (22·27 to 48·96)	92·94 (74·39 to 122·88)	2·50 (1·95 to 3·37)	59·38 (46·68 to 88·07)	0·18% (0·17% to 0·20%)	81·68 (54·08 to 116·85)	264·61 (222·70 to 321·45)	7·78 (6·34 to 10·19)	182·93 (152·73 to 234·11)
Japan	0·66% (0·59% to 0·73%)	43,243·38 (29,473·34 to 61,368·36)	173,170·13 (133,635·18 to 200,414·06)	9,746·07 (6,788·14 to 11,339·18)	129,926·75 (94,883·26 to 148,261·94)	0·51% (0·46% to 0·56%)	34,945·05 (23,940·08 to 49,386·25)	92,939·85 (66,056·63 to 110,601·54)	5,265·41 (2,932·80 to 6,078·88)	57,994·80 (34,481·58 to 66,398·62)	0·58% (0·52% to 0·64%)	78,188·43 (53,665·47 to 110,591·79)	266,109·98 (211,015·01 to 310,073·82)	15,011·48 (10,663·68 to 17,083·96)	187,921·55 (142,000·00 to 210,163·95)
Republic of Korea	0·34% (0·31% to 0·38%)	9,296·40 (6,252·74 to 13,240·51)	26,184·38 (20,526·75 to 31,629·69)	996·14 (705·53 to 1,220·70)	16,887·98 (12,164·82 to 20,592·87)	0·30% (0·27% to 0·33%)	8,049·23 (5,367·68 to 11,390·95)	17,213·05 (13,024·52 to 21,288·82)	619·18 (386·99 to 778·76)	9,163·81 (5,527·91 to 11,442·53)	0·32% (0·29% to 0·35%)	17,345·64 (11,750·80 to 24,406·27)	43,397·43 (34,829·71 to 52,209·20)	1,615·32 (1,220·28 to 1,898·10)	26,051·80 (19,934·29 to 30,305·08)
Singapore	0·25% (0·23% to 0·28%)	715·01 (460·38 to 1,031·41)	1,613·50 (1,186·35 to 2,211·03)	46·25 (28·20 to 80·28)	898·49 (639·97 to 1,399·11)	0·19% (0·17% to 0·21%)	553·76 (367·22 to 799·44)	946·78 (725·14 to 1,237·70)	21·30 (16·32 to 35·17)	393·02 (293·76 to 570·43)	0·22% (0·20% to 0·25%)	1,268·77 (834·82 to 1,830·85)	2,560·28 (1,961·14 to 3,291·38)	67·54 (46·95 to 107·83)	1,291·51 (1,006·80 to 1,838·17)
Australia	0·10% (0·09% to 0·12%)	1,283·05 (856·66 to 1,842·79)	11,009·40 (6,241·29 to 15,372·88)	672·32 (329·12 to 987·05)	9,726·35 (5,051·86 to 13,845·05)	0·10% (0·09% to 0·11%)	1,252·13 (833·04 to 1,800·72)	7,658·60 (3,587·53 to 9,923·82)	487·59 (176·69 to 664·70)	6,406·47 (2,365·92 to 8,704·77)	0·10% (0·09% to 0·11%)	2,535·18 (1,695·41 to 3,626·19)	18,668·00 (10,864·16 to 24,382·38)	1,159·92 (567·62 to 1,576·72)	16,132·82 (8,464·53 to 21,623·12)
New Zealand	0·11% (0·10% to 0·12%)	245·57 (162·94 to 349·57)	1,668·28 (962·70 to 2,237·77)	96·48 (46·05 to 139·34)	1,422·70 (732·18 to 1,984·73)	0·09% (0·08% to 0·10%)	210·99 (139·60 to 302·89)	1,132·93 (627·08 to 1,389·63)	65·91 (29·22 to 84·29)	921·94 (434·62 to 1,158·53)	0·10% (0·09% to 0·11%)	456·56 (304·27 to 647·38)	2,801·21 (1,724·85 to 3,528·79)	162·39 (84·38 to 215·61)	2,344·64 (1,307·60 to 3,030·69)
Andorra	0·11% (0·10% to 0·13%)	4·91 (3·19 to 7·20)	35·72 (18·43 to 50·93)	1·95 (0·83 to 2·94)	30·81 (13·45 to 45·80)	0·07% (0·07% to 0·08%)	3·14 (1·98 to 4·55)	16·13 (7·60 to 26·71)	0·91 (0·29 to 1·72)	12·99 (4·45 to 23·44)	0·09% (0·08% to 0·10%)	8·05 (5·24 to 11·72)	51·85 (31·74 to 68·63)	2·86 (1·49 to 3·96)	43·80 (23·57 to 60·48)
Austria	0·13% (0·11% to 0·14%)	576·28 (378·30 to 837·41)	2,464·03 (2,019·83 to 3,060·70)	116·67 (91·02 to 152·46)	1,887·75 (1,486·06 to 2,436·96)	0·10% (0·09% to 0·11%)	463·18 (300·38 to 685·08)	1,603·36 (1,107·91 to 2,007·23)	73·45 (49·37 to 103·52)	1,140·18 (686·60 to 1,512·62)	0·11% (0·10% to 0·12%)	1,039·46 (687·98 to 1,489·47)	4,067·39 (3,412·95 to 4,827·63)	190·11 (157·18 to 238·85)	3,027·93 (2,458·29 to 3,720·03)
Belgium	0·10% (0·09% to 0·11%)	578·04 (381·51 to 837·08)	4,175·93 (3,001·90 to 5,083·28)	237·08 (155·69 to 298·08)	3,597·88 (2,485·27 to 4,396·97)	0·07% (0·06% to 0·08%)	449·26 (293·22 to 654·85)	2,583·14 (1,437·78 to 3,181·55)	157·12 (71·76 to 203·01)	2,133·88 (1,024·25 to 2,718·36)	0·08% (0·08% to 0·09%)	1,027·30 (679·75 to 1,467·44)	6,759·07 (5,044·60 to 8,023·50)	394·20 (263·24 to 480·97)	5,731·77 (3,991·86 to 6,833·93)
Cyprus	0·09% (0·08% to 0·10%)	60·45 (39·52 to 87·09)	662·47 (355·25 to 908·74)	37·69 (17·31 to 54·03)	602·02 (295·38 to 840·63)	0·07% (0·06% to 0·08%)	48·46 (31·83 to 69·86)	368·84 (181·62 to 459·24)	21·59 (6·21 to 28·19)	320·38 (137·92 to 404·55)	0·08% (0·07% to 0·09%)	108·91 (72·80 to 156·60)	1,031·31 (599·15 to 1,312·99)	59·28 (27·02 to 77·75)	922·40 (490·27 to 1,191·06)
Denmark	0·12% (0·11% to 0·14%)	371·80 (242·91 to 548·16)	2,536·48 (2,051·35 to 3,173·99)	126·16 (100·41 to 166·86)	2,164·68 (1,696·68 to 2,788·61)	0·10% (0·09% to 0·11%)	306·89 (200·44 to 438·76)	1,542·57 (1,214·45 to 2,050·03)	76·99 (59·49 to 113·55)	1,235·68 (908·72 to 1,728·10)	0·11% (0·10% to 0·12%)	678·69 (447·78 to 988·41)	4,079·05 (3,487·16 to 4,964·85)	203·15 (172·14 to 260·34)	3,400·37 (2,860·60 to 4,205·61)
Finland	0·15% (0·14% to 0·17%)	428·51 (281·26 to 616·87)	2,768·45 (1,844·80 to 3,559·53)	151·06 (87·80 to 203·96)	2,339·94 (1,443·26 to 3,105·29)	0·12% (0·10% to 0·13%)	343·92 (226·94 to 500·41)	1,744·01 (933·06 to 2,199·24)	104·40 (44·39 to 136·95)	1,400·09 (609·39 to 1,822·52)	0·13% (0·12% to 0·15%)	772·42 (520·79 to 1,118·14)	4,512·45 (3,049·33 to 5,579·90)	255·46 (149·75 to 328·50)	3,740·03 (2,333·66 to 4,721·31)
France	0·10% (0·09% to 0·11%)	3,484·45 (2,286·63 to 4,997·56)	22,624·74 (18,243·01 to 27,361·77)	1,295·78 (983·43 to 1,597·84)	19,140·29 (15,056·10 to 23,836·05)	0·08% (0·07% to 0·09%)	2,921·15 (1,918·03 to 4,259·58)	13,798·15 (8,708·45 to 17,662·59)	884·82 (435·07 to 1,143·99)	10,877·00 (5,984·44 to 14,540·88)	0·09% (0·08% to 0·10%)	6,405·60 (4,239·19 to 9,127·80)	36,422·89 (29,926·93 to 42,859·77)	2,180·61 (1,658·10 to 2,580·72)	30,017·29 (24,121·51 to 35,745·98)
Germany	0·12% (0·11% to 0·13%)	5,303·06 (3,450·94 to 7,727·52)	36,150·66 (26,234·66 to 44,876·43)	1,966·02 (1,311·91 to 2,499·73)	30,847·59 (21,114·24 to 39,038·32)	0·09% (0·08% to 0·10%)	4,028·34 (2,644·54 to 6,024·74)	22,240·18 (14,168·52 to 27,794·91)	1,263·81 (737·32 to 1,631·42)	18,211·84 (10,502·30 to 23,420·26)	0·10% (0·09% to 0·12%)	9,331·41 (6,174·62 to 13,405·45)	58,390·84 (44,639·99 to 69,055·87)	3,229·83 (2,331·28 to 3,898·32)	49,059·44 (35,884·98 to 58,973·80)
Greece	0·07% (0·06% to 0·08%)	398·18 (258·88 to 563·51)	3,174·69 (1,784·18 to 4,389·04)	186·43 (92·95 to 269·53)	2,776·51 (1,400·52 to 3,934·61)	0·06% (0·05% to 0·07%)	357·28 (230·77 to 525·69)	2,518·90 (1,060·81 to 3,307·68)	159·26 (53·43 to 222·07)	2,161·63 (726·02 to 2,929·20)	0·07% (0·06% to 0·07%)	755·46 (502·12 to 1,081·67)	5,693·59 (3,109·22 to 7,413·42)	345·70 (163·89 to 468·03)	4,938·14 (2,382·02 to 6,619·34)
Iceland	0·09% (0·08% to 0·10%)	17·17 (11·18 to 24·85)	119·13 (92·23 to 141·09)	6·16 (4·43 to 7·53)	101·96 (76·19 to 122·98)	0·06% (0·05% to 0·07%)	11·12 (7·32 to 16·23)	59·64 (35·06 to 72·79)	3·16 (1·63 to 3·97)	48·52 (23·89 to 60·33)	0·08% (0·07% to 0·09%)	28·28 (18·86 to 41·25)	178·77 (138·93 to 206·15)	9·32 (6·85 to 11·04)	150·49 (112·15 to 176·32)
Ireland	0·10% (0·09% to 0·11%)	251·87 (162·27 to 374·08)	3,065·77 (1,920·32 to 3,999·09)	174·33 (98·16 to 238·19)	2,813·90 (1,662·85 to 3,731·39)	0·07% (0·06% to 0·08%)	183·15 (119·70 to 264·81)	1,835·68 (837·63 to 2,395·30)	114·90 (45·55 to 153·62)	1,652·52 (662·44 to 2,210·67)	0·08% (0·07% to 0·09%)	435·02 (288·78 to 629·63)	4,901·45 (2,994·95 to 6,160·85)	289·22 (159·40 to 375·14)	4,466·42 (2,609·70 to 5,710·36)
Israel	0·09% (0·08% to 0·10%)	401·61 (263·66 to 582·32)	1,750·77 (1,430·87 to 2,184·68)	78·58 (63·27 to 104·16)	1,349·15 (1,076·29 to 1,745·28)	0·06% (0·06% to 0·07%)	314·90 (203·24 to 456·92)	1,451·88 (951·88 to 1,757·21)	71·88 (44·21 to 89·26)	1,136·98 (655·60 to 1,407·41)	0·08% (0·07% to 0·08%)	716·51 (473·50 to 1,029·53)	3,202·65 (2,619·81 to 3,745·82)	150·46 (123·88 to 178·93)	2,486·14 (2,017·47 to 2,930·28)
Italy	0·08% (0·08% to 0·09%)	2,685·64 (1,772·34 to 3,891·20)	23,005·50 (16,004·36 to 27,898·05)	1,347·25 (878·54 to 1,712·18)	20,319·87 (13,533·45 to 25,254·36)	0·07% (0·06% to 0·08%)	2,382·51 (1,562·60 to 3,510·81)	15,621·10 (7,665·57 to 19,544·57)	992·40 (422·57 to 1,288·69)	13,238·59 (5,405·60 to 17,017·39)	0·08% (0·07% to 0·08%)	5,068·15 (3,358·32 to 7,428·31)	38,626·60 (26,773·44 to 46,137·93)	2,339·65 (1,490·13 to 2,876·36)	33,558·45 (21,899·64 to 40,660·13)
Luxembourg	0·09% (0·08% to 0·10%)	27·87 (18·20 to 40·21)	174·49 (135·11 to 219·31)	8·57 (6·20 to 11·11)	146·62 (108·08 to 191·87)	0·08% (0·07% to 0·09%)	25·28 (16·79 to 36·86)	138·68 (68·91 to 193·30)	7·41 (3·01 to 10·90)	113·39 (44·41 to 167·95)	0·08% (0·08% to 0·09%)	53·16 (35·93 to 76·54)	313·17 (233·86 to 379·49)	15·98 (10·95 to 20·10)	260·01 (184·17 to 323·70)
Malta	0·16% (0·14% to 0·18%)	36·23 (23·86 to 51·19)	306·32 (221·58 to 375·42)	16·47 (10·95 to 21·04)	270·09 (188·22 to 337·48)	0·12% (0·11% to 0·13%)	27·77 (18·20 to 40·72)	227·34 (125·99 to 278·30)	13·19 (6·36 to 16·69)	199·58 (99·25 to 249·74)	0·14% (0·12% to 0·15%)	64·00 (43·04 to 92·53)	533·66 (383·65 to 628·45)	29·66 (19·87 to 35·91)	469·66 (326·21 to 567·05)
Netherlands	0·11% (0·09% to 0·12%)	953·37 (622·57 to 1,419·97)	6,525·43 (3,520·15 to 8,961·96)	349·30 (158·33 to 510·81)	5,572·06 (2,656·42 to 8,028·10)	0·08% (0·07% to 0·09%)	730·28 (473·59 to 1,054·04)	4,222·03 (2,244·97 to 5,229·10)	233·90 (108·00 to 299·02)	3,491·75 (1,625·27 to 4,395·23)	0·09% (0·08% to 0·10%)	1,683·65 (1,116·90 to 2,446·85)	10,747·46 (6,458·94 to 13,886·36)	583·20 (296·37 to 781·64)	9,063·81 (4,789·79 to 12,073·43)
Norway	0·30% (0·27% to 0·33%)	809·89 (544·98 to 1,145·37)	2,768·40 (2,304·89 to 3,405·45)	121·64 (99·03 to 153·56)	1,958·52 (1,606·50 to 2,507·50)	0·16% (0·14% to 0·17%)	425·75 (290·93 to 605·18)	1,423·43 (1,026·71 to 1,734·19)	68·11 (46·47 to 90·78)	997·68 (640·64 to 1,293·70)	0·23% (0·21% to 0·25%)	1,235·64 (836·39 to 1,756·62)	4,191·84 (3,594·79 to 4,901·98)	189·75 (157·92 to 230·15)	2,956·20 (2,487·44 to 3,602·63)
Portugal	0·11% (0·10% to 0·12%)	587·50 (386·01 to 848·53)	5,076·61 (3,870·15 to 6,047·94)	284·27 (206·98 to 344·73)	4,489·11 (3,298·15 to 5,386·27)	0·09% (0·08% to 0·10%)	528·61 (351·11 to 777·17)	3,831·13 (1,842·00 to 4,813·68)	233·82 (93·87 to 303·90)	3,302·52 (1,306·87 to 4,242·94)	0·10% (0·09% to 0·11%)	1,116·11 (743·82 to 1,608·73)	8,907·74 (6,463·12 to 10,343·39)	518·09 (353·23 to 614·53)	7,791·63 (5,355·55 to 9,166·62)
Spain	0·13% (0·11% to 0·14%)	3,123·89 (2,066·19 to 4,575·35)	26,816·81 (20,327·77 to 31,631·75)	1,625·72 (1,114·67 to 1,995·72)	23,692·93 (17,359·56 to 28,532·36)	0·10% (0·09% to 0·12%)	2,643·91 (1,741·52 to 3,856·65)	21,160·80 (10,417·79 to 26,609·32)	1,600·29 (624·27 to 2,142·37)	18,516·89 (8,028·86 to 23,760·35)	0·12% (0·10% to 0·13%)	5,767·80 (3,834·32 to 8,345·80)	47,977·61 (34,471·64 to 55,599·88)	3,226·01 (1,976·93 to 3,947·15)	42,209·81 (28,782·52 to 49,500·51)
Sweden	0·14% (0·12% to 0·16%)	740·38 (488·53 to 1,062·70)	4,902·28 (3,352·01 to 6,026·48)	286·88 (171·40 to 372·61)	4,161·90 (2,661·82 to 5,197·18)	0·11% (0·09% to 0·12%)	562·70 (373·61 to 799·66)	3,006·78 (1,796·92 to 3,625·94)	188·99 (96·23 to 232·69)	2,444·08 (1,303·23 to 2,989·55)	0·12% (0·11% to 0·14%)	1,303·08 (874·51 to 1,872·36)	7,909·06 (5,806·96 to 9,491·52)	475·87 (305·90 to 583·50)	6,605·98 (4,535·01 to 7,916·36)
Switzerland	0·11% (0·10% to 0·12%)	498·90 (329·79 to 720·16)	3,079·12 (2,435·54 to 3,705·39)	169·63 (123·22 to 207·25)	2,580·22 (1,972·56 to 3,168·70)	0·08% (0·07% to 0·08%)	352·06 (227·56 to 513·52)	1,681·61 (1,035·79 to 2,078·66)	98·90 (51·40 to 127·28)	1,329·55 (691·56 to 1,681·78)	0·09% (0·08% to 0·10%)	850·95 (569·62 to 1,222·18)	4,760·73 (3,837·65 to 5,474·05)	268·53 (195·31 to 313·25)	3,909·77 (3,023·17 to 4,547·96)
United Kingdom	0·19% (0·17% to 0·21%)	6,378·30 (4,332·70 to 9,079·08)	53,539·88 (32,775·02 to 66,586·17)	3,173·80 (1,686·86 to 4,068·36)	47,161·58 (26,605·15 to 58,841·66)	0·15% (0·13% to 0·16%)	5,106·11 (3,496·14 to 7,274·48)	35,883·49 (18,335·40 to 42,302·21)	2,296·79 (945·37 to 2,747·35)	30,777·38 (13,604·74 to 36,195·28)	0·17% (0·15% to 0·18%)	11,484·41 (7,828·63 to 16,373·55)	89,423·37 (55,359·43 to 108,028·69)	5,470·59 (2,925·86 to 6,713·90)	77,938·96 (44,868·72 to 93,896·97)
Argentina	0·07% (0·06% to 0·07%)	1,475·84 (980·58 to 2,122·24)	12,595·84 (10,116·33 to 16,737·28)	598·21 (466·48 to 820·28)	11,120·00 (8,711·11 to 15,172·52)	0·09% (0·08% to 0·10%)	2,232·81 (1,454·48 to 3,255·72)	15,035·48 (11,324·85 to 19,903·92)	788·01 (581·30 to 1,133·71)	12,802·67 (9,338·15 to 17,663·39)	0·08% (0·07% to 0·09%)	3,708·65 (2,445·42 to 5,313·42)	27,631·32 (23,421·93 to 34,230·84)	1,386·22 (1,154·61 to 1,803·52)	23,922·67 (19,906·08 to 30,310·32)
Chile	0·10% (0·09% to 0·11%)	952·54 (639·85 to 1,376·32)	11,818·28 (8,053·75 to 14,953·03)	636·87 (389·89 to 842·47)	10,865·74 (7,101·03 to 13,967·33)	0·14% (0·13% to 0·16%)	1,368·64 (899·48 to 1,949·87)	13,565·94 (7,918·48 to 17,041·61)	846·02 (428·46 to 1,109·05)	12,197·30 (6,624·48 to 15,647·96)	0·12% (0·11% to 0·13%)	2,321·18 (1,539·17 to 3,270·78)	25,384·21 (17,449·61 to 30,729·34)	1,482·88 (902·75 to 1,847·10)	23,063·04 (15,037·30 to 28,229·06)
Uruguay	0·07% (0·06% to 0·08%)	122·50 (79·45 to 178·30)	881·86 (651·01 to 1,097·00)	41·51 (29·70 to 53·83)	759·36 (529·37 to 969·69)	0·11% (0·10% to 0·13%)	211·52 (139·37 to 305·61)	1,456·58 (1,052·23 to 1,809·20)	87·26 (58·31 to 110·47)	1,245·06 (837·30 to 1,569·86)	0·09% (0·08% to 0·10%)	334·02 (225·44 to 482·72)	2,338·44 (1,785·96 to 2,760·47)	128·78 (94·58 to 154·19)	2,004·42 (1,459·22 to 2,374·70)
Canada	0·17% (0·15% to 0·19%)	3,162·08 (2,081·18 to 4,611·96)	21,153·78 (14,307·78 to 26,704·90)	1,133·67 (652·29 to 1,527·56)	17,991·70 (11,153·48 to 23,298·16)	0·19% (0·17% to 0·21%)	3,622·16 (2,433·76 to 5,264·07)	15,609·49 (9,534·11 to 19,021·31)	849·60 (406·34 to 1,083·50)	11,987·33 (6,410·67 to 14,796·84)	0·18% (0·16% to 0·20%)	6,784·23 (4,586·49 to 9,781·17)	36,763·26 (26,108·99 to 44,560·78)	1,983·26 (1,184·25 to 2,495·26)	29,979·03 (19,653·56 to 36,835·82)
United States of America	0·16% (0·15% to 0·17%)	26,229·64 (17,856·50 to 36,608·67)	203,040·34 (152,028·74 to 231,765·31)	10,592·38 (7,400·48 to 12,135·01)	176,810·70 (128,100·94 to 201,827·16)	0·19% (0·18% to 0·21%)	32,805·02 (22,580·67 to 46,213·76)	176,496·60 (117,414·62 to 200,426·29)	9,305·62 (5,376·62 to 10,509·90)	143,691·58 (85,636·09 to 160,791·34)	0·18% (0·17% to 0·19%)	59,034·66 (40,562·16 to 82,924·46)	379,536·94 (291,678·05 to 425,634·45)	19,898·00 (13,933·03 to 22,093·52)	320,502·28 (236,267·74 to 351,217·27)
Antigua and Barbuda	0·04% (0·03% to 0·04%)	1·63 (1·02 to 2·42)	6·73 (5·26 to 8·14)	0·22 (0·16 to 0·27)	5·10 (3·78 to 6·39)	0·04% (0·03% to 0·04%)	1·83 (1·19 to 2·63)	12·00 (8·20 to 14·36)	0·51 (0·31 to 0·64)	10·17 (6·51 to 12·41)	0·04% (0·03% to 0·04%)	3·45 (2·28 to 5·03)	18·73 (14·36 to 21·85)	0·73 (0·51 to 0·86)	15·27 (11·13 to 17·74)
Bahamas	0·04% (0·03% to 0·04%)	7·23 (4·59 to 10·56)	65·57 (48·76 to 79·76)	2·20 (1·61 to 2·71)	58·34 (41·92 to 72·39)	0·04% (0·04% to 0·04%)	8·24 (5·48 to 12·00)	94·06 (66·28 to 114·63)	3·51 (2·45 to 4·35)	85·82 (58·62 to 106·41)	0·04% (0·03% to 0·04%)	15·47 (10·27 to 22·45)	159·63 (125·31 to 184·55)	5·70 (4·44 to 6·67)	144·16 (110·22 to 168·54)
Barbados	0·06% (0·05% to 0·06%)	8·94 (5·75 to 13·11)	63·85 (48·96 to 78·76)	2·79 (2·02 to 3·50)	54·90 (40·77 to 68·66)	0·06% (0·05% to 0·07%)	9·90 (6·50 to 14·41)	73·19 (54·27 to 90·68)	3·47 (2·48 to 4·52)	63·29 (45·43 to 81·06)	0·06% (0·05% to 0·06%)	18·85 (12·57 to 27·07)	137·04 (112·70 to 159·58)	6·26 (5·00 to 7·38)	118·20 (95·49 to 138·91)
Belize	0·06% (0·05% to 0·07%)	12·61 (8·34 to 18·61)	270·54 (219·58 to 323·62)	9·24 (7·60 to 11·81)	257·93 (207·03 to 310·78)	0·03% (0·02% to 0·03%)	5·67 (3·72 to 8·11)	90·73 (64·04 to 114·68)	2·82 (1·90 to 3·60)	85·06 (58·08 to 108·26)	0·04% (0·04% to 0·05%)	18·29 (12·16 to 26·72)	361·28 (299·49 to 416·40)	12·06 (10·23 to 14·63)	342·99 (279·70 to 398·37)
Cuba	0·05% (0·04% to 0·05%)	276·62 (179·47 to 416·30)	1,098·26 (873·65 to 1,468·40)	36·89 (26·95 to 56·36)	821·64 (632·10 to 1,178·21)	0·04% (0·04% to 0·05%)	259·46 (170·63 to 384·11)	848·07 (661·60 to 1,133·70)	25·53 (18·55 to 44·24)	588·61 (428·72 to 851·78)	0·04% (0·04% to 0·05%)	536·08 (353·51 to 791·94)	1,946·34 (1,616·37 to 2,439·15)	62·42 (48·02 to 94·43)	1,410·25 (1,159·23 to 1,867·22)
Dominica	0·05% (0·05% to 0·06%)	1·87 (1·21 to 2·74)	17·29 (12·90 to 20·80)	0·70 (0·49 to 0·87)	15·41 (11·31 to 18·99)	0·05% (0·04% to 0·05%)	1·62 (1·06 to 2·39)	11·37 (8·14 to 14·13)	0·53 (0·35 to 0·68)	9·75 (6·58 to 12·26)	0·05% (0·04% to 0·05%)	3·49 (2·35 to 5·03)	28·65 (22·94 to 33·43)	1·23 (0·95 to 1·45)	25·17 (19·58 to 29·51)
Dominican Republic	0·03% (0·03% to 0·03%)	159·71 (100·30 to 230·92)	847·43 (590·01 to 1,093·14)	28·59 (17·02 to 38·15)	687·72 (424·77 to 920·85)	0·03% (0·02% to 0·03%)	145·45 (96·01 to 212·65)	899·50 (655·93 to 1,168·01)	30·68 (20·02 to 41·00)	754·05 (510·69 to 1,015·18)	0·03% (0·02% to 0·03%)	305·17 (197·03 to 437·33)	1,746·93 (1,380·94 to 2,108·67)	59·27 (43·11 to 72·49)	1,441·77 (1,097·16 to 1,776·42)
Grenada	0·06% (0·05% to 0·06%)	3·37 (2·19 to 4·99)	26·84 (21·80 to 35·38)	1·02 (0·82 to 1·35)	23·46 (18·99 to 31·64)	0·05% (0·04% to 0·05%)	2·71 (1·82 to 3·87)	17·80 (14·04 to 23·80)	0·82 (0·62 to 1·16)	15·09 (11·53 to 21·35)	0·05% (0·05% to 0·06%)	6·08 (4·06 to 8·81)	44·64 (38·14 to 55·97)	1·84 (1·55 to 2·33)	38·56 (32·81 to 49·13)
Guyana	0·03% (0·03% to 0·03%)	11·26 (7·11 to 16·54)	98·08 (70·20 to 123·27)	3·16 (2·22 to 3·99)	86·81 (58·45 to 111·56)	0·02% (0·02% to 0·03%)	9·75 (6·32 to 14·36)	93·86 (60·11 to 118·95)	2·98 (1·85 to 3·83)	84·11 (51·31 to 109·52)	0·03% (0·02% to 0·03%)	21·02 (13·63 to 30·74)	191·94 (143·76 to 228·52)	6·14 (4·60 to 7·37)	170·92 (123·49 to 206·46)
Haiti	0·02% (0·02% to 0·02%)	124·26 (81·94 to 180·45)	1,314·97 (723·66 to 2,696·66)	38·63 (20·91 to 78·27)	1,190·70 (606·60 to 2,559·63)	0·02% (0·01% to 0·02%)	106·22 (68·64 to 155·89)	1,226·62 (566·49 to 2,991·39)	40·42 (17·71 to 94·21)	1,120·41 (471·34 to 2,867·19)	0·02% (0·02% to 0·02%)	230·48 (152·35 to 330·90)	2,541·59 (1,597·87 to 4,056·75)	79·06 (46·58 to 126·42)	2,311·11 (1,343·90 to 3,827·24)
Jamaica	0·03% (0·03% to 0·04%)	51·53 (33·87 to 74·87)	310·69 (232·97 to 395·67)	10·85 (7·85 to 14·25)	259·16 (183·86 to 341·28)	0·03% (0·03% to 0·04%)	48·79 (32·59 to 70·93)	297·20 (183·93 to 400·77)	10·69 (6·14 to 14·96)	248·41 (135·23 to 352·28)	0·03% (0·03% to 0·04%)	100·32 (67·79 to 144·58)	607·90 (453·23 to 740·91)	21·54 (15·50 to 26·35)	507·57 (359·38 to 627·31)
Saint Lucia	0·05% (0·05% to 0·06%)	5·07 (3·27 to 7·37)	56·69 (42·27 to 69·52)	2·18 (1·61 to 2·71)	51·61 (37·37 to 63·96)	0·04% (0·04% to 0·05%)	4·19 (2·77 to 6·09)	39·50 (27·55 to 48·82)	1·70 (1·14 to 2·19)	35·31 (23·70 to 44·37)	0·05% (0·04% to 0·05%)	9·26 (6·11 to 13·54)	96·19 (76·02 to 112·35)	3·88 (3·04 to 4·59)	86·92 (66·95 to 102·72)
Saint Vincent and the Grenadines	0·04% (0·04% to 0·05%)	2·71 (1·71 to 3·92)	22·00 (16·00 to 26·46)	0·81 (0·55 to 1·01)	19·29 (13·54 to 23·68)	0·04% (0·03% to 0·04%)	2·11 (1·40 to 3·06)	14·90 (10·25 to 18·07)	0·55 (0·35 to 0·70)	12·79 (8·21 to 15·87)	0·04% (0·04% to 0·04%)	4·82 (3·13 to 6·88)	36·90 (28·48 to 42·62)	1·36 (0·98 to 1·60)	32·08 (23·72 to 37·23)
Suriname	0·04% (0·04% to 0·05%)	13·60 (8·86 to 19·87)	152·28 (111·16 to 188·03)	5·52 (4·00 to 6·89)	138·68 (98·54 to 174·03)	0·03% (0·03% to 0·04%)	10·78 (7·07 to 15·61)	97·55 (67·69 to 120·52)	3·41 (2·25 to 4·41)	86·77 (57·59 to 110·85)	0·04% (0·04% to 0·04%)	24·38 (16·22 to 35·29)	249·83 (194·62 to 293·99)	8·93 (6·98 to 10·64)	225·46 (172·15 to 268·21)
Trinidad and Tobago	0·05% (0·05% to 0·06%)	38·08 (24·69 to 55·05)	351·31 (234·76 to 470·85)	12·91 (8·25 to 17·81)	313·23 (195·45 to 433·38)	0·05% (0·04% to 0·05%)	36·85 (23·92 to 53·55)	345·02 (190·98 to 487·64)	13·89 (6·90 to 19·88)	308·17 (159·46 to 449·56)	0·05% (0·05% to 0·06%)	74·93 (48·97 to 108·05)	696·33 (472·94 to 901·78)	26·80 (17·05 to 35·32)	621·40 (400·99 to 820·08)
Bolivia (Plurinational State of)	0·06% (0·06% to 0·07%)	390·55 (255·81 to 561·40)	6,165·01 (4,380·76 to 8,714·36)	315·40 (222·06 to 447·82)	5,774·46 (4,044·19 to 8,271·46)	0·06% (0·06% to 0·07%)	379·53 (246·79 to 549·35)	5,730·48 (4,011·31 to 7,679·00)	308·14 (204·08 to 422·31)	5,350·94 (3,622·33 to 7,304·93)	0·06% (0·06% to 0·07%)	770·08 (508·44 to 1,106·01)	11,895·49 (9,210·11 to 15,080·76)	623·54 (478·83 to 801·62)	11,125·41 (8,417·34 to 14,409·31)
Ecuador	0·07% (0·06% to 0·08%)	621·36 (411·96 to 903·26)	6,437·31 (4,303·45 to 8,199·98)	340·07 (212·89 to 442·84)	5,815·95 (3,709·00 to 7,551·55)	0·07% (0·06% to 0·07%)	601·71 (402·41 to 862·30)	5,508·63 (3,246·25 to 6,819·48)	302·61 (157·34 to 386·86)	4,906·92 (2,658·03 to 6,232·95)	0·07% (0·06% to 0·08%)	1,223·07 (827·64 to 1,751·30)	11,945·95 (8,301·58 to 14,449·38)	642·68 (410·35 to 794·18)	10,722·88 (7,087·71 to 13,141·69)
Peru	0·11% (0·10% to 0·12%)	1,998·38 (1,353·56 to 2,866·78)	32,288·24 (23,613·70 to 39,925·75)	2,016·09 (1,384·30 to 2,505·13)	30,289·86 (21,592·17 to 37,830·04)	0·10% (0·09% to 0·12%)	1,835·67 (1,244·04 to 2,626·88)	27,246·41 (14,574·40 to 34,474·17)	1,800·92 (843·63 to 2,286·25)	25,410·74 (12,361·63 to 32,708·93)	0·11% (0·10% to 0·12%)	3,834·06 (2,614·88 to 5,449·68)	59,534·65 (41,426·15 to 70,359·69)	3,817·02 (2,430·62 to 4,587·28)	55,700·59 (37,636·04 to 66,382·92)
Colombia	0·05% (0·04% to 0·05%)	1,304·89 (868·88 to 1,910·45)	8,027·85 (5,536·59 to 9,973·11)	302·83 (202·90 to 378·01)	6,722·97 (4,207·35 to 8,586·67)	0·05% (0·05% to 0·06%)	1,454·45 (955·55 to 2,098·75)	7,718·03 (4,165·12 to 9,765·09)	282·38 (141·27 to 365·99)	6,263·58 (2,827·41 to 8,192·71)	0·05% (0·05% to 0·06%)	2,759·33 (1,868·43 to 3,987·50)	15,745·88 (10,556·28 to 18,955·75)	585·21 (390·64 to 701·16)	12,986·55 (8,064·39 to 15,927·38)
Costa Rica	0·07% (0·06% to 0·08%)	166·12 (108·61 to 240·95)	1,598·11 (1,313·94 to 1,935·62)	70·54 (54·81 to 87·17)	1,431·98 (1,137·63 to 1,754·95)	0·07% (0·07% to 0·08%)	189·58 (124·45 to 270·62)	1,616·62 (1,295·54 to 2,040·31)	78·87 (53·99 to 100·76)	1,427·04 (1,120·43 to 1,854·99)	0·07% (0·06% to 0·08%)	355·70 (237·32 to 509·27)	3,214·72 (2,741·83 to 3,815·44)	149·41 (117·95 to 179·64)	2,859·02 (2,417·21 to 3,454·53)
El Salvador	0·05% (0·04% to 0·05%)	144·04 (94·43 to 209·73)	1,155·71 (679·40 to 1,533·54)	56·03 (26·78 to 79·60)	1,011·68 (549·98 to 1,385·57)	0·06% (0·05% to 0·07%)	201·75 (132·77 to 294·74)	1,640·73 (1,099·91 to 2,096·43)	83·98 (45·85 to 110·51)	1,438·98 (912·76 to 1,889·41)	0·05% (0·05% to 0·06%)	345·79 (233·23 to 505·23)	2,796·44 (2,095·83 to 3,395·91)	140·00 (88·42 to 176·13)	2,450·65 (1,766·05 to 3,057·68)
Guatemala	0·03% (0·03% to 0·04%)	299·86 (197·58 to 433·20)	2,520·93 (1,852·80 to 3,081·68)	97·53 (64·78 to 124·59)	2,221·08 (1,555·27 to 2,768·18)	0·03% (0·03% to 0·04%)	319·31 (209·45 to 455·97)	2,345·90 (1,604·29 to 2,891·04)	86·07 (51·73 to 109·15)	2,026·59 (1,295·93 to 2,567·38)	0·03% (0·03% to 0·04%)	619·17 (415·21 to 879·72)	4,866·83 (3,755·46 to 5,618·00)	183·60 (130·95 to 217·93)	4,247·66 (3,207·35 to 4,943·56)
Honduras	0·03% (0·03% to 0·04%)	168·85 (110·86 to 244·16)	1,381·47 (844·77 to 2,075·48)	47·00 (25·12 to 76·54)	1,212·62 (684·99 to 1,900·67)	0·04% (0·04% to 0·05%)	214·13 (142·66 to 315·10)	2,771·03 (1,807·83 to 4,175·99)	95·56 (60·55 to 143·81)	2,556·90 (1,611·37 to 3,926·39)	0·04% (0·03% to 0·04%)	382·98 (256·16 to 549·85)	4,152·50 (2,905·40 to 5,960·99)	142·56 (93·47 to 205·22)	3,769·52 (2,528·80 to 5,533·15)
Mexico	0·05% (0·05% to 0·06%)	3,472·76 (2,346·44 to 4,984·89)	33,886·98 (23,666·61 to 39,879·09)	1,467·82 (953·91 to 1,760·13)	30,414·22 (20,404·79 to 36,125·82)	0·06% (0·05% to 0·06%)	4,000·71 (2,725·11 to 5,711·65)	37,110·85 (23,219·52 to 42,159·26)	1,610·90 (895·62 to 1,866·90)	33,110·14 (19,437·36 to 37,691·55)	0·05% (0·05% to 0·06%)	7,473·46 (5,119·60 to 10,693·40)	70,997·83 (49,929·32 to 79,912·99)	3,078·71 (2,012·72 to 3,509·82)	63,524·36 (43,043·12 to 71,646·77)
Nicaragua	0·03% (0·03% to 0·04%)	107·72 (70·34 to 154·72)	597·59 (413·43 to 753·65)	19·58 (13·01 to 24·91)	489·88 (301·92 to 635·13)	0·03% (0·03% to 0·04%)	114·42 (75·68 to 164·98)	595·25 (369·95 to 725·67)	21·45 (10·58 to 27·34)	480·83 (262·74 to 598·54)	0·03% (0·03% to 0·04%)	222·13 (148·77 to 314·92)	1,192·84 (894·95 to 1,420·70)	41·03 (28·00 to 48·80)	970·71 (667·90 to 1,155·41)
Panama	0·06% (0·05% to 0·06%)	118·15 (77·19 to 172·85)	886·28 (634·61 to 1,073·21)	34·78 (24·26 to 42·68)	768·13 (522·08 to 948·35)	0·06% (0·05% to 0·07%)	129·06 (86·41 to 186·31)	929·33 (575·68 to 1,128·49)	41·30 (22·36 to 52·81)	800·28 (459·52 to 995·26)	0·06% (0·05% to 0·06%)	247·20 (166·13 to 356·66)	1,815·61 (1,326·18 to 2,107·25)	76·08 (51·85 to 89·51)	1,568·41 (1,078·19 to 1,833·01)
Venezuela (Bolivarian Republic of)	0·04% (0·04% to 0·05%)	701·62 (460·06 to 1,025·68)	4,185·84 (3,261·10 to 5,279·04)	152·13 (115·72 to 201·48)	3,484·22 (2,596·04 to 4,594·48)	0·05% (0·04% to 0·05%)	774·58 (515·34 to 1,123·17)	4,411·37 (3,290·74 to 5,892·03)	182·98 (122·91 to 245·33)	3,636·79 (2,573·10 to 5,138·00)	0·05% (0·04% to 0·05%)	1,476·19 (987·60 to 2,105·04)	8,597·20 (7,150·53 to 10,377·64)	335·11 (264·88 to 416·10)	7,121·01 (5,827·73 to 8,876·66)
Brazil	0·03% (0·03% to 0·04%)	3,653·72 (2,388·26 to 5,274·19)	38,603·49 (28,070·74 to 44,202·17)	1,594·31 (1,060·60 to 1,854·68)	34,949·76 (24,513·18 to 40,040·35)	0·03% (0·02% to 0·03%)	3,204·74 (2,158·93 to 4,651·51)	35,842·02 (19,697·00 to 41,882·48)	1,747·11 (831·43 to 2,079·12)	32,637·28 (16,916·53 to 38,175·70)	0·03% (0·03% to 0·03%)	6,858·47 (4,557·18 to 9,928·89)	74,445·51 (51,818·52 to 83,437·34)	3,341·42 (2,072·76 to 3,806·83)	67,587·04 (45,349·83 to 75,807·30)
Paraguay	0·03% (0·03% to 0·03%)	106·28 (68·33 to 158·55)	711·95 (450·64 to 964·19)	28·13 (14·58 to 40·55)	605·67 (342·52 to 851·16)	0·02% (0·02% to 0·02%)	83·01 (53·45 to 121·29)	711·86 (540·14 to 946·21)	31·88 (22·69 to 43·88)	628·85 (460·55 to 861·54)	0·03% (0·02% to 0·03%)	189·29 (123·60 to 276·35)	1,423·81 (1,093·19 to 1,775·04)	60·01 (43·09 to 77·09)	1,234·52 (911·69 to 1,589·26)
Algeria	0·03% (0·02% to 0·03%)	588·92 (384·05 to 853·62)	2,610·81 (1,620·30 to 4,625·14)	87·87 (46·82 to 174·91)	2,021·89 (1,074·37 to 4,028·55)	0·03% (0·03% to 0·03%)	635·27 (406·39 to 942·20)	2,294·89 (1,430·87 to 4,220·24)	62·91 (31·64 to 137·37)	1,659·62 (811·39 to 3,555·27)	0·03% (0·03% to 0·03%)	1,224·19 (803·66 to 1,798·59)	4,905·70 (3,449·52 to 8,269·51)	150·79 (97·63 to 279·91)	3,681·51 (2,343·18 to 6,999·62)
Bahrain	0·03% (0·03% to 0·04%)	32·33 (20·74 to 47·45)	166·52 (129·10 to 228·81)	5·54 (4·08 to 7·15)	134·19 (100·81 to 200·21)	0·04% (0·04% to 0·05%)	25·01 (16·61 to 35·90)	164·49 (130·16 to 230·79)	5·96 (4·62 to 8·22)	139·48 (107·01 to 204·95)	0·04% (0·03% to 0·04%)	57·34 (37·90 to 83·32)	331·01 (277·43 to 425·33)	11·50 (9·64 to 13·86)	273·67 (225·49 to 366·45)
Egypt	0·02% (0·02% to 0·02%)	1,137·47 (710·39 to 1,709·91)	8,016·92 (3,847·33 to 20,243·43)	240·95 (92·90 to 662·10)	6,879·45 (2,815·45 to 19,034·98)	0·02% (0·02% to 0·03%)	1,162·31 (750·23 to 1,718·81)	6,850·66 (3,904·55 to 13,294·93)	170·59 (88·75 to 342·96)	5,688·34 (2,880·00 to 11,903·95)	0·02% (0·02% to 0·03%)	2,299·78 (1,481·24 to 3,403·04)	14,867·58 (8,547·73 to 28,559·06)	411·55 (209·15 to 887·65)	12,567·80 (6,310·28 to 26,227·34)
Iran (Islamic Republic of)	0·03% (0·02% to 0·03%)	1,197·24 (780·99 to 1,741·78)	5,207·88 (3,285·73 to 6,269·53)	177·17 (91·26 to 215·53)	4,010·63 (2,073·22 to 4,881·42)	0·03% (0·03% to 0·04%)	1,450·04 (968·47 to 2,100·94)	5,384·67 (3,920·13 to 6,235·24)	173·78 (104·96 to 196·76)	3,934·62 (2,542·11 to 4,447·84)	0·03% (0·03% to 0·03%)	2,647·29 (1,749·18 to 3,819·58)	10,592·54 (8,012·24 to 12,291·83)	350·95 (238·50 to 396·49)	7,945·26 (5,547·31 to 8,991·10)
Iraq	0·02% (0·02% to 0·02%)	417·40 (271·77 to 623·27)	1,674·55 (1,378·79 to 2,103·21)	44·77 (35·45 to 62·51)	1,257·15 (986·48 to 1,688·56)	0·02% (0·02% to 0·02%)	464·43 (294·35 to 679·18)	1,889·29 (1,573·42 to 2,303·99)	44·11 (35·97 to 62·35)	1,424·86 (1,151·25 to 1,799·20)	0·02% (0·02% to 0·02%)	881·83 (575·36 to 1,283·66)	3,563·84 (3,053·45 to 4,245·12)	88·89 (75·34 to 115·94)	2,682·02 (2,285·26 to 3,239·54)
Jordan	0·03% (0·02% to 0·03%)	166·41 (106·19 to 239·60)	1,706·90 (1,306·36 to 2,202·19)	66·32 (46·60 to 86·97)	1,540·49 (1,153·83 to 2,043·87)	0·03% (0·03% to 0·04%)	186·62 (122·78 to 268·63)	1,440·26 (1,113·75 to 1,835·16)	51·70 (37·96 to 65·73)	1,253·63 (932·79 to 1,625·23)	0·03% (0·03% to 0·03%)	353·04 (232·14 to 510·18)	3,147·16 (2,617·42 to 3,816·85)	118·02 (92·19 to 144·27)	2,794·12 (2,252·06 to 3,449·90)
Kuwait	0·03% (0·03% to 0·04%)	82·11 (53·99 to 118·95)	504·51 (422·16 to 641·37)	21·18 (16·99 to 26·39)	422·40 (345·84 to 553·69)	0·03% (0·03% to 0·04%)	74·37 (49·20 to 106·50)	354·24 (251·22 to 473·08)	12·47 (8·68 to 16·87)	279·86 (188·88 to 396·06)	0·03% (0·03% to 0·04%)	156·48 (103·65 to 223·99)	858·75 (706·86 to 1,038·42)	33·65 (27·58 to 39·94)	702·26 (561·70 to 871·55)
Lebanon	0·02% (0·02% to 0·02%)	101·09 (66·59 to 148·67)	588·59 (316·39 to 1,097·42)	20·20 (9·19 to 41·94)	487·50 (219·54 to 989·38)	0·03% (0·03% to 0·03%)	137·10 (90·96 to 198·52)	649·84 (371·98 to 1,321·43)	21·75 (10·45 to 50·32)	512·74 (241·68 to 1,181·55)	0·03% (0·02% to 0·03%)	238·20 (159·63 to 343·23)	1,238·43 (797·72 to 2,180·82)	41·95 (24·05 to 84·33)	1,000·24 (575·79 to 1,971·30)
Libya	0·03% (0·02% to 0·03%)	100·80 (65·07 to 147·55)	772·74 (408·24 to 1,598·51)	25·88 (12·18 to 56·94)	671·95 (315·80 to 1,503·33)	0·03% (0·03% to 0·03%)	103·89 (66·53 to 149·42)	597·85 (258·28 to 1,142·52)	16·98 (5·39 to 36·28)	493·96 (154·13 to 1,039·75)	0·03% (0·02% to 0·03%)	204·69 (136·17 to 296·76)	1,370·60 (735·96 to 2,560·27)	42·86 (20·00 to 87·15)	1,165·91 (539·91 to 2,349·28)
Morocco	0·03% (0·02% to 0·03%)	534·56 (343·03 to 785·69)	2,487·25 (1,535·79 to 4,530·53)	85·43 (45·00 to 173·86)	1,952·68 (1,047·57 to 4,025·05)	0·03% (0·03% to 0·04%)	587·12 (382·39 to 856·83)	2,096·03 (1,365·04 to 4,019·73)	59·53 (35·12 to 138·58)	1,508·92 (852·19 to 3,496·40)	0·03% (0·03% to 0·03%)	1,121·68 (739·41 to 1,637·25)	4,583·28 (3,129·68 to 7,744·02)	144·96 (92·58 to 281·01)	3,461·60 (2,150·78 to 6,766·82)
Palestine	0·03% (0·02% to 0·03%)	69·62 (46·39 to 101·92)	781·07 (626·54 to 1,064·69)	27·62 (21·70 to 38·96)	711·45 (560·58 to 991·80)	0·04% (0·04% to 0·04%)	104·76 (69·91 to 149·62)	1,155·24 (926·93 to 1,368·59)	42·29 (33·49 to 50·99)	1,050·48 (813·61 to 1,254·56)	0·03% (0·03% to 0·04%)	174·39 (117·48 to 251·98)	1,936·32 (1,678·95 to 2,227·15)	69·91 (59·37 to 82·92)	1,761·93 (1,515·02 to 2,052·23)
Oman	0·02% (0·02% to 0·02%)	58·54 (38·09 to 87·42)	146·82 (106·35 to 202·69)	3·18 (1·98 to 5·06)	88·28 (55·38 to 138·75)	0·02% (0·02% to 0·02%)	32·96 (21·03 to 47·59)	71·04 (52·61 to 92·88)	1·31 (0·85 to 1·82)	38·08 (24·47 to 54·70)	0·02% (0·02% to 0·02%)	91·50 (59·96 to 135·30)	217·86 (165·94 to 291·37)	4·49 (3·25 to 6·64)	126·36 (91·97 to 188·79)
Qatar	0·02% (0·02% to 0·02%)	47·77 (30·60 to 70·20)	143·49 (108·47 to 187·56)	3·01 (2·17 to 4·19)	95·72 (67·65 to 135·51)	0·02% (0·02% to 0·02%)	15·99 (10·48 to 23·25)	58·66 (44·59 to 89·20)	1·29 (0·91 to 2·34)	42·68 (30·72 to 72·34)	0·02% (0·02% to 0·02%)	63·76 (40·84 to 93·81)	202·15 (161·49 to 256·10)	4·30 (3·30 to 5·73)	138·39 (105·47 to 186·17)
Saudi Arabia	0·03% (0·03% to 0·03%)	668·81 (440·03 to 962·06)	6,641·44 (4,123·46 to 9,560·69)	242·17 (144·70 to 341·03)	5,972·63 (3,449·10 to 8,960·52)	0·04% (0·03% to 0·04%)	596·73 (390·70 to 853·54)	6,518·62 (3,836·23 to 9,368·29)	234·60 (130·64 to 332·66)	5,921·89 (3,200·71 to 8,813·35)	0·03% (0·03% to 0·04%)	1,265·54 (841·41 to 1,819·00)	13,160·06 (9,820·16 to 17,903·60)	476·76 (358·44 to 610·49)	11,894·52 (8,580·49 to 16,493·80)
Syrian Arab Republic	0·03% (0·02% to 0·03%)	259·14 (168·14 to 382·97)	1,776·31 (1,293·24 to 2,318·45)	63·38 (43·89 to 85·69)	1,517·17 (1,044·07 to 2,055·68)	0·03% (0·02% to 0·03%)	253·15 (164·55 to 367·99)	1,219·24 (885·61 to 2,379·69)	35·33 (22·63 to 87·08)	966·09 (646·12 to 2,156·80)	0·03% (0·02% to 0·03%)	512·29 (339·05 to 733·81)	2,995·54 (2,352·55 to 4,278·40)	98·71 (74·30 to 151·80)	2,483·25 (1,864·41 to 3,783·82)
Tunisia	0·03% (0·03% to 0·04%)	206·97 (133·64 to 301·49)	962·43 (576·53 to 1,768·46)	38·71 (20·12 to 79·78)	755·46 (384·93 to 1,566·53)	0·04% (0·03% to 0·04%)	236·70 (153·90 to 336·36)	739·02 (498·60 to 1,346·71)	23·12 (13·21 to 50·65)	502·33 (293·96 to 1,103·10)	0·04% (0·03% to 0·04%)	443·67 (293·14 to 629·72)	1,701·45 (1,199·36 to 2,903·67)	61·83 (38·79 to 121·12)	1,257·79 (789·78 to 2,460·61)
Turkey	0·04% (0·03% to 0·04%)	1,629·82 (1,066·03 to 2,359·52)	13,605·89 (9,889·98 to 18,286·83)	518·62 (375·96 to 797·21)	11,976·07 (8,370·62 to 16,879·11)	0·05% (0·04% to 0·05%)	2,062·83 (1,345·17 to 2,993·33)	10,149·50 (7,847·76 to 12,075·71)	324·41 (217·82 to 398·43)	8,086·67 (5,754·61 to 9,875·93)	0·04% (0·04% to 0·05%)	3,692·65 (2,434·98 to 5,288·39)	23,755·39 (19,469·04 to 28,792·56)	843·02 (684·92 to 1,132·18)	20,062·74 (16,012·45 to 25,395·10)
United Arab Emirates	0·03% (0·03% to 0·04%)	261·63 (166·20 to 384·79)	3,453·93 (1,576·51 to 8,273·57)	80·41 (32·39 to 206·25)	3,192·31 (1,340·28 to 8,056·07)	0·02% (0·02% to 0·03%)	68·47 (44·13 to 100·52)	440·36 (246·93 to 791·95)	9·81 (4·61 to 19·78)	371·89 (180·23 to 732·73)	0·03% (0·03% to 0·03%)	330·10 (212·79 to 485·63)	3,894·29 (1,903·29 to 8,933·74)	90·22 (39·09 to 221·17)	3,564·19 (1,592·22 to 8,615·50)
Yemen	0·01% (0·01% to 0·02%)	227·87 (149·32 to 333·31)	989·86 (529·53 to 2,584·19)	28·81 (12·49 to 87·60)	761·99 (332·40 to 2,374·47)	0·02% (0·01% to 0·02%)	258·93 (166·87 to 379·87)	984·86 (587·28 to 2,021·61)	23·94 (12·27 to 56·00)	725·92 (364·68 to 1,758·45)	0·02% (0·01% to 0·02%)	486·80 (320·37 to 703·88)	1,974·72 (1,201·79 to 3,745·15)	52·75 (27·33 to 116·71)	1,487·91 (758·60 to 3,181·70)
Afghanistan	0·01% (0·01% to 0·01%)	192·43 (125·65 to 282·89)	607·23 (284·39 to 1,996·10)	14·09 (4·23 to 59·57)	414·81 (123·83 to 1,805·08)	0·01% (0·01% to 0·02%)	225·79 (143·89 to 328·90)	1,155·52 (472·31 to 3,546·09)	28·37 (9·51 to 92·66)	929·73 (281·12 to 3,359·73)	0·01% (0·01% to 0·01%)	418·22 (268·01 to 600·38)	1,762·76 (800·70 to 4,201·26)	42·46 (15·38 to 108·19)	1,344·53 (450·40 to 3,783·73)
Bangladesh	0·04% (0·03% to 0·04%)	3,094·01 (2,014·11 to 4,519·56)	30,784·52 (17,007·48 to 62,227·58)	1,237·72 (639·95 to 2,713·64)	27,690·51 (13,711·50 to 59,403·21)	0·03% (0·03% to 0·04%)	2,720·51 (1,760·04 to 4,029·45)	24,535·63 (13,638·95 to 44,903·40)	816·81 (419·28 to 1,624·22)	21,815·11 (11,136·15 to 42,308·32)	0·03% (0·03% to 0·04%)	5,814·53 (3,851·50 to 8,488·03)	55,320·15 (34,309·45 to 86,295·85)	2,054·53 (1,195·24 to 3,493·75)	49,505·62 (28,949·79 to 79,902·66)
Bhutan	0·03% (0·03% to 0·03%)	17·41 (11·47 to 25·18)	196·60 (119·82 to 302·79)	8·17 (4·75 to 12·82)	179·18 (103·94 to 286·81)	0·03% (0·03% to 0·03%)	15·14 (9·74 to 21·72)	157·44 (87·60 to 270·63)	6·40 (3·35 to 11·47)	142·31 (73·94 to 251·02)	0·03% (0·03% to 0·03%)	32·55 (21·77 to 46·79)	354·04 (228·93 to 523·79)	14·58 (9·42 to 22·02)	321·49 (200·81 to 490·06)
India	0·04% (0·04% to 0·05%)	34,004·63 (22,824·04 to 48,287·25)	456,894·79 (287,624·29 to 871,559·17)	19,380·56 (11,951·67 to 38,786·60)	422,890·16 (257,104·31 to 839,426·31)	0·05% (0·05% to 0·06%)	36,230·36 (24,374·56 to 51,811·07)	465,159·64 (261,827·17 to 821,920·61)	21,001·73 (11,554·91 to 38,921·17)	428,929·28 (229,903·81 to 786,258·12)	0·05% (0·04% to 0·05%)	70,235·00 (47,196·32 to 100,094·72)	922,054·43 (569,131·66 to 1,415,896·34)	40,382·29 (24,379·36 to 64,056·46)	851,819·44 (502,431·07 to 1,354,077·36)
Nepal	0·03% (0·02% to 0·03%)	420·14 (272·96 to 610·24)	5,912·24 (2,589·37 to 13,801·35)	257·50 (102·04 to 625·89)	5,492·11 (2,172·95 to 13,366·20)	0·03% (0·03% to 0·03%)	512·10 (337·39 to 740·29)	7,917·76 (3,019·09 to 19,875·29)	331·27 (108·22 to 871·97)	7,405·66 (2,542·86 to 19,451·02)	0·03% (0·03% to 0·03%)	932·23 (618·72 to 1,340·43)	13,830·00 (6,501·63 to 25,852·04)	588·77 (261·37 to 1,137·95)	12,897·77 (5,638·71 to 25,056·48)
Pakistan	0·02% (0·02% to 0·03%)	2,869·60 (1,866·31 to 4,241·60)	35,109·17 (21,367·54 to 60,732·81)	1,260·92 (722·50 to 2,226·12)	32,239·57 (18,376·14 to 58,151·39)	0·02% (0·02% to 0·03%)	2,587·60 (1,637·35 to 3,802·91)	21,158·76 (12,097·91 to 37,362·09)	776·01 (389·78 to 1,495·97)	18,571·16 (9,774·06 to 35,157·48)	0·02% (0·02% to 0·03%)	5,457·20 (3,536·48 to 7,936·08)	56,267·93 (36,741·81 to 84,287·48)	2,036·93 (1,272·34 to 3,181·79)	50,810·73 (31,675·08 to 78,050·57)
Angola	0·03% (0·03% to 0·03%)	412·71 (273·84 to 613·74)	1,437·06 (824·33 to 2,453·61)	36·38 (16·45 to 70·82)	1,024·36 (449·90 to 2,093·55)	0·04% (0·03% to 0·04%)	575·24 (373·35 to 831·35)	2,253·84 (1,082·01 to 3,934·98)	56·64 (19·49 to 120·59)	1,678·60 (553·33 to 3,333·44)	0·03% (0·03% to 0·04%)	987·95 (653·35 to 1,408·78)	3,690·91 (2,081·89 to 5,551·84)	93·02 (39·16 to 170·59)	2,702·96 (1,116·56 to 4,556·24)
Central African Republic	0·03% (0·03% to 0·04%)	79·12 (51·06 to 117·93)	317·22 (134·53 to 897·39)	7·93 (2·32 to 27·06)	238·10 (66·34 to 827·91)	0·04% (0·04% to 0·05%)	100·65 (67·33 to 146·33)	372·28 (157·66 to 952·14)	9·73 (2·73 to 26·92)	271·62 (68·62 to 846·30)	0·04% (0·03% to 0·04%)	179·78 (120·16 to 258·29)	689·50 (322·39 to 1,288·32)	17·66 (5·69 to 35·10)	509·72 (158·77 to 1,114·00)
Congo	0·04% (0·04% to 0·05%)	108·86 (70·55 to 156·13)	430·16 (230·50 to 649·48)	12·20 (5·18 to 20·31)	321·30 (135·44 to 548·82)	0·06% (0·05% to 0·07%)	144·86 (95·69 to 212·57)	722·96 (327·34 to 1,146·16)	22·78 (7·84 to 36·10)	578·10 (191·68 to 1,004·66)	0·05% (0·05% to 0·06%)	253·72 (166·18 to 360·42)	1,153·12 (624·25 to 1,559·76)	34·97 (15·00 to 50·75)	899·40 (373·68 to 1,296·16)
Democratic Republic of the Congo	0·03% (0·03% to 0·03%)	1,228·68 (791·20 to 1,799·29)	4,321·49 (2,148·61 to 10,089·96)	109·13 (33·62 to 298·41)	3,092·82 (955·47 to 8,763·49)	0·04% (0·04% to 0·05%)	1,722·76 (1,142·78 to 2,511·01)	6,149·09 (3,011·62 to 13,396·22)	170·97 (55·59 to 410·17)	4,426·33 (1,487·26 to 11,713·14)	0·04% (0·03% to 0·04%)	2,951·44 (1,987·17 to 4,324·96)	10,470·59 (5,418·12 to 17,156·10)	280·10 (94·68 to 551·36)	7,519·15 (2,609·57 to 14,321·27)
Equatorial Guinea	0·03% (0·03% to 0·03%)	20·41 (13·49 to 29·58)	84·99 (47·74 to 127·86)	2·48 (1·11 to 4·10)	64·57 (29·01 to 107·32)	0·05% (0·04% to 0·06%)	31·30 (20·90 to 45·42)	150·80 (68·14 to 276·37)	4·67 (1·51 to 9·53)	119·51 (37·39 to 239·01)	0·04% (0·03% to 0·04%)	51·71 (34·59 to 74·08)	235·79 (125·49 to 384·11)	7·15 (3·00 to 13·23)	184·08 (74·79 to 335·61)
Gabon	0·06% (0·05% to 0·07%)	49·36 (32·28 to 71·93)	213·73 (112·04 to 303·17)	6·52 (2·68 to 9·82)	164·37 (66·06 to 251·77)	0·07% (0·06% to 0·08%)	59·35 (39·30 to 87·98)	209·15 (109·08 to 293·80)	6·52 (2·29 to 10·25)	149·79 (51·81 to 231·69)	0·06% (0·06% to 0·07%)	108·71 (72·66 to 157·15)	422·87 (262·73 to 557·43)	13·04 (6·50 to 19·01)	314·16 (155·78 to 444·66)
Burundi	0·03% (0·03% to 0·04%)	176·88 (115·21 to 253·93)	533·97 (261·45 to 1,229·30)	12·64 (3·56 to 35·90)	357·10 (101·63 to 1,050·03)	0·03% (0·03% to 0·04%)	176·26 (114·48 to 255·59)	481·99 (258·47 to 1,066·84)	9·88 (3·39 to 25·93)	305·73 (96·17 to 899·30)	0·03% (0·03% to 0·04%)	353·14 (232·39 to 504·33)	1,015·96 (544·74 to 1,665·06)	22·52 (7·63 to 45·19)	662·82 (218·01 to 1,307·07)
Comoros	0·05% (0·05% to 0·06%)	18·88 (12·45 to 26·97)	55·67 (30·59 to 99·72)	1·56 (0·54 to 3·39)	36·79 (13·41 to 78·51)	0·06% (0·05% to 0·07%)	21·66 (14·52 to 30·83)	57·45 (34·19 to 96·10)	1·35 (0·55 to 2·73)	35·79 (14·82 to 73·86)	0·06% (0·05% to 0·06%)	40·54 (27·33 to 57·91)	113·12 (66·58 to 179·58)	2·91 (1·20 to 5·46)	72·58 (30·29 to 134·93)
Djibouti	0·05% (0·04% to 0·05%)	27·51 (17·88 to 39·61)	93·29 (50·73 to 158·71)	2·43 (0·92 to 4·83)	65·77 (25·23 to 131·33)	0·05% (0·04% to 0·05%)	24·40 (16·14 to 35·11)	73·53 (39·38 to 124·38)	1·65 (0·59 to 3·33)	49·14 (17·49 to 100·23)	0·05% (0·04% to 0·05%)	51·91 (34·29 to 73·79)	166·82 (95·72 to 271·19)	4·08 (1·66 to 7·84)	114·91 (46·76 to 217·21)
Eritrea	0·03% (0·02% to 0·03%)	78·50 (52·13 to 111·94)	402·65 (178·95 to 868·87)	9·76 (3·14 to 23·18)	324·15 (105·16 to 795·62)	0·04% (0·04% to 0·05%)	121·06 (78·15 to 173·28)	402·62 (201·79 to 770·08)	9·50 (3·46 to 21·41)	281·55 (97·27 to 657·25)	0·03% (0·03% to 0·04%)	199·56 (132·22 to 284·98)	805·26 (403·53 to 1,348·28)	19·25 (7·00 to 36·91)	605·71 (216·28 to 1,158·48)
Ethiopia	0·03% (0·03% to 0·04%)	1,752·74 (1,185·64 to 2,541·71)	4,085·01 (2,232·05 to 7,024·35)	98·51 (28·16 to 219·85)	2,332·27 (695·03 to 5,203·94)	0·03% (0·03% to 0·04%)	1,672·66 (1,112·74 to 2,387·31)	4,129·02 (2,309·02 to 7,674·84)	81·97 (28·76 to 196·63)	2,456·36 (911·03 to 5,951·24)	0·03% (0·03% to 0·04%)	3,425·41 (2,300·12 to 4,909·40)	8,214·03 (4,672·11 to 14,102·28)	180·48 (62·73 to 395·50)	4,788·63 (1,700·96 to 10,464·24)
Kenya	0·04% (0·03% to 0·04%)	937·04 (624·08 to 1,332·16)	3,131·98 (1,807·89 to 5,045·66)	83·33 (33·13 to 157·66)	2,194·93 (909·75 to 4,026·76)	0·04% (0·04% to 0·05%)	1,051·50 (702·42 to 1,494·47)	3,039·28 (1,888·23 to 5,715·47)	72·87 (31·97 to 156·74)	1,987·78 (887·00 to 4,655·28)	0·04% (0·04% to 0·05%)	1,988·54 (1,324·44 to 2,843·32)	6,171·26 (3,771·32 to 9,960·37)	156·20 (68·83 to 302·39)	4,182·72 (1,923·84 to 7,713·67)
Madagascar	0·03% (0·03% to 0·04%)	447·85 (296·40 to 656·72)	1,879·93 (871·06 to 4,164·30)	46·18 (13·96 to 114·05)	1,432·08 (445·35 to 3,747·89)	0·04% (0·03% to 0·04%)	502·71 (326·56 to 731·08)	2,030·83 (993·98 to 4,517·09)	45·55 (17·49 to 105·49)	1,528·12 (529·00 to 4,023·77)	0·04% (0·03% to 0·04%)	950·56 (632·23 to 1,375·76)	3,910·76 (1,904·97 to 6,577·01)	91·73 (33·54 to 169·88)	2,960·20 (1,042·33 to 5,587·05)
Malawi	0·03% (0·03% to 0·04%)	292·39 (191·59 to 418·29)	813·22 (436·74 to 1,537·26)	20·90 (6·52 to 48·26)	520·83 (169·88 to 1,252·77)	0·04% (0·04% to 0·05%)	365·22 (237·18 to 531·83)	895·91 (509·58 to 1,581·63)	19·95 (7·25 to 45·27)	530·69 (204·23 to 1,191·87)	0·04% (0·03% to 0·04%)	657·61 (431·26 to 941·28)	1,709·13 (981·53 to 2,654·46)	40·85 (15·12 to 78·09)	1,051·52 (396·53 to 1,938·73)
Mauritius	0·09% (0·08% to 0·10%)	57·57 (38·06 to 82·05)	690·21 (437·12 to 896·46)	31·17 (17·61 to 42·74)	632·64 (379·96 to 841·12)	0·10% (0·09% to 0·11%)	67·26 (44·53 to 96·34)	702·05 (352·31 to 894·01)	37·69 (15·14 to 49·97)	634·79 (285·95 to 821·11)	0·09% (0·08% to 0·11%)	124·83 (83·48 to 176·79)	1,392·27 (856·45 to 1,728·68)	68·86 (35·95 to 88·84)	1,267·44 (727·58 to 1,593·31)
Mozambique	0·03% (0·03% to 0·03%)	412·03 (271·17 to 587·00)	1,290·33 (679·48 to 2,764·21)	30·30 (10·71 to 79·60)	878·31 (310·91 to 2,396·68)	0·03% (0·03% to 0·04%)	511·45 (327·77 to 734·47)	1,258·97 (748·29 to 2,461·65)	23·11 (10·43 to 56·40)	747·52 (296·96 to 1,941·30)	0·03% (0·03% to 0·03%)	923·48 (604·22 to 1,322·41)	2,549·30 (1,483·03 to 4,027·80)	53·42 (23·04 to 100·99)	1,625·83 (669·27 to 3,085·54)
Rwanda	0·04% (0·03% to 0·04%)	216·39 (140·19 to 318·02)	694·56 (359·93 to 1,236·87)	18·30 (6·32 to 38·20)	478·17 (168·89 to 1,007·15)	0·05% (0·04% to 0·05%)	300·45 (197·61 to 441·30)	920·75 (500·42 to 1,836·48)	21·55 (7·93 to 52·38)	620·30 (231·33 to 1,487·45)	0·04% (0·04% to 0·05%)	516·84 (345·63 to 746·71)	1,615·31 (906·59 to 2,774·30)	39·85 (16·07 to 80·61)	1,098·47 (434·31 to 2,186·24)
Seychelles	0·04% (0·04% to 0·05%)	2·45 (1·60 to 3·63)	15·35 (10·80 to 23·90)	0·52 (0·34 to 0·88)	12·90 (8·62 to 21·38)	0·05% (0·04% to 0·06%)	2·45 (1·60 to 3·55)	9·82 (7·27 to 13·28)	0·39 (0·26 to 0·57)	7·37 (4·99 to 10·82)	0·05% (0·04% to 0·05%)	4·90 (3·29 to 7·10)	25·17 (19·17 to 35·41)	0·91 (0·66 to 1·39)	20·27 (14·70 to 30·67)
Somalia	0·03% (0·03% to 0·03%)	256·20 (166·81 to 367·77)	752·84 (346·24 to 1,777·82)	17·72 (3·88 to 53·39)	496·64 (110·20 to 1,545·55)	0·03% (0·03% to 0·04%)	287·36 (186·10 to 417·62)	878·86 (393·84 to 2,187·14)	19·13 (4·73 to 57·17)	591·51 (148·27 to 1,840·60)	0·03% (0·03% to 0·04%)	543·55 (359·62 to 776·51)	1,631·70 (756·41 to 3,251·00)	36·85 (9·57 to 86·81)	1,088·15 (279·82 to 2,653·80)
United Republic of Tanzania	0·04% (0·03% to 0·04%)	1,012·88 (664·45 to 1,450·45)	2,591·43 (1,503·60 to 4,178·16)	61·96 (21·91 to 123·51)	1,578·55 (581·05 to 3,112·75)	0·04% (0·04% to 0·04%)	1,137·97 (757·74 to 1,640·71)	3,200·05 (1,905·95 to 5,405·37)	67·56 (29·86 to 125·94)	2,062·08 (860·67 to 4,190·79)	0·04% (0·04% to 0·04%)	2,150·85 (1,446·51 to 3,072·66)	5,791·47 (3,397·39 to 8,817·75)	129·52 (56·61 to 229·15)	3,640·63 (1,557·02 to 6,343·96)
Uganda	0·03% (0·03% to 0·03%)	546·76 (357·55 to 787·95)	1,739·17 (879·73 to 3,342·40)	44·81 (13·86 to 99·20)	1,192·41 (372·58 to 2,741·33)	0·04% (0·03% to 0·04%)	707·70 (465·73 to 1,049·53)	2,264·63 (1,165·74 to 4,738·24)	53·67 (17·57 to 139·54)	1,556·93 (532·27 to 3,992·90)	0·03% (0·03% to 0·04%)	1,254·46 (826·49 to 1,812·44)	4,003·80 (2,117·70 to 7,150·70)	98·48 (35·24 to 212·73)	2,749·33 (981·63 to 5,856·26)
Zambia	0·03% (0·03% to 0·04%)	290·69 (194·95 to 423·25)	924·71 (536·70 to 1,486·65)	23·82 (10·29 to 43·95)	634·02 (282·30 to 1,187·75)	0·04% (0·03% to 0·04%)	314·12 (208·51 to 454·36)	964·82 (561·80 to 1,604·24)	21·65 (9·29 to 38·73)	650·70 (261·92 to 1,265·92)	0·03% (0·03% to 0·04%)	604·81 (398·25 to 869·29)	1,889·52 (1,165·68 to 2,700·84)	45·47 (21·28 to 74·46)	1,284·72 (595·41 to 2,047·44)
Botswana	0·08% (0·07% to 0·09%)	87·06 (58·61 to 124·35)	398·23 (250·16 to 570·54)	15·15 (8·14 to 22·38)	311·17 (169·13 to 482·02)	0·08% (0·07% to 0·09%)	92·82 (61·14 to 135·63)	337·93 (233·84 to 423·84)	10·48 (6·53 to 14·33)	245·11 (151·30 to 328·12)	0·08% (0·07% to 0·09%)	179·88 (120·65 to 258·56)	736·16 (572·96 to 923·96)	25·62 (19·22 to 33·14)	556·28 (412·59 to 726·08)
Lesotho	0·07% (0·06% to 0·07%)	61·15 (41·14 to 87·23)	329·86 (221·71 to 472·08)	10·87 (6·53 to 16·58)	268·71 (159·23 to 413·96)	0·09% (0·08% to 0·10%)	82·78 (55·41 to 118·09)	286·53 (181·72 to 435·06)	9·20 (4·85 to 15·79)	203·74 (108·33 to 348·85)	0·08% (0·07% to 0·09%)	143·94 (97·31 to 204·38)	616·39 (451·60 to 804·69)	20·07 (13·50 to 27·93)	472·45 (318·30 to 657·69)
Namibia	0·08% (0·07% to 0·09%)	85·50 (57·38 to 123·93)	436·85 (306·40 to 571·12)	16·62 (10·45 to 22·08)	351·35 (220·18 to 478·62)	0·08% (0·07% to 0·09%)	95·01 (62·83 to 138·61)	274·93 (186·41 to 396·29)	8·35 (4·68 to 13·41)	179·91 (98·79 to 299·08)	0·08% (0·07% to 0·09%)	180·51 (121·55 to 259·93)	711·78 (534·52 to 924·22)	24·97 (17·06 to 32·86)	531·27 (354·70 to 724·67)
South Africa	0·11% (0·10% to 0·12%)	2,902·17 (1,974·09 to 4,144·35)	16,430·23 (13,149·37 to 24,185·77)	619·26 (486·88 to 959·45)	13,528·06 (10,556·68 to 21,323·97)	0·12% (0·11% to 0·13%)	3,319·49 (2,281·37 to 4,700·73)	12,639·70 (10,279·26 to 17,544·50)	457·28 (358·60 to 698·24)	9,320·21 (7,290·89 to 14,346·26)	0·11% (0·10% to 0·13%)	6,221·66 (4,305·19 to 8,833·16)	29,069·92 (24,557·97 to 37,550·24)	1,076·54 (903·83 to 1,463·26)	22,848·27 (19,086·21 to 31,072·92)
Eswatini	0·06% (0·06% to 0·07%)	33·22 (22·45 to 47·54)	219·55 (133·88 to 298·92)	7·19 (3·90 to 10·22)	186·33 (100·37 to 263·14)	0·07% (0·06% to 0·08%)	40·37 (26·95 to 57·47)	142·50 (100·37 to 187·50)	4·32 (2·62 to 6·26)	102·13 (62·80 to 145·84)	0·07% (0·06% to 0·08%)	73·59 (50·06 to 104·32)	362·05 (263·59 to 466·48)	11·51 (7·84 to 15·15)	288·46 (193·11 to 385·50)
Zimbabwe	0·05% (0·04% to 0·05%)	318·17 (214·81 to 461·87)	1,045·90 (689·83 to 1,561·10)	28·55 (15·83 to 47·18)	727·74 (399·75 to 1,223·27)	0·05% (0·05% to 0·06%)	416·08 (275·25 to 598·10)	1,159·77 (642·22 to 1,653·16)	34·02 (11·78 to 55·81)	743·68 (254·25 to 1,221·89)	0·05% (0·04% to 0·06%)	734·25 (493·74 to 1,050·66)	2,205·67 (1,471·88 to 2,865·20)	62·57 (35·20 to 86·92)	1,471·42 (816·51 to 2,043·50)
Benin	0·03% (0·03% to 0·03%)	169·23 (112·49 to 244·63)	415·83 (280·65 to 631·19)	10·04 (5·27 to 18·28)	246·60 (129·66 to 461·68)	0·03% (0·03% to 0·04%)	199·94 (130·44 to 283·06)	473·42 (316·76 to 721·55)	9·88 (5·89 to 18·13)	273·47 (161·71 to 503·82)	0·03% (0·03% to 0·04%)	369·17 (242·82 to 523·85)	889·25 (630·18 to 1,208·63)	19·92 (12·80 to 29·68)	520·08 (326·03 to 782·39)
Burkina Faso	0·03% (0·02% to 0·03%)	285·37 (185·07 to 412·07)	544·79 (355·74 to 910·01)	9·85 (4·43 to 22·81)	259·42 (115·90 to 624·43)	0·03% (0·03% to 0·04%)	353·82 (233·60 to 518·51)	658·75 (436·07 to 1,056·14)	9·50 (5·12 to 20·73)	304·92 (154·69 to 691·51)	0·03% (0·03% to 0·03%)	639·19 (425·66 to 922·85)	1,203·53 (797·28 to 1,687·58)	19·35 (10·59 to 32·45)	564·34 (293·85 to 940·86)
Cameroon	0·03% (0·03% to 0·04%)	458·06 (298·52 to 664·90)	1,405·58 (955·98 to 2,027·98)	37·67 (21·44 to 62·05)	947·52 (525·27 to 1,549·20)	0·04% (0·03% to 0·04%)	509·95 (339·08 to 740·16)	1,529·88 (1,019·20 to 2,264·64)	36·43 (20·13 to 60·58)	1,019·92 (549·36 to 1,736·33)	0·03% (0·03% to 0·04%)	968·01 (654·85 to 1,384·08)	2,935·45 (2,164·58 to 3,796·16)	74·10 (48·61 to 101·79)	1,967·44 (1,278·69 to 2,694·82)
Cabo Verde	0·05% (0·04% to 0·06%)	14·04 (9·22 to 20·06)	28·74 (21·83 to 37·31)	0·63 (0·45 to 0·96)	14·70 (10·83 to 21·46)	0·07% (0·06% to 0·08%)	18·65 (12·09 to 27·02)	30·94 (23·84 to 40·60)	0·60 (0·43 to 0·97)	12·30 (9·51 to 18·37)	0·06% (0·05% to 0·07%)	32·69 (21·69 to 47·52)	59·68 (46·75 to 75·88)	1·23 (1·00 to 1·74)	26·99 (22·30 to 36·37)
Chad	0·03% (0·03% to 0·03%)	221·26 (144·43 to 314·89)	507·67 (308·28 to 970·35)	11·45 (4·80 to 28·23)	286·40 (119·64 to 753·71)	0·03% (0·02% to 0·03%)	199·24 (131·63 to 292·35)	455·29 (276·31 to 913·20)	8·46 (3·78 to 22·21)	256·05 (119·41 to 722·20)	0·03% (0·02% to 0·03%)	420·50 (274·49 to 602·81)	962·96 (610·81 to 1,461·76)	19·91 (10·10 to 36·10)	542·46 (267·68 to 994·46)
Côte d'Ivoire	0·03% (0·03% to 0·04%)	415·35 (272·21 to 601·33)	1,015·14 (725·93 to 1,409·01)	23·05 (12·85 to 36·51)	599·79 (336·93 to 932·82)	0·03% (0·03% to 0·04%)	382·96 (250·38 to 557·77)	819·28 (569·83 to 1,268·93)	13·97 (8·39 to 27·34)	436·32 (254·97 to 879·44)	0·03% (0·03% to 0·04%)	798·32 (532·02 to 1,147·04)	1,834·42 (1,342·44 to 2,366·15)	37·02 (23·83 to 51·91)	1,036·11 (671·22 to 1,460·33)
Gambia	0·03% (0·03% to 0·04%)	34·97 (22·78 to 50·25)	90·53 (62·90 to 125·54)	2·36 (1·27 to 3·78)	55·56 (29·77 to 87·37)	0·04% (0·03% to 0·04%)	38·32 (25·14 to 55·47)	90·53 (64·98 to 134·48)	1·95 (1·23 to 3·40)	52·21 (32·41 to 94·51)	0·03% (0·03% to 0·04%)	73·29 (48·00 to 105·88)	181·06 (132·74 to 239·55)	4·32 (2·81 to 6·27)	107·76 (69·59 to 157·52)
Ghana	0·04% (0·03% to 0·04%)	553·19 (367·82 to 809·86)	1,551·65 (1,162·04 to 2,088·35)	41·08 (27·36 to 61·73)	998·46 (672·31 to 1,508·05)	0·04% (0·04% to 0·05%)	692·69 (452·72 to 1,013·84)	1,692·33 (1,273·87 to 2,174·87)	35·98 (23·71 to 48·57)	999·64 (660·80 to 1,360·57)	0·04% (0·04% to 0·04%)	1,245·88 (839·22 to 1,782·48)	3,243·98 (2,643·34 to 4,041·65)	77·06 (59·27 to 100·56)	1,998·10 (1,551·19 to 2,625·63)
Guinea	0·04% (0·03% to 0·04%)	211·02 (139·70 to 305·37)	522·93 (341·83 to 863·23)	13·24 (6·54 to 27·19)	311·91 (154·53 to 638·87)	0·03% (0·03% to 0·04%)	209·78 (137·04 to 303·65)	457·73 (302·95 to 802·29)	9·03 (5·18 to 20·44)	247·95 (135·80 to 585·25)	0·04% (0·03% to 0·04%)	420·81 (280·94 to 598·72)	980·67 (689·04 to 1,335·00)	22·27 (13·02 to 34·86)	559·86 (326·03 to 871·49)
Guinea-Bissau	0·03% (0·02% to 0·03%)	24·08 (15·73 to 34·61)	65·71 (44·08 to 109·32)	1·53 (0·82 to 3·08)	41·63 (21·75 to 84·31)	0·03% (0·03% to 0·03%)	29·58 (19·17 to 43·00)	73·13 (48·59 to 129·78)	1·42 (0·80 to 3·07)	43·55 (23·81 to 99·74)	0·03% (0·03% to 0·03%)	53·66 (35·09 to 77·03)	138·83 (99·17 to 192·70)	2·94 (1·91 to 4·50)	85·17 (54·73 to 134·04)
Liberia	0·03% (0·03% to 0·03%)	69·25 (45·46 to 99·83)	123·75 (82·51 to 177·50)	2·24 (1·01 to 4·07)	54·50 (24·69 to 99·08)	0·03% (0·03% to 0·03%)	71·34 (45·98 to 103·21)	142·59 (95·46 to 231·02)	2·29 (1·27 to 4·61)	71·24 (38·15 to 150·46)	0·03% (0·03% to 0·03%)	140·59 (92·83 to 199·35)	266·34 (184·15 to 371·73)	4·54 (2·69 to 7·11)	125·75 (72·15 to 211·46)
Mali	0·03% (0·03% to 0·04%)	325·35 (217·10 to 475·18)	951·73 (508·44 to 1,597·44)	25·47 (9·24 to 50·50)	626·38 (227·22 to 1,220·95)	0·03% (0·03% to 0·03%)	310·77 (208·33 to 449·49)	855·45 (459·70 to 1,663·83)	17·82 (6·37 to 42·91)	544·67 (189·71 to 1,339·87)	0·03% (0·03% to 0·03%)	636·12 (435·99 to 918·17)	1,807·18 (1,031·78 to 2,885·64)	43·28 (17·27 to 79·76)	1,171·06 (467·52 to 2,204·63)
Mauritania	0·04% (0·04% to 0·05%)	78·19 (51·82 to 111·42)	187·31 (130·76 to 274·44)	5·03 (2·80 to 8·35)	109·12 (60·72 to 180·63)	0·04% (0·04% to 0·04%)	79·67 (52·52 to 114·72)	193·46 (143·68 to 259·67)	4·23 (2·88 to 6·44)	113·78 (76·66 to 173·27)	0·04% (0·04% to 0·04%)	157·87 (106·62 to 225·33)	380·77 (283·26 to 501·12)	9·25 (6·21 to 13·07)	222·90 (148·53 to 317·46)
Niger	0·02% (0·02% to 0·03%)	264·95 (171·99 to 379·25)	617·35 (309·79 to 1,394·90)	13·31 (3·51 to 40·17)	352·40 (93·85 to 1,130·79)	0·03% (0·02% to 0·03%)	289·44 (191·45 to 434·28)	660·30 (367·97 to 1,408·95)	12·27 (3·85 to 36·95)	370·86 (123·06 to 1,105·52)	0·03% (0·02% to 0·03%)	554·40 (372·32 to 807·20)	1,277·65 (720·48 to 2,049·33)	25·58 (9·29 to 52·07)	723·25 (261·79 to 1,469·22)
Nigeria	0·03% (0·03% to 0·04%)	3,183·91 (2,102·86 to 4,646·10)	7,736·39 (5,541·56 to 10,294·42)	184·26 (110·60 to 275·86)	4,552·48 (2,778·94 to 6,654·51)	0·03% (0·03% to 0·04%)	3,617·83 (2,364·63 to 5,310·82)	9,590·76 (6,492·72 to 14,493·09)	205·44 (109·11 to 370·51)	5,972·93 (3,244·25 to 10,542·70)	0·03% (0·03% to 0·04%)	6,801·74 (4,493·90 to 9,784·67)	17,327·15 (12,644·83 to 23,772·95)	389·70 (242·48 to 609·74)	10,525·41 (6,567·55 to 16,136·85)
Sao Tome and Principe	0·05% (0·04% to 0·05%)	4·63 (3·03 to 6·64)	21·97 (15·15 to 29·69)	0·74 (0·46 to 1·06)	17·34 (10·72 to 24·59)	0·05% (0·05% to 0·06%)	5·17 (3·39 to 7·40)	20·41 (14·37 to 27·29)	0·57 (0·35 to 0·81)	15·23 (9·66 to 21·79)	0·05% (0·04% to 0·05%)	9·80 (6·55 to 13·84)	42·37 (32·88 to 52·00)	1·31 (0·92 to 1·68)	32·57 (23·33 to 41·77)
Senegal	0·04% (0·03% to 0·04%)	271·86 (177·26 to 401·25)	686·41 (459·69 to 997·21)	18·20 (9·50 to 30·92)	414·54 (217·99 to 688·90)	0·04% (0·04% to 0·04%)	292·09 (193·95 to 422·56)	642·76 (454·54 to 946·72)	12·87 (8·20 to 22·78)	350·67 (216·26 to 633·17)	0·04% (0·03% to 0·04%)	563·95 (378·13 to 822·22)	1,329·16 (953·33 to 1,761·39)	31·07 (19·01 to 45·70)	765·21 (469·82 to 1,131·59)
Sierra Leone	0·03% (0·03% to 0·04%)	127·23 (83·41 to 185·98)	288·08 (193·56 to 426·84)	6·50 (3·33 to 11·60)	160·84 (82·41 to 294·79)	0·03% (0·03% to 0·04%)	131·18 (83·64 to 188·92)	283·63 (191·35 to 467·91)	5·34 (3·14 to 11·41)	152·45 (87·58 to 333·77)	0·03% (0·03% to 0·04%)	258·41 (170·79 to 370·73)	571·71 (408·78 to 772·36)	11·84 (7·52 to 17·69)	313·29 (196·49 to 474·62)
Togo	0·03% (0·03% to 0·03%)	113·20 (73·79 to 164·27)	303·06 (207·16 to 441·39)	7·15 (3·92 to 12·17)	189·86 (103·69 to 329·99)	0·04% (0·03% to 0·04%)	150·14 (98·38 to 221·75)	337·62 (238·67 to 507·54)	6·55 (4·10 to 11·67)	187·48 (113·66 to 339·05)	0·03% (0·03% to 0·04%)	263·35 (174·68 to 383·76)	640·68 (465·23 to 850·88)	13·70 (8·97 to 20·01)	377·33 (244·62 to 553·24)
American Samoa	0·06% (0·05% to 0·07%)	1·74 (1·11 to 2·56)	9·69 (7·62 to 12·14)	0·22 (0·16 to 0·28)	7·95 (5·83 to 10·26)	0·06% (0·05% to 0·07%)	1·70 (1·09 to 2·51)	10·33 (8·23 to 13·03)	0·21 (0·17 to 0·28)	8·63 (6·75 to 11·08)	0·06% (0·05% to 0·07%)	3·44 (2·22 to 5·02)	20·02 (16·96 to 23·90)	0·43 (0·36 to 0·53)	16·58 (13·65 to 20·39)
Bermuda	0·11% (0·10% to 0·12%)	3·74 (2·47 to 5·33)	50·45 (38·25 to 59·82)	2·46 (1·71 to 3·08)	46·71 (34·91 to 56·09)	0·08% (0·08% to 0·09%)	3·15 (2·13 to 4·56)	22·67 (16·70 to 28·35)	1·33 (0·91 to 1·69)	19·52 (13·75 to 25·31)	0·10% (0·09% to 0·11%)	6·90 (4·61 to 9·70)	73·12 (58·22 to 85·05)	3·79 (2·86 to 4·55)	66·22 (52·14 to 77·51)
Greenland	0·14% (0·12% to 0·15%)	4·15 (2·74 to 6·00)	35·37 (18·85 to 47·20)	1·51 (0·68 to 2·10)	31·21 (14·95 to 43·17)	0·15% (0·13% to 0·16%)	4·05 (2·67 to 5·79)	24·22 (15·70 to 29·61)	1·01 (0·50 to 1·29)	20·17 (11·59 to 25·26)	0·14% (0·13% to 0·16%)	8·21 (5·44 to 11·65)	59·59 (38·27 to 74·88)	2·51 (1·37 to 3·24)	51·39 (30·12 to 65·55)
Guam	0·15% (0·13% to 0·16%)	13·11 (8·63 to 18·97)	160·81 (128·25 to 201·37)	4·85 (3·84 to 6·24)	147·70 (116·94 to 186·74)	0·13% (0·12% to 0·15%)	11·22 (7·53 to 15·98)	103·63 (85·31 to 131·47)	3·46 (2·69 to 5·02)	92·41 (74·45 to 119·34)	0·14% (0·13% to 0·15%)	24·33 (16·15 to 34·24)	264·44 (226·12 to 316·47)	8·32 (6·95 to 10·76)	240·11 (203·25 to 294·91)
Northern Mariana Islands	0·11% (0·10% to 0·13%)	2·77 (1·78 to 4·03)	23·11 (18·64 to 28·36)	0·66 (0·51 to 0·83)	20·34 (15·67 to 25·47)	0·11% (0·10% to 0·12%)	2·49 (1·64 to 3·58)	15·87 (13·17 to 19·75)	0·49 (0·40 to 0·64)	13·38 (10·95 to 16·98)	0·11% (0·10% to 0·12%)	5·26 (3·48 to 7·48)	38·97 (33·30 to 45·20)	1·15 (0·96 to 1·37)	33·72 (28·23 to 39·80)
Puerto Rico	0·08% (0·07% to 0·09%)	150·11 (97·88 to 220·11)	1,504·67 (1,003·82 to 1,887·85)	76·41 (45·03 to 101·19)	1,354·56 (861·22 to 1,722·93)	0·09% (0·08% to 0·10%)	182·51 (121·62 to 259·80)	1,686·72 (985·44 to 2,053·89)	97·03 (46·26 to 123·29)	1,504·21 (819·26 to 1,870·26)	0·08% (0·08% to 0·09%)	332·62 (222·12 to 475·76)	3,191·38 (2,180·73 to 3,821·36)	173·44 (102·52 to 215·88)	2,858·76 (1,871·73 to 3,468·83)
United States Virgin Islands	0·09% (0·08% to 0·10%)	4·99 (3·24 to 7·33)	64·65 (48·61 to 86·14)	2·84 (2·09 to 3·87)	59·65 (44·41 to 80·71)	0·07% (0·07% to 0·08%)	4·42 (2·93 to 6·45)	40·90 (30·36 to 52·10)	1·96 (1·35 to 2·56)	36·47 (25·80 to 47·07)	0·08% (0·07% to 0·09%)	9·42 (6·34 to 13·69)	105·55 (86·77 to 129·34)	4·79 (3·86 to 5·98)	96·13 (77·93 to 120·54)
South Sudan	0·04% (0·03% to 0·04%)	177·33 (116·48 to 254·52)	553·13 (251·56 to 1,366·52)	13·71 (3·42 to 40·83)	375·81 (96·06 to 1,195·90)	0·03% (0·03% to 0·04%)	158·87 (103·98 to 229·88)	493·59 (241·38 to 1,175·19)	10·33 (3·17 to 28·02)	334·72 (94·96 to 977·14)	0·03% (0·03% to 0·04%)	336·20 (221·72 to 485·69)	1,046·72 (516·89 to 1,895·36)	24·04 (7·29 to 53·12)	710·52 (216·88 to 1,558·09)
Sudan	0·02% (0·01% to 0·02%)	337·01 (222·61 to 499·77)	1,503·55 (866·04 to 3,325·49)	45·29 (21·41 to 110·50)	1,166·54 (565·57 to 2,942·98)	0·02% (0·01% to 0·02%)	348·24 (227·95 to 503·76)	1,319·80 (811·17 to 2,464·96)	32·95 (17·37 to 72·94)	971·55 (505·04 to 2,113·22)	0·02% (0·01% to 0·02%)	685·25 (453·06 to 987·47)	2,823·34 (1,826·68 to 4,972·31)	78·24 (44·99 to 157·75)	2,138·09 (1,228·36 to 4,330·11)

## Sheet: pneumo
Pneumoconiosis
Location	Male					Female					Both
	Prevalence	YLDs	DALYs	Deaths	YLLs	Prevalence	YLDs	DALYs	Deaths	YLLs	Prevalence	YLDs	DALYs	Deaths	YLLs
Global	0·01% (0·01% to 0·01%)	69,675·28 (47,388·14 to 96,837·73)	453,355·03 (421,142·61 to 488,746·41)	19,210·27 (18,195·22 to 20,361·90)	383,679·75 (361,744·47 to 408,878·99)	0·00% (0·00% to 0·00%)	10,857·62 (7,189·68 to 15,322·87)	54,070·26 (45,746·05 to 63,074·57)	2,341·30 (1,918·21 to 2,694·31)	43,212·63 (35,701·01 to 50,104·81)	0·01% (0·01% to 0·01%)	80,532·90 (54,516·62 to 111,451·80)	507,425·29 (472,030·94 to 547,796·77)	21,551·57 (20,469·08 to 22,694·41)	426,892·38 (403,573·26 to 452,857·68)
China	0·04% (0·03% to 0·04%)	39,977·40 (27,045·63 to 55,217·40)	232,802·95 (211,220·00 to 256,284·30)	8,308·14 (7,660·14 to 8,955·56)	192,825·55 (177,380·42 to 209,263·20)	0·00% (0·00% to 0·00%)	3,072·15 (2,033·53 to 4,429·28)	14,816·00 (12,510·07 to 22,563·94)	593·15 (492·40 to 1,021·36)	11,743·85 (9,887·26 to 19,887·96)	0·02% (0·02% to 0·02%)	43,049·55 (28,990·80 to 59,506·60)	247,618·95 (225,225·06 to 272,815·18)	8,901·30 (8,233·97 to 9,589·49)	204,569·40 (188,875·62 to 221,326·31)
Democratic People's Republic of Korea	0·03% (0·02% to 0·03%)	481·79 (322·88 to 696·65)	5,535·93 (3,578·02 to 8,716·20)	181·30 (112·96 to 294·09)	5,054·14 (3,089·78 to 8,261·95)	0·00% (0·00% to 0·00%)	67·09 (42·27 to 98·03)	824·51 (394·28 to 1,374·01)	35·29 (16·80 to 67·56)	757·42 (333·31 to 1,290·82)	0·01% (0·01% to 0·02%)	548·89 (365·70 to 787·56)	6,360·44 (4,445·76 to 9,551·39)	216·59 (147·40 to 330·79)	5,811·55 (3,892·52 to 9,015·31)
Taiwan (Province of China)	0·05% (0·04% to 0·06%)	856·76 (580·39 to 1,199·48)	4,005·18 (3,522·39 to 4,542·70)	206·30 (182·38 to 233·98)	3,148·42 (2,758·66 to 3,581·08)	0·01% (0·01% to 0·01%)	127·40 (83·49 to 178·36)	340·17 (187·84 to 414·26)	15·10 (4·53 to 19·32)	212·77 (67·10 to 268·36)	0·03% (0·02% to 0·03%)	984·16 (665·33 to 1,373·44)	4,345·35 (3,836·08 to 4,911·33)	221·40 (196·53 to 249·16)	3,361·19 (2,968·19 to 3,791·94)
Cambodia	0·00% (0·00% to 0·00%)	32·70 (21·36 to 47·54)	90·30 (66·04 to 122·66)	2·44 (1·61 to 3·67)	57·60 (37·62 to 85·64)	0·00% (0·00% to 0·00%)	4·76 (2·94 to 7·17)	23·17 (14·53 to 36·19)	0·80 (0·39 to 1·43)	18·42 (9·61 to 31·75)	0·00% (0·00% to 0·00%)	37·46 (24·72 to 54·51)	113·47 (87·59 to 148·87)	3·24 (2·38 to 4·60)	76·01 (55·35 to 104·30)
Indonesia	0·01% (0·00% to 0·01%)	1,125·31 (739·36 to 1,615·65)	2,419·33 (1,865·47 to 3,147·87)	53·87 (41·11 to 78·32)	1,294·02 (981·51 to 1,883·39)	0·00% (0·00% to 0·00%)	258·08 (163·45 to 383·27)	629·75 (453·56 to 816·80)	13·85 (9·02 to 18·83)	371·67 (225·47 to 501·51)	0·00% (0·00% to 0·00%)	1,383·39 (917·49 to 1,991·17)	3,049·08 (2,422·73 to 3,881·13)	67·72 (54·30 to 92·76)	1,665·69 (1,332·46 to 2,281·99)
Lao People's Democratic Republic	0·01% (0·00% to 0·01%)	27·33 (17·63 to 39·18)	57·68 (41·82 to 80·66)	1·22 (0·77 to 2·04)	30·35 (18·52 to 50·13)	0·00% (0·00% to 0·00%)	3·70 (2·31 to 5·50)	20·65 (10·62 to 32·50)	0·55 (0·24 to 0·97)	16·95 (6·34 to 28·74)	0·00% (0·00% to 0·00%)	31·04 (20·10 to 44·17)	78·34 (60·32 to 105·12)	1·77 (1·25 to 2·64)	47·30 (32·74 to 69·20)
Malaysia	0·01% (0·01% to 0·01%)	171·97 (110·04 to 252·51)	221·79 (159·64 to 303·79)	2·07 (1·56 to 2·63)	49·82 (37·81 to 63·82)	0·00% (0·00% to 0·00%)	20·39 (12·59 to 30·80)	27·05 (18·95 to 37·38)	0·25 (0·14 to 0·47)	6·65 (3·80 to 10·02)	0·00% (0·00% to 0·00%)	192·36 (124·18 to 280·12)	248·84 (178·83 to 337·66)	2·32 (1·79 to 2·89)	56·48 (44·32 to 70·54)
Maldives	0·00% (0·00% to 0·00%)	1·30 (0·85 to 1·90)	3·77 (3·04 to 4·62)	0·12 (0·09 to 0·14)	2·47 (1·95 to 3·14)	0·00% (0·00% to 0·00%)	0·11 (0·07 to 0·17)	1·07 (0·79 to 1·49)	0·04 (0·03 to 0·06)	0·96 (0·69 to 1·38)	0·00% (0·00% to 0·00%)	1·41 (0·93 to 2·06)	4·85 (4·01 to 5·71)	0·16 (0·13 to 0·19)	3·43 (2·80 to 4·09)
Myanmar	0·01% (0·01% to 0·01%)	275·64 (178·28 to 396·51)	834·83 (636·61 to 1,071·55)	23·99 (17·08 to 33·25)	559·19 (390·21 to 771·66)	0·00% (0·00% to 0·00%)	42·30 (26·67 to 62·28)	218·71 (96·45 to 336·57)	8·29 (2·38 to 14·08)	176·41 (55·76 to 285·00)	0·00% (0·00% to 0·00%)	317·94 (207·18 to 450·19)	1,053·54 (816·82 to 1,325·13)	32·28 (23·66 to 43·03)	735·60 (534·59 to 987·83)
Philippines	0·01% (0·00% to 0·01%)	437·80 (280·19 to 642·97)	730·94 (556·61 to 935·01)	12·41 (9·88 to 15·21)	293·14 (231·17 to 364·75)	0·00% (0·00% to 0·00%)	63·38 (39·01 to 94·52)	198·58 (153·61 to 248·52)	5·74 (4·24 to 7·42)	135·20 (99·62 to 181·46)	0·00% (0·00% to 0·00%)	501·18 (323·75 to 723·52)	929·52 (733·54 to 1,151·33)	18·15 (15·12 to 21·52)	428·34 (356·98 to 509·53)
Sri Lanka	0·01% (0·01% to 0·01%)	148·02 (93·59 to 214·50)	201·52 (145·76 to 273·53)	2·24 (1·62 to 3·03)	53·50 (37·98 to 73·77)	0·00% (0·00% to 0·00%)	20·99 (13·20 to 30·84)	40·18 (29·45 to 52·54)	0·79 (0·50 to 1·15)	19·19 (11·61 to 28·56)	0·01% (0·00% to 0·01%)	169·01 (107·32 to 241·83)	241·69 (178·25 to 321·28)	3·03 (2·34 to 3·84)	72·69 (55·15 to 95·93)
Thailand	0·01% (0·01% to 0·01%)	617·81 (396·03 to 903·95)	872·41 (643·25 to 1,166·79)	8·21 (6·55 to 10·31)	254·60 (199·56 to 327·53)	0·00% (0·00% to 0·00%)	82·10 (51·29 to 123·25)	113·75 (79·99 to 158·15)	1·50 (1·07 to 2·35)	31·65 (22·72 to 46·26)	0·01% (0·01% to 0·01%)	699·90 (455·08 to 1,023·97)	986·16 (728·64 to 1,311·71)	9·71 (8·00 to 12·16)	286·26 (230·56 to 362·89)
Timor-Leste	0·00% (0·00% to 0·00%)	2·78 (1·81 to 4·02)	8·29 (5·54 to 12·18)	0·25 (0·14 to 0·43)	5·51 (2·88 to 9·21)	0·00% (0·00% to 0·00%)	0·30 (0·18 to 0·44)	2·29 (1·12 to 4·22)	0·08 (0·04 to 0·15)	1·99 (0·87 to 3·93)	0·00% (0·00% to 0·00%)	3·08 (2·03 to 4·41)	10·58 (7·70 to 15·20)	0·33 (0·23 to 0·52)	7·50 (4·92 to 11·76)
Viet Nam	0·01% (0·01% to 0·01%)	482·34 (304·55 to 705·17)	933·77 (699·88 to 1,202·71)	20·19 (15·23 to 27·37)	451·43 (328·87 to 621·12)	0·00% (0·00% to 0·00%)	68·58 (41·26 to 102·91)	156·49 (101·96 to 208·92)	5·50 (2·54 to 8·14)	87·91 (39·78 to 127·21)	0·00% (0·00% to 0·00%)	550·92 (348·94 to 795·00)	1,090·26 (827·50 to 1,381·96)	25·69 (20·11 to 33·01)	539·34 (413·58 to 711·70)
Fiji	0·01% (0·01% to 0·01%)	6·35 (4·04 to 9·57)	8·04 (5·71 to 11·34)	0·09 (0·07 to 0·12)	1·70 (1·25 to 2·26)	0·00% (0·00% to 0·00%)	2·67 (1·65 to 4·02)	4·56 (3·35 to 6·17)	0·07 (0·05 to 0·11)	1·89 (1·35 to 2·95)	0·01% (0·01% to 0·01%)	9·02 (5·88 to 13·41)	12·61 (9·27 to 16·97)	0·16 (0·13 to 0·21)	3·59 (2·87 to 4·73)
Kiribati	0·01% (0·01% to 0·01%)	0·62 (0·40 to 0·91)	6·88 (5·00 to 9·27)	0·27 (0·19 to 0·36)	6·25 (4·35 to 8·61)	0·00% (0·00% to 0·00%)	0·29 (0·18 to 0·43)	4·00 (2·72 to 6·11)	0·13 (0·09 to 0·20)	3·71 (2·42 to 5·76)	0·01% (0·00% to 0·01%)	0·91 (0·60 to 1·35)	10·88 (8·52 to 14·48)	0·39 (0·30 to 0·52)	9·96 (7·62 to 13·63)
Marshall Islands	0·01% (0·01% to 0·01%)	0·30 (0·19 to 0·44)	1·80 (1·13 to 2·85)	0·06 (0·04 to 0·11)	1·50 (0·85 to 2·55)	0·00% (0·00% to 0·00%)	0·13 (0·08 to 0·20)	1·82 (0·76 to 2·87)	0·05 (0·02 to 0·08)	1·69 (0·63 to 2·71)	0·00% (0·00% to 0·01%)	0·43 (0·28 to 0·64)	3·62 (2·59 to 4·78)	0·11 (0·08 to 0·15)	3·19 (2·11 to 4·33)
Micronesia (Federated States of)	0·01% (0·01% to 0·01%)	0·59 (0·39 to 0·87)	2·73 (1·75 to 4·57)	0·10 (0·06 to 0·20)	2·14 (1·19 to 3·99)	0·00% (0·00% to 0·00%)	0·28 (0·17 to 0·42)	3·09 (1·39 to 5·01)	0·10 (0·04 to 0·18)	2·81 (1·08 to 4·71)	0·01% (0·00% to 0·01%)	0·87 (0·58 to 1·28)	5·82 (3·95 to 7·97)	0·21 (0·14 to 0·30)	4·95 (3·12 to 7·05)
Papua New Guinea	0·01% (0·01% to 0·01%)	48·17 (31·54 to 70·45)	657·39 (421·07 to 985·57)	23·89 (14·09 to 36·76)	609·22 (373·14 to 935·34)	0·00% (0·00% to 0·00%)	25·54 (15·64 to 39·54)	886·06 (378·60 to 1,566·78)	25·51 (10·15 to 47·40)	860·52 (357·27 to 1,541·22)	0·01% (0·00% to 0·01%)	73·71 (48·91 to 108·89)	1,543·45 (1,050·81 to 2,142·35)	49·40 (34·72 to 69·10)	1,469·74 (970·26 to 2,071·35)
Samoa	0·01% (0·01% to 0·01%)	1·19 (0·78 to 1·78)	3·56 (2·66 to 5·21)	0·16 (0·11 to 0·25)	2·37 (1·58 to 3·87)	0·00% (0·00% to 0·00%)	0·47 (0·30 to 0·72)	2·13 (1·34 to 3·25)	0·08 (0·04 to 0·13)	1·66 (0·91 to 2·77)	0·01% (0·00% to 0·01%)	1·66 (1·09 to 2·45)	5·70 (4·41 to 7·41)	0·23 (0·17 to 0·32)	4·04 (2·90 to 5·56)
Solomon Islands	0·01% (0·00% to 0·01%)	2·95 (1·93 to 4·28)	13·49 (8·43 to 23·17)	0·55 (0·31 to 1·10)	10·54 (5·81 to 20·43)	0·00% (0·00% to 0·00%)	1·26 (0·81 to 1·89)	14·76 (6·47 to 25·35)	0·48 (0·17 to 0·98)	13·50 (5·17 to 24·24)	0·00% (0·00% to 0·01%)	4·21 (2·76 to 6·12)	28·25 (19·83 to 39·32)	1·04 (0·69 to 1·55)	24·04 (15·90 to 34·38)
Tonga	0·01% (0·01% to 0·01%)	0·71 (0·47 to 1·04)	2·57 (1·91 to 4·06)	0·13 (0·09 to 0·24)	1·86 (1·26 to 3·32)	0·00% (0·00% to 0·00%)	0·29 (0·18 to 0·43)	1·76 (1·08 to 2·67)	0·08 (0·04 to 0·13)	1·47 (0·79 to 2·39)	0·01% (0·01% to 0·01%)	1·00 (0·67 to 1·44)	4·33 (3·34 to 5·75)	0·21 (0·16 to 0·30)	3·33 (2·42 to 4·67)
Vanuatu	0·01% (0·01% to 0·01%)	1·59 (1·05 to 2·39)	6·55 (3·90 to 11·22)	0·25 (0·12 to 0·46)	4·96 (2·34 to 9·60)	0·00% (0·00% to 0·00%)	0·56 (0·36 to 0·83)	2·20 (1·07 to 6·89)	0·05 (0·02 to 0·21)	1·63 (0·55 to 6·37)	0·00% (0·00% to 0·01%)	2·16 (1·42 to 3·18)	8·75 (5·88 to 13·68)	0·30 (0·18 to 0·52)	6·59 (3·91 to 11·27)
Armenia	0·01% (0·00% to 0·01%)	12·63 (8·05 to 18·18)	32·69 (27·24 to 39·18)	1·35 (1·13 to 1·59)	20·06 (16·83 to 23·85)	0·00% (0·00% to 0·00%)	5·27 (3·35 to 7·73)	6·12 (4·10 to 8·58)	0·06 (0·04 to 0·10)	0·85 (0·55 to 1·21)	0·00% (0·00% to 0·00%)	17·91 (11·45 to 25·48)	38·81 (31·78 to 47·72)	1·42 (1·19 to 1·66)	20·90 (17·68 to 24·66)
Azerbaijan	0·00% (0·00% to 0·00%)	18·93 (11·96 to 27·76)	39·39 (28·90 to 51·60)	0·64 (0·41 to 0·88)	20·45 (13·05 to 29·28)	0·00% (0·00% to 0·00%)	10·73 (6·78 to 15·52)	20·97 (15·02 to 28·89)	0·43 (0·23 to 0·72)	10·23 (5·77 to 17·77)	0·00% (0·00% to 0·00%)	29·67 (19·11 to 43·08)	60·35 (47·14 to 75·69)	1·07 (0·79 to 1·37)	30·69 (22·69 to 40·32)
Georgia	0·01% (0·01% to 0·01%)	17·52 (11·31 to 25·16)	55·03 (44·97 to 65·52)	1·85 (1·50 to 2·24)	37·50 (30·21 to 46·19)	0·00% (0·00% to 0·00%)	8·69 (5·58 to 12·54)	31·42 (17·50 to 40·00)	1·55 (0·50 to 2·20)	22·73 (8·21 to 31·21)	0·00% (0·00% to 0·01%)	26·22 (16·90 to 37·34)	86·45 (70·30 to 100·81)	3·40 (2·50 to 4·08)	60·23 (47·39 to 71·24)
Kazakhstan	0·01% (0·00% to 0·01%)	71·54 (46·69 to 105·78)	853·36 (690·04 to 1,041·67)	32·87 (26·55 to 40·41)	781·82 (623·89 to 968·56)	0·00% (0·00% to 0·00%)	30·46 (19·53 to 44·32)	286·26 (167·50 to 365·41)	12·60 (6·74 to 16·84)	255·80 (140·04 to 336·62)	0·00% (0·00% to 0·00%)	102·01 (66·73 to 147·75)	1,139·63 (963·49 to 1,343·84)	45·47 (38·48 to 53·44)	1,037·62 (869·25 to 1,236·10)
Kyrgyzstan	0·00% (0·00% to 0·00%)	13·61 (8·72 to 19·89)	17·75 (12·79 to 23·89)	0·15 (0·13 to 0·17)	4·14 (3·51 to 4·86)	0·00% (0·00% to 0·00%)	5·40 (3·41 to 7·90)	7·65 (5·61 to 10·32)	0·09 (0·06 to 0·12)	2·24 (1·65 to 2·76)	0·00% (0·00% to 0·00%)	19·02 (12·30 to 27·10)	25·40 (18·62 to 33·52)	0·23 (0·20 to 0·27)	6·38 (5·48 to 7·30)
Mongolia	0·00% (0·00% to 0·00%)	8·69 (5·58 to 12·44)	43·42 (33·90 to 54·59)	1·62 (1·24 to 2·09)	34·73 (25·79 to 45·43)	0·00% (0·00% to 0·00%)	2·65 (1·69 to 3·92)	5·33 (3·75 to 7·33)	0·07 (0·04 to 0·12)	2·68 (1·41 to 4·41)	0·00% (0·00% to 0·00%)	11·34 (7·30 to 16·09)	48·75 (38·76 to 59·42)	1·70 (1·31 to 2·16)	37·41 (28·44 to 48·04)
Tajikistan	0·00% (0·00% to 0·00%)	17·49 (11·27 to 25·51)	20·36 (14·03 to 28·51)	0·14 (0·11 to 0·17)	2·87 (2·21 to 3·62)	0·00% (0·00% to 0·00%)	5·69 (3·61 to 8·54)	7·96 (5·71 to 10·91)	0·08 (0·06 to 0·16)	2·26 (1·61 to 3·39)	0·00% (0·00% to 0·00%)	23·18 (15·06 to 33·34)	28·32 (20·27 to 38·93)	0·21 (0·18 to 0·29)	5·14 (4·15 to 6·43)
Turkmenistan	0·00% (0·00% to 0·00%)	7·87 (4·93 to 11·61)	15·65 (11·82 to 20·00)	0·30 (0·19 to 0·38)	7·78 (4·85 to 9·89)	0·00% (0·00% to 0·00%)	4·32 (2·72 to 6·31)	7·14 (4·36 to 9·62)	0·11 (0·04 to 0·17)	2·82 (0·84 to 4·29)	0·00% (0·00% to 0·00%)	12·19 (7·82 to 17·71)	22·79 (17·14 to 29·06)	0·41 (0·30 to 0·52)	10·60 (7·53 to 13·58)
Uzbekistan	0·00% (0·00% to 0·00%)	69·65 (44·71 to 101·90)	231·20 (189·00 to 281·01)	5·63 (4·48 to 7·03)	161·56 (127·67 to 199·68)	0·00% (0·00% to 0·00%)	26·95 (16·76 to 40·29)	131·58 (54·85 to 176·32)	4·07 (1·40 to 5·75)	104·62 (31·91 to 148·00)	0·00% (0·00% to 0·00%)	96·60 (62·23 to 139·31)	362·78 (281·87 to 437·76)	9·70 (7·11 to 11·93)	266·18 (196·75 to 327·53)
Albania	0·02% (0·01% to 0·02%)	38·93 (25·23 to 56·38)	243·36 (180·61 to 322·87)	9·27 (6·69 to 12·66)	204·43 (144·94 to 281·67)	0·00% (0·00% to 0·00%)	6·69 (4·32 to 9·70)	13·14 (9·02 to 17·81)	0·58 (0·18 to 0·94)	6·45 (2·80 to 10·23)	0·01% (0·01% to 0·01%)	45·62 (29·97 to 64·91)	256·49 (193·07 to 337·94)	9·85 (7·20 to 13·25)	210·88 (150·51 to 289·11)
Bosnia and Herzegovina	0·02% (0·01% to 0·02%)	42·23 (27·28 to 61·14)	79·31 (61·72 to 98·52)	2·40 (1·86 to 3·01)	37·08 (29·34 to 46·01)	0·00% (0·00% to 0·00%)	9·65 (6·09 to 14·03)	18·22 (13·58 to 24·07)	0·76 (0·40 to 1·11)	8·57 (5·62 to 12·73)	0·01% (0·01% to 0·01%)	51·88 (33·68 to 74·93)	97·53 (76·76 to 122·22)	3·16 (2·52 to 3·90)	45·65 (37·41 to 55·31)
Bulgaria	0·02% (0·02% to 0·02%)	112·73 (73·48 to 164·43)	523·83 (434·48 to 626·53)	21·21 (17·34 to 25·41)	411·10 (333·66 to 501·59)	0·01% (0·00% to 0·01%)	30·37 (20·04 to 43·55)	147·33 (66·45 to 184·16)	8·10 (2·61 to 10·71)	116·96 (40·23 to 149·24)	0·01% (0·01% to 0·01%)	143·11 (93·33 to 206·53)	671·17 (562·24 to 784·63)	29·31 (23·21 to 34·24)	528·06 (427·39 to 624·45)
Croatia	0·01% (0·01% to 0·01%)	40·52 (26·66 to 57·59)	212·35 (182·09 to 245·59)	10·12 (8·51 to 11·93)	171·83 (144·81 to 202·98)	0·01% (0·01% to 0·01%)	20·99 (13·81 to 29·71)	47·13 (27·69 to 59·81)	1·95 (0·54 to 2·68)	26·14 (7·51 to 35·76)	0·01% (0·01% to 0·01%)	61·51 (40·81 to 86·68)	259·49 (223·86 to 298·07)	12·07 (10·33 to 14·11)	197·98 (169·19 to 231·79)
Czechia	0·02% (0·02% to 0·02%)	161·28 (106·08 to 230·60)	933·78 (799·13 to 1,082·69)	46·58 (39·79 to 54·30)	772·50 (649·34 to 911·43)	0·00% (0·00% to 0·00%)	31·02 (20·14 to 45·17)	83·42 (65·01 to 103·29)	3·49 (2·57 to 4·53)	52·40 (39·71 to 67·48)	0·01% (0·01% to 0·01%)	192·30 (126·75 to 273·31)	1,017·20 (874·70 to 1,166·91)	50·06 (43·11 to 57·76)	824·90 (699·35 to 963·04)
Hungary	0·02% (0·01% to 0·02%)	130·15 (86·06 to 187·03)	671·59 (581·78 to 775·55)	30·21 (26·01 to 35·12)	541·45 (461·60 to 628·33)	0·00% (0·00% to 0·01%)	35·08 (22·74 to 51·32)	113·48 (84·95 to 137·10)	4·53 (3·30 to 5·72)	78·40 (54·98 to 97·16)	0·01% (0·01% to 0·01%)	165·23 (109·11 to 234·17)	785·08 (687·38 to 899·18)	34·74 (30·45 to 39·73)	619·85 (534·45 to 711·92)
North Macedonia	0·01% (0·01% to 0·02%)	25·37 (16·30 to 36·77)	33·97 (25·01 to 45·19)	0·43 (0·34 to 0·54)	8·60 (6·61 to 10·87)	0·00% (0·00% to 0·00%)	5·28 (3·37 to 7·74)	5·90 (4·01 to 8·36)	0·03 (0·02 to 0·07)	0·61 (0·43 to 1·27)	0·01% (0·01% to 0·01%)	30·65 (19·85 to 44·03)	39·87 (29·18 to 53·27)	0·46 (0·37 to 0·58)	9·22 (7·20 to 11·63)
Montenegro	0·02% (0·01% to 0·02%)	7·72 (5·01 to 11·02)	24·11 (18·35 to 30·81)	0·89 (0·62 to 1·19)	16·39 (11·30 to 22·17)	0·00% (0·00% to 0·00%)	2·09 (1·36 to 3·00)	16·33 (11·79 to 24·40)	0·85 (0·57 to 1·34)	14·24 (9·83 to 22·25)	0·01% (0·01% to 0·01%)	9·81 (6·42 to 13·80)	40·44 (33·12 to 49·14)	1·74 (1·36 to 2·21)	30·63 (24·13 to 38·72)
Poland	0·01% (0·01% to 0·02%)	398·80 (266·17 to 563·25)	1,296·16 (1,100·99 to 1,513·81)	48·68 (41·21 to 56·85)	897·36 (759·21 to 1,056·93)	0·00% (0·00% to 0·00%)	76·37 (50·06 to 107·91)	181·06 (140·69 to 251·13)	7·66 (5·60 to 12·90)	104·69 (78·13 to 189·77)	0·01% (0·01% to 0·01%)	475·17 (316·36 to 664·50)	1,477·22 (1,262·17 to 1,725·51)	56·34 (48·55 to 66·71)	1,002·05 (857·09 to 1,182·88)
Romania	0·04% (0·03% to 0·04%)	525·65 (330·39 to 783·34)	996·28 (787·72 to 1,254·21)	23·47 (19·50 to 27·95)	470·63 (387·69 to 564·92)	0·01% (0·01% to 0·01%)	140·75 (89·69 to 205·23)	258·23 (196·21 to 332·36)	7·35 (5·42 to 10·20)	117·48 (88·84 to 156·07)	0·02% (0·02% to 0·03%)	666·40 (427·74 to 980·59)	1,254·51 (1,002·17 to 1,566·09)	30·83 (26·28 to 36·01)	588·11 (500·19 to 687·75)
Serbia	0·01% (0·01% to 0·01%)	80·83 (51·74 to 116·92)	193·28 (156·01 to 234·89)	5·86 (4·79 to 7·13)	112·45 (91·58 to 137·34)	0·00% (0·00% to 0·00%)	22·52 (14·43 to 32·36)	70·55 (51·77 to 91·01)	3·01 (2·10 to 4·25)	48·03 (31·56 to 66·29)	0·01% (0·01% to 0·01%)	103·34 (67·44 to 147·84)	263·83 (219·32 to 317·32)	8·87 (7·47 to 10·57)	160·48 (134·63 to 192·04)
Slovakia	0·03% (0·02% to 0·03%)	114·64 (77·21 to 161·21)	224·01 (177·32 to 278·46)	5·97 (4·76 to 7·40)	109·37 (85·81 to 137·27)	0·00% (0·00% to 0·00%)	12·58 (8·21 to 17·90)	22·99 (17·25 to 41·47)	0·61 (0·39 to 2·16)	10·41 (7·14 to 28·81)	0·02% (0·01% to 0·02%)	127·22 (85·67 to 179·32)	247·00 (196·37 to 308·56)	6·58 (5·31 to 8·43)	119·78 (95·26 to 151·04)
Slovenia	0·02% (0·01% to 0·02%)	28·83 (18·90 to 41·09)	118·31 (99·87 to 140·51)	5·64 (4·74 to 6·74)	89·47 (74·20 to 107·82)	0·00% (0·00% to 0·00%)	6·41 (4·17 to 9·31)	14·06 (10·83 to 17·51)	0·64 (0·44 to 0·84)	7·65 (5·42 to 10·01)	0·01% (0·01% to 0·01%)	35·25 (23·14 to 49·89)	132·37 (113·09 to 156·81)	6·28 (5·38 to 7·43)	97·12 (81·92 to 115·70)
Belarus	0·01% (0·01% to 0·01%)	45·85 (28·91 to 68·13)	127·72 (103·41 to 155·64)	4·00 (3·26 to 4·89)	81·87 (66·30 to 102·16)	0·00% (0·00% to 0·00%)	17·22 (10·79 to 25·76)	43·87 (26·51 to 66·86)	1·89 (0·64 to 3·28)	26·65 (9·51 to 47·86)	0·00% (0·00% to 0·01%)	63·08 (40·87 to 92·93)	171·59 (138·13 to 213·25)	5·89 (4·56 to 7·77)	108·51 (86·11 to 141·64)
Estonia	0·01% (0·01% to 0·01%)	7·42 (4·66 to 10·90)	9·64 (6·89 to 13·13)	0·13 (0·10 to 0·15)	2·22 (1·76 to 2·78)	0·00% (0·00% to 0·00%)	2·77 (1·75 to 4·12)	3·15 (2·10 to 4·54)	0·03 (0·02 to 0·04)	0·38 (0·27 to 0·51)	0·00% (0·00% to 0·01%)	10·20 (6·58 to 14·83)	12·79 (9·04 to 17·42)	0·15 (0·13 to 0·19)	2·59 (2·13 to 3·18)
Latvia	0·01% (0·01% to 0·01%)	16·79 (10·77 to 23·98)	24·83 (18·61 to 32·00)	0·49 (0·40 to 0·59)	8·04 (6·49 to 9·88)	0·00% (0·00% to 0·00%)	4·76 (3·05 to 6·93)	5·35 (3·65 to 7·56)	0·05 (0·03 to 0·07)	0·60 (0·43 to 0·78)	0·01% (0·01% to 0·01%)	21·55 (14·04 to 30·96)	30·18 (22·33 to 39·35)	0·53 (0·44 to 0·64)	8·63 (7·08 to 10·48)
Lithuania	0·01% (0·01% to 0·01%)	17·39 (11·12 to 24·81)	25·48 (19·08 to 33·01)	0·43 (0·36 to 0·51)	8·09 (6·85 to 9·54)	0·00% (0·00% to 0·00%)	5·01 (3·15 to 7·42)	6·42 (4·55 to 8·78)	0·11 (0·08 to 0·15)	1·42 (1·07 to 1·87)	0·00% (0·00% to 0·01%)	22·40 (14·48 to 31·93)	31·91 (23·97 to 41·58)	0·54 (0·46 to 0·62)	9·51 (8·22 to 11·02)
Republic of Moldova	0·01% (0·01% to 0·01%)	25·07 (16·17 to 36·56)	29·36 (20·19 to 40·72)	0·20 (0·17 to 0·24)	4·29 (3·57 to 5·19)	0·00% (0·00% to 0·00%)	5·98 (3·78 to 8·85)	6·53 (4·30 to 9·47)	0·03 (0·03 to 0·05)	0·56 (0·44 to 0·80)	0·01% (0·00% to 0·01%)	31·05 (20·08 to 45·47)	35·89 (24·78 to 50·23)	0·24 (0·20 to 0·28)	4·85 (4·09 to 5·83)
Russian Federation	0·01% (0·01% to 0·01%)	982·10 (640·01 to 1,411·24)	3,551·66 (3,100·54 to 4,066·60)	123·56 (110·90 to 135·04)	2,569·56 (2,302·65 to 2,810·92)	0·00% (0·00% to 0·00%)	375·17 (243·70 to 551·72)	1,676·52 (1,237·89 to 2,008·82)	85·73 (55·71 to 104·62)	1,301·35 (883·44 to 1,610·88)	0·01% (0·01% to 0·01%)	1,357·27 (891·28 to 1,949·11)	5,228·18 (4,500·91 to 5,983·80)	209·29 (174·83 to 235·64)	3,870·91 (3,309·30 to 4,340·06)
Ukraine	0·01% (0·01% to 0·01%)	358·01 (233·93 to 511·17)	1,703·78 (1,469·27 to 1,935·28)	65·94 (56·86 to 75·85)	1,345·77 (1,155·49 to 1,558·01)	0·00% (0·00% to 0·00%)	100·28 (64·12 to 144·61)	240·54 (193·70 to 296·94)	7·47 (5·98 to 9·53)	140·26 (114·48 to 173·16)	0·01% (0·01% to 0·01%)	458·29 (303·81 to 657·79)	1,944·32 (1,686·97 to 2,209·96)	73·41 (64·09 to 83·90)	1,486·02 (1,291·61 to 1,715·66)
Brunei Darussalam	0·00% (0·00% to 0·00%)	0·83 (0·54 to 1·19)	1·32 (1·00 to 1·72)	0·02 (0·02 to 0·03)	0·48 (0·39 to 0·62)	0·00% (0·00% to 0·00%)	0·12 (0·08 to 0·19)	1·59 (1·07 to 2·14)	0·07 (0·04 to 0·10)	1·47 (0·94 to 2·01)	0·00% (0·00% to 0·00%)	0·96 (0·62 to 1·37)	2·91 (2·23 to 3·54)	0·09 (0·06 to 0·12)	1·96 (1·46 to 2·51)
Japan	0·01% (0·01% to 0·01%)	1,283·49 (855·81 to 1,799·84)	13,547·89 (12,317·42 to 15,397·24)	1,021·52 (928·71 to 1,165·16)	12,264·40 (11,170·47 to 14,072·02)	0·00% (0·00% to 0·00%)	269·70 (177·19 to 386·34)	1,054·20 (887·98 to 1,267·99)	83·04 (68·98 to 103·41)	784·51 (669·78 to 992·22)	0·01% (0·01% to 0·01%)	1,553·18 (1,043·05 to 2,177·16)	14,602·09 (13,324·89 to 16,503·53)	1,104·56 (1,008·00 to 1,251·35)	13,048·91 (11,931·51 to 14,888·02)
Republic of Korea	0·01% (0·01% to 0·01%)	502·78 (342·22 to 726·42)	7,254·83 (6,168·02 to 8,547·85)	403·91 (339·59 to 483·71)	6,752·06 (5,655·32 to 8,046·04)	0·00% (0·00% to 0·00%)	42·58 (27·62 to 62·47)	261·33 (140·61 to 333·14)	17·14 (7·73 to 23·06)	218·75 (103·63 to 288·22)	0·01% (0·00% to 0·01%)	545·35 (372·92 to 781·80)	7,516·16 (6,458·00 to 8,827·91)	421·05 (358·46 to 499·13)	6,970·81 (5,891·22 to 8,249·37)
Singapore	0·01% (0·00% to 0·01%)	25·50 (16·49 to 36·67)	38·99 (29·18 to 51·08)	0·70 (0·59 to 0·85)	13·49 (11·03 to 16·49)	0·00% (0·00% to 0·00%)	3·06 (1·93 to 4·50)	4·04 (2·90 to 5·57)	0·05 (0·04 to 0·08)	0·98 (0·78 to 1·27)	0·00% (0·00% to 0·00%)	28·55 (18·69 to 41·16)	43·03 (32·38 to 56·37)	0·76 (0·63 to 0·90)	14·48 (12·04 to 17·44)
Australia	0·01% (0·00% to 0·01%)	125·39 (79·67 to 181·73)	1,986·23 (1,644·22 to 2,398·64)	149·50 (122·10 to 181·77)	1,860·84 (1,525·90 to 2,265·02)	0·00% (0·00% to 0·00%)	9·41 (5·80 to 14·52)	77·09 (29·76 to 107·39)	5·35 (1·83 to 7·74)	67·68 (21·59 to 97·21)	0·00% (0·00% to 0·00%)	134·80 (85·71 to 195·47)	2,063·32 (1,724·27 to 2,468·69)	154·85 (127·84 to 187·13)	1,928·52 (1,593·59 to 2,335·69)
New Zealand	0·01% (0·00% to 0·01%)	20·64 (13·34 to 29·75)	221·61 (188·01 to 261·74)	14·52 (12·22 to 17·37)	200·97 (168·10 to 241·52)	0·00% (0·00% to 0·00%)	1·68 (0·99 to 2·73)	7·84 (2·79 to 10·29)	0·54 (0·09 to 0·72)	6·16 (1·14 to 8·34)	0·00% (0·00% to 0·00%)	22·32 (14·50 to 32·24)	229·46 (196·67 to 269·12)	15·06 (12·75 to 17·88)	207·13 (174·37 to 246·58)
Andorra	0·00% (0·00% to 0·00%)	0·03 (0·02 to 0·04)	2·44 (1·74 to 3·39)	0·20 (0·14 to 0·27)	2·41 (1·71 to 3·36)	0·00% (0·00% to 0·00%)	0·01 (0·00 to 0·01)	0·05 (0·03 to 0·09)	0·00 (0·00 to 0·01)	0·05 (0·03 to 0·08)	0·00% (0·00% to 0·00%)	0·03 (0·02 to 0·05)	2·49 (1·80 to 3·43)	0·20 (0·15 to 0·28)	2·46 (1·77 to 3·40)
Austria	0·01% (0·01% to 0·02%)	99·49 (63·62 to 143·97)	376·66 (321·34 to 436·93)	18·20 (15·31 to 21·30)	277·16 (234·92 to 324·62)	0·00% (0·00% to 0·00%)	13·47 (8·67 to 19·60)	25·77 (16·87 to 32·79)	1·09 (0·23 to 1·42)	12·30 (3·27 to 16·10)	0·01% (0·01% to 0·01%)	112·96 (74·02 to 162·37)	402·43 (345·23 to 468·41)	19·29 (16·39 to 22·41)	289·47 (246·27 to 336·92)
Belgium	0·00% (0·00% to 0·00%)	14·32 (9·39 to 19·98)	1,206·57 (1,019·57 to 1,429·09)	97·57 (82·85 to 115·39)	1,192·25 (1,009·00 to 1,414·73)	0·00% (0·00% to 0·00%)	1·76 (1·07 to 2·64)	53·69 (28·53 to 68·81)	4·40 (1·99 to 5·80)	51·94 (26·36 to 67·30)	0·00% (0·00% to 0·00%)	16·07 (10·46 to 22·17)	1,260·27 (1,075·29 to 1,474·67)	101·97 (87·04 to 120·10)	1,244·19 (1,057·42 to 1,459·89)
Cyprus	0·00% (0·00% to 0·00%)	0·16 (0·08 to 0·31)	12·49 (9·65 to 16·17)	1·14 (0·86 to 1·50)	12·33 (9·52 to 16·06)	0·00% (0·00% to 0·00%)	0·09 (0·05 to 0·15)	4·14 (2·73 to 5·40)	0·18 (0·10 to 0·24)	4·05 (2·62 to 5·31)	0·00% (0·00% to 0·00%)	0·25 (0·14 to 0·43)	16·63 (13·63 to 20·52)	1·33 (1·04 to 1·68)	16·39 (13·38 to 20·35)
Denmark	0·00% (0·00% to 0·00%)	2·19 (1·34 to 3·35)	187·95 (158·01 to 221·51)	13·04 (10·83 to 15·32)	185·76 (155·61 to 219·02)	0·00% (0·00% to 0·00%)	0·63 (0·38 to 0·98)	25·84 (8·54 to 34·66)	1·95 (0·47 to 2·58)	25·21 (7·64 to 33·91)	0·00% (0·00% to 0·00%)	2·82 (1·75 to 4·20)	213·79 (183·33 to 248·79)	14·99 (12·71 to 17·51)	210·97 (179·82 to 244·97)
Finland	0·00% (0·00% to 0·00%)	12·44 (7·61 to 18·42)	386·17 (325·00 to 458·79)	27·72 (23·29 to 33·07)	373·73 (313·26 to 446·48)	0·00% (0·00% to 0·00%)	5·47 (3·49 to 7·95)	10·17 (7·12 to 12·98)	0·35 (0·16 to 0·50)	4·70 (2·32 to 6·57)	0·00% (0·00% to 0·00%)	17·91 (11·45 to 25·85)	396·34 (335·42 to 467·67)	28·08 (23·62 to 33·48)	378·43 (318·36 to 451·07)
France	0·00% (0·00% to 0·00%)	40·28 (25·77 to 59·20)	6,320·33 (5,424·69 to 7,298·08)	527·21 (444·37 to 617·25)	6,280·05 (5,378·78 to 7,261·56)	0·00% (0·00% to 0·00%)	17·31 (10·43 to 26·96)	750·80 (308·04 to 957·25)	68·03 (24·00 to 89·79)	733·48 (287·51 to 940·64)	0·00% (0·00% to 0·00%)	57·59 (37·14 to 82·99)	7,071·13 (6,169·55 to 8,094·49)	595·25 (512·41 to 684·44)	7,013·53 (6,102·39 to 8,040·16)
Germany	0·00% (0·00% to 0·00%)	66·76 (40·94 to 99·09)	6,727·77 (5,578·98 to 7,990·65)	533·18 (441·91 to 638·24)	6,661·00 (5,515·07 to 7,907·29)	0·00% (0·00% to 0·00%)	13·36 (8·00 to 20·57)	415·06 (249·45 to 559·10)	31·60 (18·02 to 43·14)	401·70 (235·90 to 543·29)	0·00% (0·00% to 0·00%)	80·12 (50·50 to 116·31)	7,142·82 (5,986·47 to 8,414·86)	564·78 (474·06 to 668·01)	7,062·70 (5,914·33 to 8,333·41)
Greece	0·00% (0·00% to 0·00%)	1·62 (1·02 to 2·38)	55·08 (46·59 to 64·58)	3·41 (2·88 to 3·99)	53·45 (45·02 to 62·99)	0·00% (0·00% to 0·00%)	0·99 (0·58 to 1·53)	9·18 (5·06 to 11·74)	0·65 (0·32 to 0·87)	8·20 (4·33 to 10·74)	0·00% (0·00% to 0·00%)	2·61 (1·61 to 3·85)	64·26 (55·61 to 74·68)	4·06 (3·50 to 4·69)	61·65 (52·81 to 71·70)
Iceland	0·00% (0·00% to 0·00%)	0·05 (0·03 to 0·08)	1·60 (1·35 to 1·89)	0·10 (0·08 to 0·12)	1·55 (1·31 to 1·83)	0·00% (0·00% to 0·00%)	0·02 (0·01 to 0·04)	0·24 (0·20 to 0·29)	0·02 (0·01 to 0·02)	0·22 (0·17 to 0·27)	0·00% (0·00% to 0·00%)	0·07 (0·04 to 0·11)	1·84 (1·58 to 2·14)	0·12 (0·10 to 0·13)	1·77 (1·51 to 2·06)
Ireland	0·00% (0·00% to 0·00%)	1·15 (0·72 to 1·75)	83·71 (66·99 to 105·12)	5·24 (4·21 to 6·50)	82·56 (65·80 to 103·86)	0·00% (0·00% to 0·00%)	0·34 (0·20 to 0·54)	3·50 (1·09 to 4·80)	0·23 (0·05 to 0·32)	3·15 (0·79 to 4·40)	0·00% (0·00% to 0·00%)	1·50 (0·94 to 2·23)	87·20 (69·87 to 108·71)	5·47 (4·42 to 6·67)	85·71 (68·57 to 107·06)
Israel	0·00% (0·00% to 0·00%)	0·97 (0·61 to 1·47)	71·32 (61·33 to 82·57)	3·11 (2·71 to 3·59)	70·35 (60·39 to 81·68)	0·00% (0·00% to 0·00%)	0·61 (0·35 to 0·95)	10·73 (8·56 to 13·35)	0·62 (0·48 to 0·78)	10·12 (7·79 to 12·73)	0·00% (0·00% to 0·00%)	1·58 (0·98 to 2·42)	82·06 (71·54 to 93·44)	3·73 (3·30 to 4·24)	80·48 (70·07 to 91·76)
Italy	0·00% (0·00% to 0·00%)	68·69 (44·41 to 102·33)	4,591·86 (3,946·56 to 5,269·03)	430·20 (366·59 to 498·00)	4,523·18 (3,881·27 to 5,198·19)	0·00% (0·00% to 0·00%)	12·93 (7·68 to 19·51)	470·15 (254·10 to 592·50)	40·35 (18·80 to 51·25)	457·23 (241·05 to 578·61)	0·00% (0·00% to 0·00%)	81·61 (52·48 to 119·93)	5,062·02 (4,396·53 to 5,745·09)	470·55 (406·75 to 539·29)	4,980·40 (4,308·71 to 5,672·75)
Luxembourg	0·00% (0·00% to 0·00%)	0·26 (0·15 to 0·40)	14·90 (12·17 to 18·26)	0·95 (0·77 to 1·15)	14·65 (11·91 to 18·05)	0·00% (0·00% to 0·00%)	0·25 (0·16 to 0·39)	5·15 (3·01 to 7·07)	0·37 (0·19 to 0·52)	4·90 (2·79 to 6·81)	0·00% (0·00% to 0·00%)	0·51 (0·31 to 0·77)	20·05 (16·71 to 23·55)	1·32 (1·10 to 1·54)	19·55 (16·24 to 22·98)
Malta	0·00% (0·00% to 0·00%)	0·16 (0·10 to 0·25)	10·51 (8·72 to 12·59)	0·68 (0·56 to 0·81)	10·35 (8·54 to 12·42)	0·00% (0·00% to 0·00%)	0·05 (0·03 to 0·09)	2·01 (1·14 to 2·69)	0·15 (0·08 to 0·19)	1·95 (1·09 to 2·64)	0·00% (0·00% to 0·00%)	0·22 (0·13 to 0·33)	12·52 (10·59 to 14·69)	0·82 (0·69 to 0·96)	12·30 (10·35 to 14·50)
Netherlands	0·00% (0·00% to 0·00%)	4·13 (2·52 to 6·05)	321·93 (271·80 to 377·59)	23·83 (20·18 to 28·20)	317·80 (267·56 to 372·71)	0·00% (0·00% to 0·00%)	1·62 (0·96 to 2·50)	24·24 (14·62 to 30·37)	1·89 (0·91 to 2·46)	22·61 (13·27 to 28·64)	0·00% (0·00% to 0·00%)	5·75 (3·54 to 8·38)	346·16 (296·73 to 401·99)	25·72 (22·02 to 30·28)	340·42 (289·77 to 396·48)
Norway	0·01% (0·01% to 0·01%)	32·72 (20·49 to 49·38)	186·37 (170·19 to 205·15)	10·89 (10·17 to 11·65)	153·65 (143·45 to 165·03)	0·00% (0·00% to 0·00%)	1·89 (1·06 to 3·28)	11·33 (6·42 to 13·11)	0·78 (0·33 to 0·88)	9·44 (4·68 to 10·62)	0·00% (0·00% to 0·01%)	34·61 (21·71 to 51·74)	197·70 (180·56 to 217·05)	11·67 (10·94 to 12·43)	163·09 (152·82 to 174·28)
Portugal	0·00% (0·00% to 0·00%)	4·81 (3·04 to 7·13)	1,303·28 (1,119·83 to 1,535·87)	81·30 (69·71 to 95·96)	1,298·47 (1,115·79 to 1,530·54)	0·00% (0·00% to 0·00%)	1·58 (0·97 to 2·39)	95·55 (60·79 to 124·90)	6·86 (4·25 to 9·18)	93·97 (59·47 to 123·03)	0·00% (0·00% to 0·00%)	6·39 (4·06 to 9·42)	1,398·83 (1,211·37 to 1,641·91)	88·17 (76·42 to 102·19)	1,392·44 (1,205·21 to 1,635·66)
Spain	0·00% (0·00% to 0·00%)	19·75 (12·76 to 28·72)	3,235·11 (2,784·72 to 3,740·88)	263·87 (227·79 to 307·03)	3,215·35 (2,764·12 to 3,718·91)	0·00% (0·00% to 0·00%)	7·69 (4·62 to 11·56)	283·44 (84·31 to 366·47)	27·14 (6·42 to 36·01)	275·75 (76·26 to 358·61)	0·00% (0·00% to 0·00%)	27·44 (17·79 to 39·57)	3,518·55 (3,062·25 to 4,013·10)	291·01 (251·80 to 335·33)	3,491·11 (3,034·16 to 3,985·83)
Sweden	0·00% (0·00% to 0·00%)	9·26 (5·79 to 14·32)	226·59 (197·00 to 261·37)	18·07 (15·46 to 21·39)	217·33 (188·52 to 253·19)	0·00% (0·00% to 0·00%)	2·40 (1·47 to 3·60)	33·49 (26·65 to 39·54)	1·64 (1·36 to 1·97)	31·09 (25·06 to 37·02)	0·00% (0·00% to 0·00%)	11·66 (7·36 to 17·53)	260·08 (229·86 to 296·11)	19·71 (17·06 to 23·12)	248·42 (219·09 to 285·31)
Switzerland	0·00% (0·00% to 0·00%)	7·33 (4·75 to 10·72)	149·99 (124·69 to 179·16)	12·14 (9·91 to 14·67)	142·66 (116·81 to 171·53)	0·00% (0·00% to 0·00%)	2·66 (1·69 to 3·89)	14·59 (11·54 to 18·18)	0·88 (0·65 to 1·16)	11·92 (9·07 to 15·16)	0·00% (0·00% to 0·00%)	9·99 (6·50 to 14·54)	164·58 (139·01 to 193·10)	13·03 (10·70 to 15·53)	154·59 (128·39 to 184·16)
United Kingdom	0·02% (0·01% to 0·02%)	779·46 (520·03 to 1,097·48)	6,196·30 (5,713·26 to 6,745·17)	449·87 (419·59 to 490·54)	5,416·84 (5,045·19 to 5,899·38)	0·00% (0·00% to 0·00%)	178·60 (115·92 to 257·60)	311·19 (226·73 to 394·24)	8·82 (4·59 to 10·14)	132·59 (64·73 to 151·92)	0·01% (0·01% to 0·01%)	958·07 (640·32 to 1,350·22)	6,507·49 (5,964·13 to 7,084·79)	458·70 (428·15 to 499·80)	5,549·43 (5,179·51 to 6,030·53)
Argentina	0·00% (0·00% to 0·00%)	108·98 (69·89 to 163·09)	842·87 (704·65 to 1,011·21)	35·15 (29·19 to 42·51)	733·89 (607·18 to 900·17)	0·00% (0·00% to 0·00%)	40·66 (26·60 to 57·42)	622·53 (465·99 to 787·42)	41·13 (30·70 to 53·73)	581·87 (430·61 to 751·78)	0·00% (0·00% to 0·00%)	149·64 (98·61 to 218·60)	1,465·40 (1,236·49 to 1,707·17)	76·28 (62·67 to 91·06)	1,315·76 (1,101·10 to 1,551·14)
Chile	0·01% (0·00% to 0·01%)	86·44 (57·56 to 122·55)	1,821·32 (1,515·78 to 2,197·32)	115·77 (95·22 to 139·41)	1,734·89 (1,425·15 to 2,109·63)	0·00% (0·00% to 0·00%)	13·55 (8·66 to 19·51)	67·49 (47·64 to 90·23)	4·06 (2·65 to 5·66)	53·94 (35·83 to 75·78)	0·00% (0·00% to 0·00%)	99·99 (66·79 to 142·49)	1,888·82 (1,580·25 to 2,262·32)	119·83 (99·24 to 144·08)	1,788·83 (1,473·27 to 2,163·35)
Uruguay	0·00% (0·00% to 0·00%)	9·18 (5·80 to 13·95)	49·91 (41·15 to 59·86)	1·55 (1·28 to 1·85)	40·72 (33·24 to 49·08)	0·00% (0·00% to 0·00%)	2·58 (1·63 to 3·83)	24·85 (18·80 to 32·45)	1·44 (1·06 to 1·97)	22·27 (16·31 to 29·67)	0·00% (0·00% to 0·00%)	11·77 (7·55 to 17·78)	74·76 (64·05 to 87·09)	2·99 (2·54 to 3·58)	63·00 (53·52 to 74·04)
Canada	0·02% (0·02% to 0·02%)	536·06 (346·94 to 791·31)	2,033·85 (1,697·21 to 2,392·18)	109·08 (90·74 to 129·02)	1,497·79 (1,257·70 to 1,773·14)	0·00% (0·00% to 0·00%)	106·06 (68·55 to 155·93)	214·16 (129·10 to 278·79)	4·46 (2·24 to 6·04)	108·10 (39·19 to 149·55)	0·01% (0·01% to 0·01%)	642·12 (417·78 to 933·95)	2,248·01 (1,874·50 to 2,637·57)	113·54 (95·23 to 133·95)	1,605·89 (1,350·55 to 1,893·02)
United States of America	0·02% (0·02% to 0·02%)	4,400·34 (3,017·05 to 6,070·83)	17,934·40 (16,289·04 to 19,789·95)	990·64 (926·50 to 1,053·96)	13,534·07 (12,609·27 to 14,398·18)	0·00% (0·00% to 0·00%)	650·44 (434·67 to 918·35)	2,132·41 (1,442·23 to 2,472·54)	93·19 (54·05 to 105·52)	1,481·97 (894·64 to 1,673·51)	0·01% (0·01% to 0·01%)	5,050·78 (3,468·67 to 6,979·11)	20,066·81 (18,096·00 to 22,153·75)	1,083·83 (1,013·17 to 1,150·34)	15,016·04 (13,991·52 to 15,959·02)
Antigua and Barbuda	0·00% (0·00% to 0·00%)	0·16 (0·11 to 0·24)	1·57 (1·34 to 1·83)	0·06 (0·05 to 0·08)	1·41 (1·18 to 1·65)	0·00% (0·00% to 0·00%)	0·03 (0·02 to 0·05)	0·50 (0·40 to 0·63)	0·02 (0·02 to 0·03)	0·47 (0·37 to 0·59)	0·00% (0·00% to 0·00%)	0·20 (0·13 to 0·29)	2·07 (1·80 to 2·38)	0·09 (0·08 to 0·10)	1·87 (1·62 to 2·17)
Bahamas	0·00% (0·00% to 0·00%)	0·55 (0·35 to 0·83)	5·14 (4·38 to 6·04)	0·17 (0·14 to 0·20)	4·59 (3·86 to 5·46)	0·00% (0·00% to 0·00%)	0·12 (0·07 to 0·18)	2·31 (1·79 to 2·98)	0·09 (0·07 to 0·12)	2·19 (1·68 to 2·89)	0·00% (0·00% to 0·00%)	0·67 (0·43 to 1·00)	7·45 (6·49 to 8·62)	0·25 (0·22 to 0·30)	6·78 (5·86 to 7·93)
Barbados	0·00% (0·00% to 0·00%)	0·60 (0·38 to 0·88)	2·05 (1·69 to 2·44)	0·08 (0·07 to 0·10)	1·45 (1·19 to 1·74)	0·00% (0·00% to 0·00%)	0·14 (0·08 to 0·20)	1·00 (0·80 to 1·27)	0·05 (0·04 to 0·07)	0·86 (0·67 to 1·14)	0·00% (0·00% to 0·00%)	0·73 (0·47 to 1·08)	3·05 (2·57 to 3·59)	0·13 (0·11 to 0·16)	2·32 (1·98 to 2·77)
Belize	0·00% (0·00% to 0·00%)	0·52 (0·33 to 0·76)	14·26 (12·31 to 16·43)	0·46 (0·40 to 0·53)	13·74 (11·75 to 15·91)	0·00% (0·00% to 0·00%)	0·10 (0·06 to 0·15)	1·59 (1·24 to 2·07)	0·05 (0·04 to 0·07)	1·49 (1·15 to 1·98)	0·00% (0·00% to 0·00%)	0·62 (0·40 to 0·90)	15·85 (13·86 to 18·05)	0·51 (0·45 to 0·59)	15·23 (13·23 to 17·47)
Cuba	0·00% (0·00% to 0·00%)	24·93 (15·88 to 36·32)	63·37 (50·95 to 77·13)	2·24 (1·86 to 2·70)	38·44 (30·94 to 47·21)	0·00% (0·00% to 0·00%)	5·64 (3·51 to 8·41)	14·52 (10·04 to 18·52)	0·41 (0·27 to 0·53)	8·88 (5·37 to 11·86)	0·00% (0·00% to 0·00%)	30·57 (19·78 to 44·75)	77·89 (63·60 to 93·45)	2·65 (2·24 to 3·13)	47·32 (39·45 to 56·08)
Dominica	0·00% (0·00% to 0·00%)	0·13 (0·08 to 0·19)	0·71 (0·61 to 0·82)	0·03 (0·02 to 0·03)	0·58 (0·50 to 0·67)	0·00% (0·00% to 0·00%)	0·03 (0·02 to 0·04)	0·23 (0·18 to 0·28)	0·01 (0·01 to 0·02)	0·20 (0·16 to 0·25)	0·00% (0·00% to 0·00%)	0·16 (0·10 to 0·23)	0·94 (0·82 to 1·07)	0·04 (0·03 to 0·05)	0·78 (0·69 to 0·89)
Dominican Republic	0·00% (0·00% to 0·00%)	14·48 (9·32 to 21·15)	56·59 (45·43 to 69·82)	1·71 (1·31 to 2·16)	42·11 (32·54 to 54·20)	0·00% (0·00% to 0·00%)	3·06 (1·87 to 4·49)	20·42 (13·16 to 28·16)	0·78 (0·43 to 1·14)	17·36 (9·79 to 24·95)	0·00% (0·00% to 0·00%)	17·54 (11·36 to 25·58)	77·01 (63·63 to 91·88)	2·49 (1·95 to 3·00)	59·47 (46·83 to 72·44)
Grenada	0·00% (0·00% to 0·00%)	0·26 (0·17 to 0·37)	4·82 (4·16 to 5·49)	0·22 (0·19 to 0·26)	4·55 (3·94 to 5·24)	0·00% (0·00% to 0·00%)	0·05 (0·03 to 0·07)	0·52 (0·41 to 0·71)	0·03 (0·02 to 0·04)	0·47 (0·36 to 0·66)	0·00% (0·00% to 0·00%)	0·31 (0·21 to 0·44)	5·33 (4·66 to 6·06)	0·25 (0·22 to 0·29)	5·02 (4·37 to 5·72)
Guyana	0·00% (0·00% to 0·00%)	0·92 (0·60 to 1·37)	6·25 (5·10 to 7·61)	0·19 (0·15 to 0·23)	5·33 (4·24 to 6·61)	0·00% (0·00% to 0·00%)	0·18 (0·11 to 0·27)	1·24 (0·93 to 1·62)	0·04 (0·03 to 0·05)	1·06 (0·76 to 1·42)	0·00% (0·00% to 0·00%)	1·10 (0·71 to 1·63)	7·49 (6·28 to 8·98)	0·23 (0·19 to 0·28)	6·39 (5·24 to 7·81)
Haiti	0·00% (0·00% to 0·00%)	11·80 (7·44 to 17·41)	158·86 (94·70 to 270·01)	6·06 (3·53 to 10·84)	147·05 (81·37 to 257·45)	0·00% (0·00% to 0·00%)	2·40 (1·47 to 3·65)	70·25 (28·00 to 121·08)	2·54 (1·02 to 4·66)	67·85 (25·57 to 118·38)	0·00% (0·00% to 0·00%)	14·20 (9·01 to 20·93)	229·11 (158·37 to 340·79)	8·60 (5·84 to 13·61)	214·91 (144·27 to 325·89)
Jamaica	0·00% (0·00% to 0·00%)	4·20 (2·68 to 6·18)	16·73 (13·20 to 20·57)	0·59 (0·46 to 0·75)	12·52 (9·43 to 16·01)	0·00% (0·00% to 0·00%)	0·87 (0·54 to 1·31)	6·84 (4·72 to 10·38)	0·35 (0·23 to 0·53)	5·96 (3·84 to 9·46)	0·00% (0·00% to 0·00%)	5·08 (3·28 to 7·54)	23·56 (19·28 to 28·72)	0·94 (0·77 to 1·16)	18·49 (14·95 to 23·35)
Saint Lucia	0·00% (0·00% to 0·00%)	0·30 (0·19 to 0·44)	1·48 (1·27 to 1·70)	0·05 (0·04 to 0·06)	1·18 (1·02 to 1·36)	0·00% (0·00% to 0·00%)	0·07 (0·04 to 0·10)	2·34 (1·86 to 2·98)	0·11 (0·09 to 0·14)	2·27 (1·79 to 2·91)	0·00% (0·00% to 0·00%)	0·37 (0·24 to 0·54)	3·82 (3·30 to 4·49)	0·16 (0·14 to 0·20)	3·45 (2·95 to 4·09)
Saint Vincent and the Grenadines	0·00% (0·00% to 0·00%)	0·25 (0·16 to 0·37)	4·54 (3·91 to 5·22)	0·19 (0·16 to 0·22)	4·29 (3·67 to 4·97)	0·00% (0·00% to 0·00%)	0·04 (0·02 to 0·06)	0·60 (0·48 to 0·73)	0·02 (0·02 to 0·03)	0·56 (0·45 to 0·69)	0·00% (0·00% to 0·00%)	0·29 (0·19 to 0·42)	5·14 (4·48 to 5·83)	0·22 (0·19 to 0·25)	4·85 (4·21 to 5·52)
Suriname	0·00% (0·00% to 0·00%)	1·09 (0·71 to 1·59)	21·08 (17·28 to 25·47)	0·83 (0·67 to 1·00)	19·98 (16·25 to 24·38)	0·00% (0·00% to 0·00%)	0·24 (0·15 to 0·36)	15·28 (11·85 to 19·45)	0·60 (0·45 to 0·77)	15·04 (11·64 to 19·27)	0·00% (0·00% to 0·00%)	1·33 (0·86 to 1·93)	36·35 (31·24 to 42·07)	1·43 (1·22 to 1·67)	35·02 (29·85 to 40·69)
Trinidad and Tobago	0·00% (0·00% to 0·00%)	2·47 (1·58 to 3·61)	7·46 (5·72 to 9·55)	0·20 (0·14 to 0·26)	4·99 (3·53 to 6·69)	0·00% (0·00% to 0·00%)	0·48 (0·29 to 0·73)	2·08 (1·45 to 2·79)	0·10 (0·06 to 0·14)	1·60 (1·00 to 2·30)	0·00% (0·00% to 0·00%)	2·95 (1·90 to 4·28)	9·54 (7·65 to 11·78)	0·30 (0·23 to 0·38)	6·59 (4·98 to 8·48)
Bolivia (Plurinational State of)	0·00% (0·00% to 0·00%)	18·74 (12·08 to 27·31)	326·64 (224·28 to 474·50)	14·24 (9·74 to 20·56)	307·90 (204·52 to 453·06)	0·00% (0·00% to 0·00%)	6·60 (4·20 to 9·66)	173·90 (103·84 to 246·68)	8·64 (4·89 to 12·62)	167·30 (97·81 to 238·98)	0·00% (0·00% to 0·00%)	25·34 (16·54 to 36·47)	500·54 (376·10 to 649·32)	22·89 (17·03 to 29·45)	475·20 (347·81 to 624·43)
Ecuador	0·00% (0·00% to 0·00%)	30·37 (19·91 to 44·13)	214·57 (178·86 to 260·41)	8·74 (7·19 to 10·68)	184·19 (148·37 to 230·50)	0·00% (0·00% to 0·00%)	11·48 (7·50 to 16·55)	71·47 (54·87 to 95·23)	3·32 (2·44 to 4·48)	59·99 (44·12 to 82·89)	0·00% (0·00% to 0·00%)	41·85 (27·70 to 59·90)	286·04 (243·83 to 340·83)	12·06 (10·19 to 14·34)	244·19 (202·74 to 294·52)
Peru	0·00% (0·00% to 0·00%)	80·96 (52·65 to 119·41)	1,185·24 (912·69 to 1,562·80)	54·99 (40·46 to 74·40)	1,104·28 (829·00 to 1,477·81)	0·00% (0·00% to 0·00%)	27·44 (17·56 to 39·51)	527·45 (321·30 to 723·57)	27·25 (16·72 to 38·54)	500·01 (296·12 to 699·79)	0·00% (0·00% to 0·00%)	108·40 (70·09 to 158·68)	1,712·69 (1,390·16 to 2,094·82)	82·24 (65·31 to 104·19)	1,604·29 (1,285·50 to 1,989·93)
Colombia	0·01% (0·01% to 0·02%)	560·96 (358·02 to 807·29)	1,849·16 (1,532·36 to 2,180·36)	59·21 (48·69 to 70·06)	1,288·20 (1,065·29 to 1,554·78)	0·00% (0·00% to 0·00%)	107·90 (68·73 to 159·82)	268·48 (210·91 to 339·19)	9·70 (7·37 to 12·72)	160·58 (122·97 to 213·56)	0·01% (0·01% to 0·01%)	668·86 (430·62 to 961·57)	2,117·64 (1,773·46 to 2,479·12)	68·91 (58·24 to 80·47)	1,448·78 (1,223·52 to 1,726·43)
Costa Rica	0·01% (0·01% to 0·02%)	50·98 (33·24 to 73·58)	76·98 (57·87 to 99·78)	1·06 (0·88 to 1·27)	26·00 (21·42 to 31·79)	0·00% (0·00% to 0·00%)	9·17 (5·83 to 13·62)	15·33 (11·38 to 20·17)	0·21 (0·15 to 0·28)	6·16 (4·26 to 8·12)	0·01% (0·01% to 0·01%)	60·14 (39·16 to 85·59)	92·30 (69·86 to 118·68)	1·26 (1·08 to 1·50)	32·16 (27·37 to 38·54)
El Salvador	0·01% (0·01% to 0·01%)	53·25 (34·50 to 77·47)	100·51 (79·36 to 129·34)	1·88 (1·43 to 2·44)	47·25 (35·39 to 61·88)	0·00% (0·00% to 0·00%)	11·38 (7·18 to 16·56)	34·08 (24·68 to 45·01)	1·10 (0·73 to 1·60)	22·70 (14·26 to 31·57)	0·01% (0·01% to 0·01%)	64·63 (42·16 to 93·64)	134·59 (109·07 to 171·40)	2·98 (2·41 to 3·68)	69·96 (55·96 to 85·89)
Guatemala	0·01% (0·01% to 0·01%)	122·53 (78·78 to 175·44)	183·89 (138·24 to 235·53)	1·88 (1·58 to 2·22)	61·36 (50·98 to 73·31)	0·00% (0·00% to 0·00%)	22·23 (14·29 to 32·20)	60·47 (47·66 to 80·11)	1·41 (1·08 to 2·11)	38·24 (29·33 to 51·74)	0·01% (0·00% to 0·01%)	144·76 (92·54 to 204·96)	244·36 (189·70 to 307·29)	3·29 (2·84 to 3·99)	99·60 (86·00 to 117·78)
Honduras	0·01% (0·01% to 0·01%)	67·18 (42·91 to 96·09)	193·33 (144·10 to 288·05)	5·35 (3·56 to 9·54)	126·15 (82·47 to 213·06)	0·00% (0·00% to 0·00%)	11·82 (7·47 to 17·25)	70·30 (43·54 to 113·35)	2·20 (1·28 to 3·57)	58·49 (32·55 to 100·07)	0·01% (0·00% to 0·01%)	79·00 (50·66 to 112·26)	263·63 (204·59 to 361·15)	7·55 (5·50 to 11·55)	184·63 (135·23 to 279·22)
Mexico	0·01% (0·01% to 0·01%)	1,025·87 (666·88 to 1,468·03)	3,652·04 (3,231·64 to 4,127·76)	131·25 (122·18 to 139·98)	2,626·17 (2,440·06 to 2,818·35)	0·00% (0·00% to 0·00%)	215·96 (137·85 to 323·99)	630·61 (533·92 to 759·49)	21·01 (18·81 to 23·68)	414·65 (370·52 to 472·14)	0·01% (0·01% to 0·01%)	1,241·83 (811·86 to 1,771·00)	4,282·65 (3,799·19 to 4,860·49)	152·26 (142·24 to 162·07)	3,040·82 (2,839·40 to 3,243·89)
Nicaragua	0·01% (0·01% to 0·01%)	49·26 (32·13 to 71·65)	74·06 (55·50 to 97·07)	1·17 (0·94 to 1·46)	24·79 (19·83 to 31·01)	0·00% (0·00% to 0·00%)	8·54 (5·44 to 12·68)	17·95 (12·98 to 22·90)	0·52 (0·21 to 0·71)	9·41 (4·94 to 12·37)	0·01% (0·00% to 0·01%)	57·80 (37·34 to 83·27)	92·00 (70·73 to 117·60)	1·69 (1·38 to 2·02)	34·20 (28·46 to 40·81)
Panama	0·01% (0·01% to 0·02%)	42·91 (27·41 to 61·57)	58·83 (42·74 to 77·73)	0·78 (0·65 to 0·93)	15·91 (13·48 to 18·94)	0·00% (0·00% to 0·00%)	6·99 (4·44 to 10·29)	11·06 (8·18 to 14·56)	0·24 (0·17 to 0·32)	4·07 (3·13 to 5·28)	0·01% (0·01% to 0·01%)	49·91 (32·19 to 71·71)	69·89 (51·67 to 91·30)	1·02 (0·88 to 1·18)	19·99 (17·39 to 23·26)
Venezuela (Bolivarian Republic of)	0·01% (0·01% to 0·02%)	304·75 (193·46 to 440·13)	425·36 (307·99 to 570·14)	5·06 (4·05 to 6·32)	120·61 (94·30 to 153·25)	0·00% (0·00% to 0·00%)	55·43 (35·48 to 80·82)	106·30 (80·18 to 135·11)	3·33 (2·18 to 4·54)	50·87 (36·89 to 67·35)	0·01% (0·01% to 0·01%)	360·19 (232·58 to 515·10)	531·66 (394·30 to 688·35)	8·39 (6·82 to 10·19)	171·48 (139·95 to 207·32)
Brazil	0·00% (0·00% to 0·01%)	737·75 (493·09 to 1,044·28)	10,320·34 (9,747·78 to 10,923·92)	373·07 (352·47 to 394·26)	9,582·59 (9,035·00 to 10,151·79)	0·00% (0·00% to 0·00%)	354·48 (232·59 to 507·59)	2,401·32 (1,531·35 to 2,717·56)	115·73 (71·00 to 132·25)	2,046·84 (1,237·12 to 2,356·54)	0·00% (0·00% to 0·00%)	1,092·23 (732·70 to 1,549·97)	12,721·66 (11,746·21 to 13,520·21)	488·79 (435·01 to 517·79)	11,629·43 (10,602·00 to 12,296·15)
Paraguay	0·00% (0·00% to 0·01%)	25·02 (16·63 to 35·64)	550·45 (404·40 to 728·60)	15·70 (11·53 to 20·72)	525·43 (382·24 to 701·59)	0·00% (0·00% to 0·00%)	9·20 (6·08 to 13·31)	18·16 (13·68 to 25·11)	0·54 (0·37 to 0·91)	8·97 (6·14 to 15·11)	0·00% (0·00% to 0·00%)	34·22 (22·99 to 48·86)	568·62 (422·89 to 746·19)	16·24 (12·10 to 21·22)	534·39 (391·08 to 708·69)
[truncated: 81 more rows]
