# Supplementary material for: Prevalence and attributable health burden of chronic respiratory diseases, 1990–2017: a systematic analysis for the Global Burden of Disease Study 2017
Source: Lancet Respir Med. 2020 Jun;8(6):585–96. doi: 10.1016/S2213-2600(20)30105-3 (PMC7284317; doi:10.1016/S2213-2600(20)30105-3)
Supplement: Supplementary appendix 3 [file mmc3.xlsx]

## Sheet: sheet1
Risk	Sex	Age Group	Global	Global	Central Europe, Eastern Europe, and Central Asia	Central Europe, Eastern Europe, and Central Asia	High-income	High-income	Latin America and Caribbean	Latin America and Caribbean	North Africa and Middle East	North Africa and Middle East	South Asia	South Asia	Southeast Asia, East Asia, and Oceania	Southeast Asia, East Asia, and Oceania	Sub-Saharan Africa	Sub-Saharan Africa
			1990	2017	1990	2017	1990	2017	1990	2017	1990	2017	1990	2017	1990	2017	1990	2017
Ambient ozone pollution	Both	Age-standardized	179.23 (67.20 to 292.98)	93.56 (34.83 to 151.89)	57.84 (20.90 to 95.17)	31.27 (11.24 to 51.48)	39.83 (14.56 to 65.45)	34.53 (12.64 to 56.94)	43.65 (15.74 to 74.13)	32.11 (11.70 to 54.94)	61.16 (23.16 to 103.19)	54.05 (20.31 to 87.78)	369.34 (131.00 to 620.83)	238.39 (85.28 to 390.21)	391.23 (150.33 to 631.76)	120.21 (45.70 to 193.34)	52.78 (19.42 to 90.73)	44.23 (15.75 to 75.57)
Ambient ozone pollution	Both	All Ages	131.89 (49.33 to 215.32)	96.41 (35.86 to 156.52)	66.57 (24.07 to 109.56)	47.25 (16.97 to 77.77)	55.31 (20.22 to 90.88)	69.01 (25.26 to 113.85)	24.10 (8.69 to 41.04)	30.68 (11.17 to 52.53)	29.67 (11.28 to 50.16)	36.10 (13.52 to 58.46)	179.88 (63.98 to 300.92)	166.07 (59.34 to 271.67)	232.79 (89.47 to 376.13)	133.73 (50.78 to 215.24)	22.43 (8.23 to 38.87)	18.06 (6.41 to 31.04)
Ambient ozone pollution	Female	Age-standardized	142.26 (50.40 to 238.05)	71.84 (27.02 to 116.87)	30.96 (11.27 to 51.58)	16.37 (5.87 to 27.22)	24.60 (9.06 to 40.63)	27.44 (10.01 to 45.45)	33.50 (12.15 to 57.43)	25.56 (9.14 to 43.57)	45.97 (17.31 to 79.11)	34.48 (12.74 to 56.83)	316.12 (104.13 to 570.52)	207.93 (74.05 to 349.19)	345.16 (123.74 to 566.39)	88.52 (32.84 to 146.92)	45.30 (16.42 to 80.25)	37.56 (12.88 to 65.27)
Ambient ozone pollution	Female	All Ages	115.84 (41.11 to 193.82)	80.68 (30.36 to 131.26)	42.50 (15.47 to 70.71)	28.88 (10.32 to 47.80)	39.23 (14.44 to 64.76)	59.64 (21.72 to 98.70)	19.42 (7.04 to 33.38)	26.28 (9.39 to 44.81)	22.63 (8.53 to 39.60)	24.35 (9.03 to 40.14)	153.92 (49.97 to 285.08)	150.98 (53.93 to 253.92)	221.72 (79.31 to 365.03)	106.41 (39.53 to 176.42)	19.72 (7.15 to 35.26)	16.21 (5.58 to 28.30)
Ambient ozone pollution	Male	Age-standardized	226.67 (86.02 to 367.96)	119.75 (44.17 to 195.06)	103.85 (37.75 to 171.98)	54.14 (19.43 to 90.16)	62.79 (22.90 to 103.30)	43.87 (16.17 to 72.76)	55.31 (20.00 to 94.51)	40.09 (14.67 to 68.63)	76.15 (27.77 to 130.13)	74.24 (27.91 to 121.10)	419.44 (146.77 to 703.61)	270.72 (95.67 to 441.70)	444.92 (169.16 to 712.32)	157.18 (59.47 to 255.55)	61.06 (22.65 to 107.38)	52.17 (18.72 to 90.79)
Ambient ozone pollution	Male	All Ages	147.71 (55.91 to 241.70)	112.02 (41.39 to 183.18)	92.88 (33.81 to 153.78)	67.38 (24.16 to 112.39)	72.08 (26.25 to 118.58)	78.70 (29.03 to 130.56)	28.89 (10.44 to 49.51)	35.24 (12.89 to 60.27)	36.36 (13.20 to 62.39)	46.99 (17.67 to 76.49)	203.87 (70.79 to 345.94)	180.53 (63.84 to 295.58)	243.43 (92.32 to 389.66)	160.30 (60.52 to 261.22)	25.19 (9.33 to 45.60)	19.97 (7.19 to 34.89)
Ambient particulate matter pollution	Both	Age-standardized	227.28 (157.28 to 297.61)	198.16 (129.73 to 261.77)	155.81 (88.65 to 225.80)	90.21 (47.57 to 132.48)	93.83 (45.08 to 144.13)	69.90 (31.65 to 113.36)	89.01 (51.12 to 126.41)	84.66 (44.10 to 125.63)	172.56 (109.42 to 231.84)	184.94 (120.87 to 245.67)	427.85 (302.04 to 585.42)	485.14 (344.01 to 627.15)	384.02 (268.85 to 495.07)	232.43 (149.99 to 306.02)	99.48 (64.84 to 148.52)	102.38 (66.59 to 138.93)
Ambient particulate matter pollution	Both	All Ages	170.33 (118.47 to 222.86)	206.14 (135.30 to 272.00)	178.70 (101.70 to 259.01)	133.75 (70.55 to 196.31)	127.15 (60.95 to 195.84)	132.45 (59.79 to 212.96)	51.18 (29.54 to 72.75)	82.04 (42.74 to 121.68)	92.00 (58.28 to 123.93)	136.19 (88.54 to 180.41)	217.72 (152.75 to 301.68)	351.70 (247.80 to 454.18)	238.70 (167.19 to 308.39)	265.98 (171.80 to 350.51)	44.42 (28.83 to 66.20)	45.16 (29.31 to 61.55)
Ambient particulate matter pollution	Female	Age-standardized	172.15 (115.66 to 226.51)	161.89 (106.47 to 213.11)	119.77 (66.63 to 173.93)	75.70 (39.36 to 112.59)	69.47 (33.65 to 107.31)	59.94 (26.48 to 97.94)	69.68 (40.19 to 100.32)	72.64 (38.01 to 107.41)	145.33 (92.66 to 200.51)	149.07 (95.27 to 197.65)	323.95 (202.55 to 467.40)	407.72 (278.75 to 538.10)	308.87 (207.23 to 402.57)	189.50 (121.91 to 251.33)	81.86 (51.91 to 122.35)	86.41 (56.54 to 121.15)
Ambient particulate matter pollution	Female	All Ages	141.41 (95.27 to 186.37)	180.72 (118.73 to 238.05)	160.07 (89.13 to 233.04)	125.31 (65.20 to 185.19)	105.09 (50.74 to 162.07)	121.22 (53.70 to 197.32)	42.06 (24.26 to 60.65)	75.32 (39.48 to 111.27)	80.93 (52.03 to 111.87)	117.43 (74.93 to 155.61)	165.67 (103.58 to 240.54)	308.72 (212.10 to 406.45)	206.77 (138.58 to 269.50)	232.94 (149.63 to 308.72)	37.05 (23.59 to 55.06)	40.12 (25.95 to 56.57)
Ambient particulate matter pollution	Male	Age-standardized	297.82 (203.54 to 391.89)	242.13 (157.24 to 321.54)	220.44 (124.76 to 319.19)	114.95 (60.95 to 168.06)	130.32 (62.28 to 199.85)	82.88 (37.58 to 133.64)	111.05 (62.34 to 157.54)	99.35 (51.48 to 148.25)	199.74 (124.57 to 270.96)	222.60 (145.23 to 295.51)	525.41 (357.42 to 734.16)	567.67 (395.97 to 742.70)	474.50 (325.74 to 619.28)	283.85 (180.40 to 374.41)	118.40 (75.35 to 178.40)	121.15 (78.24 to 165.98)
Ambient particulate matter pollution	Male	All Ages	198.82 (136.23 to 261.78)	231.36 (150.45 to 308.10)	199.06 (112.57 to 289.56)	143.00 (75.73 to 209.26)	150.16 (71.70 to 230.53)	144.08 (65.28 to 232.90)	60.50 (34.05 to 85.93)	89.01 (45.85 to 132.67)	102.52 (63.67 to 138.48)	153.58 (100.65 to 203.76)	265.82 (182.36 to 373.14)	392.85 (272.50 to 517.24)	269.35 (184.82 to 352.77)	298.11 (189.50 to 394.36)	51.95 (32.95 to 77.76)	50.34 (32.55 to 69.78)
Household air pollution from solid fuels	Both	Age-standardized	404.18 (296.02 to 504.23)	117.15 (81.04 to 154.50)	52.59 (31.73 to 74.62)	14.45 (8.09 to 22.18)	5.52 (2.80 to 8.81)	1.03 (0.46 to 1.82)	128.44 (83.23 to 171.07)	29.93 (16.93 to 44.77)	81.01 (54.36 to 112.22)	19.70 (13.27 to 26.74)	1,122.47 (812.62 to 1,445.16)	386.97 (271.29 to 505.62)	795.07 (583.76 to 992.61)	117.38 (76.62 to 163.37)	386.36 (293.73 to 476.22)	236.10 (172.81 to 296.33)
Household air pollution from solid fuels	Both	All Ages	306.39 (223.72 to 382.26)	122.60 (84.84 to 161.68)	59.71 (35.99 to 85.12)	21.30 (11.91 to 32.71)	7.45 (3.78 to 11.93)	1.95 (0.88 to 3.43)	74.21 (47.99 to 99.06)	29.06 (16.45 to 43.47)	43.00 (29.00 to 59.58)	15.33 (10.31 to 20.98)	567.78 (406.19 to 733.68)	278.53 (196.07 to 364.07)	497.83 (366.05 to 620.71)	136.57 (89.17 to 190.11)	174.20 (133.04 to 215.61)	105.53 (77.00 to 132.67)
Household air pollution from solid fuels	Female	Age-standardized	397.80 (274.15 to 504.64)	122.84 (85.56 to 162.17)	46.40 (28.73 to 64.14)	14.09 (7.98 to 21.32)	5.12 (2.66 to 8.20)	1.15 (0.51 to 1.98)	128.88 (86.25 to 168.64)	32.38 (18.45 to 47.64)	89.85 (58.65 to 127.55)	22.72 (15.18 to 32.15)	1,154.98 (773.36 to 1,544.73)	422.77 (290.54 to 563.63)	838.11 (580.40 to 1,050.95)	122.84 (80.66 to 168.65)	401.53 (304.73 to 510.05)	242.60 (178.08 to 313.99)
Household air pollution from solid fuels	Female	All Ages	329.23 (226.90 to 418.13)	136.95 (95.39 to 180.89)	61.56 (38.15 to 85.01)	23.28 (13.23 to 35.40)	7.74 (4.00 to 12.41)	2.31 (1.02 to 3.99)	78.20 (52.50 to 102.08)	33.60 (19.14 to 49.46)	49.21 (32.50 to 69.51)	18.56 (12.44 to 26.10)	588.15 (389.82 to 798.71)	318.80 (219.61 to 426.58)	567.82 (396.80 to 713.07)	152.36 (100.45 to 207.97)	184.36 (140.44 to 234.36)	114.12 (84.58 to 147.54)
Household air pollution from solid fuels	Male	Age-standardized	416.50 (289.21 to 535.29)	111.32 (73.36 to 152.28)	64.72 (38.71 to 94.36)	15.49 (8.37 to 24.55)	6.20 (3.11 to 10.20)	0.92 (0.39 to 1.63)	128.39 (79.39 to 176.79)	27.16 (15.03 to 42.71)	72.55 (45.10 to 107.77)	17.05 (10.72 to 24.41)	1,092.46 (765.69 to 1,444.50)	348.63 (231.47 to 477.28)	743.38 (514.85 to 962.08)	111.24 (69.98 to 159.21)	372.78 (264.81 to 480.93)	229.45 (159.25 to 298.54)
Household air pollution from solid fuels	Male	All Ages	283.89 (197.28 to 367.02)	108.36 (71.63 to 147.79)	57.69 (34.45 to 84.21)	19.14 (10.34 to 30.38)	7.15 (3.59 to 11.78)	1.59 (0.68 to 2.82)	70.14 (43.31 to 96.85)	24.35 (13.44 to 38.35)	37.09 (23.32 to 55.14)	12.33 (7.80 to 17.72)	548.96 (383.64 to 738.70)	239.96 (159.01 to 328.43)	430.62 (299.09 to 556.72)	121.22 (76.27 to 174.03)	163.84 (116.31 to 213.14)	96.69 (66.98 to 126.50)
Occupational risks	Both	Age-standardized	316.71 (277.98 to 356.09)	178.98 (155.08 to 202.41)	124.81 (107.93 to 141.90)	69.67 (59.61 to 80.58)	96.35 (81.97 to 110.67)	73.11 (61.96 to 85.25)	133.07 (115.63 to 150.21)	91.50 (79.02 to 104.45)	134.66 (116.18 to 153.17)	103.20 (88.26 to 118.71)	591.83 (502.33 to 681.59)	359.20 (307.32 to 411.98)	597.91 (513.51 to 683.69)	231.61 (199.09 to 263.80)	254.43 (225.52 to 284.49)	184.21 (161.77 to 207.52)
Occupational risks	Both	All Ages	244.32 (215.22 to 273.09)	187.18 (162.21 to 211.35)	144.27 (124.22 to 165.29)	101.00 (85.57 to 116.70)	124.86 (106.49 to 143.87)	124.50 (104.74 to 145.40)	81.65 (71.73 to 92.29)	89.82 (77.73 to 102.42)	76.54 (66.29 to 86.73)	78.06 (67.22 to 89.35)	322.22 (279.21 to 367.06)	269.50 (231.88 to 306.68)	384.69 (333.92 to 434.21)	269.82 (233.77 to 305.91)	126.63 (113.21 to 140.82)	89.94 (79.60 to 100.72)
Occupational risks	Female	Age-standardized	205.08 (160.87 to 248.34)	111.91 (91.81 to 132.81)	74.39 (60.17 to 88.80)	45.79 (36.64 to 55.48)	48.43 (38.92 to 58.70)	47.00 (37.48 to 57.01)	65.57 (54.42 to 77.70)	50.64 (41.80 to 59.86)	50.69 (41.32 to 61.01)	36.54 (30.58 to 43.39)	261.04 (189.56 to 337.48)	176.42 (138.04 to 221.75)	503.37 (378.13 to 623.78)	175.67 (140.10 to 213.48)	191.33 (159.19 to 223.26)	143.46 (120.06 to 172.69)
Occupational risks	Female	All Ages	171.07 (135.07 to 206.59)	124.34 (101.94 to 147.36)	97.27 (77.44 to 117.64)	72.37 (56.97 to 87.94)	64.40 (51.27 to 78.35)	78.18 (61.35 to 95.96)	43.15 (35.93 to 50.79)	52.78 (43.65 to 62.25)	30.30 (24.63 to 36.01)	29.83 (25.04 to 35.45)	141.53 (103.97 to 181.54)	137.89 (109.31 to 170.04)	346.16 (263.38 to 423.06)	217.55 (173.99 to 262.21)	97.13 (81.89 to 112.30)	74.32 (62.73 to 87.97)
Occupational risks	Male	Age-standardized	451.67 (378.74 to 525.67)	256.75 (213.06 to 300.72)	209.05 (173.23 to 246.88)	105.87 (86.17 to 125.31)	161.72 (133.52 to 188.76)	104.80 (84.50 to 124.27)	208.86 (175.65 to 243.20)	140.39 (116.04 to 165.38)	216.21 (182.53 to 250.98)	169.45 (140.97 to 197.16)	899.50 (740.79 to 1,059.76)	552.56 (453.92 to 650.02)	708.42 (572.62 to 843.79)	296.00 (237.48 to 352.55)	320.83 (273.69 to 371.26)	231.28 (194.72 to 266.65)
Occupational risks	Male	All Ages	316.49 (267.41 to 363.07)	249.55 (209.17 to 290.59)	195.63 (162.26 to 228.07)	132.36 (108.36 to 156.47)	187.93 (155.65 to 219.31)	172.45 (137.30 to 207.13)	121.01 (103.55 to 138.68)	128.19 (107.36 to 149.33)	120.51 (103.00 to 138.27)	122.78 (103.49 to 141.50)	489.18 (409.55 to 567.88)	395.52 (328.58 to 462.36)	421.69 (351.42 to 490.27)	320.67 (265.29 to 376.17)	156.74 (134.83 to 179.09)	106.01 (90.98 to 120.62)
Secondhand smoke	Both	Age-standardized	179.85 (94.83 to 266.66)	86.80 (44.38 to 130.97)	89.20 (47.74 to 130.67)	48.15 (25.45 to 70.18)	45.35 (23.33 to 67.36)	27.97 (13.95 to 42.44)	88.10 (46.06 to 128.70)	36.92 (17.77 to 57.14)	93.67 (50.73 to 137.53)	60.93 (30.58 to 93.87)	287.18 (139.18 to 455.68)	167.58 (81.15 to 264.51)	389.35 (212.41 to 561.22)	129.24 (69.53 to 187.09)	75.02 (36.50 to 114.89)	48.08 (22.34 to 74.95)
Secondhand smoke	Both	All Ages	135.55 (71.36 to 201.36)	90.40 (46.32 to 136.35)	102.04 (54.64 to 149.88)	70.70 (37.51 to 102.96)	59.70 (30.61 to 88.65)	49.37 (24.55 to 74.99)	51.21 (26.80 to 74.77)	36.07 (17.38 to 55.92)	50.14 (27.13 to 73.64)	45.64 (23.13 to 70.23)	143.44 (69.56 to 229.23)	120.99 (57.95 to 191.40)	242.88 (131.46 to 349.63)	148.69 (79.37 to 214.68)	35.00 (17.09 to 53.82)	22.55 (10.64 to 35.14)
Secondhand smoke	Female	Age-standardized	206.68 (111.48 to 304.38)	95.26 (48.70 to 141.96)	95.03 (50.27 to 137.90)	51.84 (28.18 to 75.83)	36.41 (19.12 to 54.18)	24.76 (12.39 to 37.68)	78.85 (41.40 to 115.45)	33.66 (16.31 to 52.36)	106.65 (57.38 to 157.94)	63.84 (32.91 to 96.10)	332.62 (152.87 to 538.09)	182.51 (89.59 to 288.90)	490.41 (271.67 to 702.61)	151.76 (82.75 to 217.20)	84.61 (40.66 to 133.45)	51.79 (24.41 to 81.25)
Secondhand smoke	Female	All Ages	171.08 (92.23 to 251.90)	106.13 (54.30 to 158.08)	125.13 (66.31 to 181.53)	82.68 (44.87 to 120.00)	51.48 (26.83 to 76.65)	45.24 (22.37 to 68.44)	48.15 (25.24 to 70.67)	35.07 (17.03 to 54.63)	60.30 (32.79 to 88.58)	51.88 (26.94 to 78.37)	171.46 (78.92 to 277.70)	139.69 (68.24 to 220.56)	336.82 (188.60 to 483.71)	188.43 (103.03 to 270.13)	40.36 (19.67 to 63.21)	25.82 (12.29 to 40.51)
Secondhand smoke	Male	Age-standardized	151.72 (76.88 to 228.39)	78.62 (39.47 to 121.06)	85.07 (44.70 to 126.13)	46.31 (24.12 to 69.20)	58.21 (29.54 to 87.04)	31.97 (16.04 to 48.36)	98.81 (51.40 to 145.10)	40.87 (19.41 to 63.88)	81.46 (42.66 to 121.88)	59.38 (29.44 to 92.59)	245.72 (115.89 to 401.15)	152.73 (73.54 to 244.94)	275.05 (138.68 to 407.63)	105.52 (54.91 to 158.07)	65.56 (31.48 to 101.96)	44.18 (20.82 to 70.05)
Secondhand smoke	Male	All Ages	100.55 (51.21 to 151.11)	74.78 (37.56 to 115.20)	76.82 (40.14 to 113.95)	57.57 (30.05 to 86.07)	68.27 (34.64 to 102.01)	53.64 (26.80 to 80.91)	54.34 (28.41 to 79.52)	37.12 (17.74 to 58.09)	40.49 (21.10 to 60.60)	39.85 (19.68 to 62.02)	117.55 (54.91 to 192.71)	103.09 (50.29 to 163.97)	152.68 (77.80 to 227.55)	110.02 (57.60 to 164.78)	29.53 (14.22 to 45.67)	19.19 (9.12 to 30.53)
Smoking	Both	Age-standardized	666.67 (595.22 to 734.14)	380.86 (341.22 to 418.87)	405.77 (367.54 to 441.31)	245.34 (220.42 to 271.01)	405.41 (360.17 to 443.87)	267.76 (237.27 to 301.29)	402.72 (364.08 to 441.80)	222.25 (197.25 to 248.19)	337.54 (288.71 to 386.03)	269.07 (237.92 to 300.44)	1,231.87 (1,036.50 to 1,423.59)	669.65 (575.20 to 763.25)	1,023.53 (907.05 to 1,139.68)	465.36 (425.22 to 507.37)	284.53 (241.52 to 330.54)	189.72 (160.74 to 219.91)
Smoking	Both	All Ages	498.81 (443.16 to 550.58)	396.38 (355.09 to 435.86)	476.24 (431.93 to 517.69)	367.23 (331.61 to 405.07)	548.00 (489.31 to 597.82)	501.86 (448.05 to 561.87)	229.70 (206.08 to 253.16)	214.98 (190.92 to 240.40)	174.17 (147.77 to 199.83)	188.42 (164.76 to 211.65)	612.41 (511.04 to 710.78)	476.83 (405.73 to 545.12)	636.70 (560.83 to 704.31)	539.88 (492.30 to 589.67)	124.19 (103.45 to 145.81)	80.52 (67.41 to 94.24)
Smoking	Female	Age-standardized	233.49 (190.08 to 277.25)	142.71 (122.56 to 165.73)	149.44 (121.68 to 177.92)	117.12 (96.58 to 138.06)	261.33 (223.86 to 293.46)	202.98 (176.32 to 232.36)	260.74 (219.74 to 298.13)	146.67 (126.38 to 168.03)	97.26 (74.43 to 122.39)	68.01 (54.90 to 81.84)	319.57 (200.51 to 449.96)	196.11 (140.57 to 260.04)	296.36 (196.52 to 404.55)	119.61 (99.64 to 143.06)	109.04 (85.03 to 135.85)	71.43 (56.52 to 88.11)
Smoking	Female	All Ages	190.55 (154.73 to 227.15)	160.10 (137.48 to 186.05)	196.76 (160.69 to 233.50)	188.92 (156.65 to 222.69)	385.01 (334.23 to 432.69)	395.51 (346.63 to 449.94)	157.42 (133.01 to 180.38)	151.90 (130.83 to 173.98)	51.98 (39.50 to 65.41)	50.40 (40.04 to 61.34)	150.76 (93.50 to 213.40)	141.23 (101.05 to 188.47)	184.59 (122.18 to 254.26)	144.30 (120.72 to 172.98)	46.01 (34.96 to 57.83)	30.19 (23.50 to 37.51)
Smoking	Male	Age-standardized	1,205.91 (1,092.57 to 1,307.20)	661.59 (601.76 to 720.20)	850.66 (787.94 to 911.09)	445.69 (409.53 to 484.27)	618.56 (564.60 to 668.76)	350.01 (313.14 to 388.60)	564.85 (519.61 to 611.23)	314.30 (283.87 to 347.55)	573.35 (495.02 to 653.96)	471.59 (418.92 to 522.62)	2,086.61 (1,776.52 to 2,395.95)	1,176.14 (1,018.46 to 1,331.66)	1,882.93 (1,708.40 to 2,055.56)	864.72 (793.46 to 936.08)	467.65 (394.00 to 541.58)	324.78 (275.20 to 373.71)
Smoking	Male	All Ages	802.49 (720.85 to 874.83)	630.90 (571.42 to 688.40)	781.63 (721.52 to 836.68)	562.62 (516.79 to 610.24)	718.01 (654.43 to 776.50)	611.94 (548.15 to 678.94)	303.59 (277.61 to 330.31)	280.34 (252.82 to 311.14)	290.33 (248.21 to 332.10)	316.36 (279.59 to 352.20)	1,038.99 (871.69 to 1,200.90)	798.21 (687.60 to 909.85)	1,070.81 (960.38 to 1,171.06)	924.68 (846.18 to 1,002.69)	203.99 (169.44 to 238.53)	132.32 (110.84 to 153.64)
